# Supplementary material for: Multicenter integrated analysis of noncoding CRISPRi screens
Source: Nat Methods. 2024 Mar 19;21(4):723–34. doi: 10.1038/s41592-024-02216-7 (PMC11009116; doi:10.1038/s41592-024-02216-7)
Supplement: Supplementary file 3 — Supplementary Tables 1–11 and 13–18. [file 41592_2024_2216_MOESM3_ESM.xlsx]

## Sheet: Table 1
Supplementary Table 1. Bulk CRISPR screens in the ENCODE data portal.
Accession	Biosample	Organism	Readout	Readout target	Modality	gRNA	Perturbation target	Perturbation scale	Treatment	Tiling	Lab	assembly	publication	included_in_all_meta	Included_in_k562_meta
ENCSR138CXY	K562	Homo sapiens	Flow-FISH	OTUD5	CRISPRi	sgRNA	BAX,BCAT2,TRIR,CALR,CNBP,COPZ1,DHPS,DNASE2,EBP,FTL,FUT1,GATA1,H1FX,HDAC6,HNRNPA1,ITGA5,JUNB,KLF1,LYL1,NFE2,NUCB1,OTUD5,PIM2,PLP2,PPP1R15A,PQBP1,PRDX2,RAB7A,RAD23A,RNASEH2A,RPN1,SEC61A1,WDR83OS	3	none	peak tiling	Engreitz	hg19	PMID: 31784727	1	1
ENCSR306ZVG	K562	Homo sapiens	Flow-FISH	CNBP	CRISPRi	sgRNA	BAX,BCAT2,TRIR,CALR,CNBP,COPZ1,DHPS,DNASE2,EBP,FTL,FUT1,GATA1,H1FX,HDAC6,HNRNPA1,ITGA5,JUNB,KLF1,LYL1,NFE2,NUCB1,OTUD5,PIM2,PLP2,PPP1R15A,PQBP1,PRDX2,RAB7A,RAD23A,RNASEH2A,RPN1,SEC61A1,WDR83OS	3	none	peak tiling	Engreitz	hg19	PMID: 31784727	1	1
ENCSR884HBT	K562	Homo sapiens	Flow-FISH	RAB7A	CRISPRi	sgRNA	BAX,BCAT2,TRIR,CALR,CNBP,COPZ1,DHPS,DNASE2,EBP,FTL,FUT1,GATA1,H1FX,HDAC6,HNRNPA1,ITGA5,JUNB,KLF1,LYL1,NFE2,NUCB1,OTUD5,PIM2,PLP2,PPP1R15A,PQBP1,PRDX2,RAB7A,RAD23A,RNASEH2A,RPN1,SEC61A1,WDR83OS	3	none	peak tiling	Engreitz	hg19	PMID: 31784727	1	1
ENCSR954IYH	K562	Homo sapiens	Flow-FISH	FTL	CRISPRi	sgRNA	BAX,BCAT2,TRIR,CALR,CNBP,COPZ1,DHPS,DNASE2,EBP,FTL,FUT1,GATA1,H1FX,HDAC6,HNRNPA1,ITGA5,JUNB,KLF1,LYL1,NFE2,NUCB1,OTUD5,PIM2,PLP2,PPP1R15A,PQBP1,PRDX2,RAB7A,RAD23A,RNASEH2A,RPN1,SEC61A1,WDR83OS	3	none	peak tiling	Engreitz	hg19	PMID: 31784727	1	1
ENCSR752CCF	K562	Homo sapiens	Flow-FISH	PLP2	CRISPRi	sgRNA	BAX,BCAT2,TRIR,CALR,CNBP,COPZ1,DHPS,DNASE2,EBP,FTL,FUT1,GATA1,H1FX,HDAC6,HNRNPA1,ITGA5,JUNB,KLF1,LYL1,NFE2,NUCB1,OTUD5,PIM2,PLP2,PPP1R15A,PQBP1,PRDX2,RAB7A,RAD23A,RNASEH2A,RPN1,SEC61A1,WDR83OS	3	none	peak tiling	Engreitz	hg19	PMID: 31784727	1	1
ENCSR376SMC	K562	Homo sapiens	Flow-FISH	EBP	CRISPRi	sgRNA	BAX,BCAT2,TRIR,CALR,CNBP,COPZ1,DHPS,DNASE2,EBP,FTL,FUT1,GATA1,H1FX,HDAC6,HNRNPA1,ITGA5,JUNB,KLF1,LYL1,NFE2,NUCB1,OTUD5,PIM2,PLP2,PPP1R15A,PQBP1,PRDX2,RAB7A,RAD23A,RNASEH2A,RPN1,SEC61A1,WDR83OS	3	none	peak tiling	Engreitz	hg19	PMID: 31784727	1	1
ENCSR101JKC	K562	Homo sapiens	Flow-FISH	TRIR	CRISPRi	sgRNA	BAX,BCAT2,TRIR,CALR,CNBP,COPZ1,DHPS,DNASE2,EBP,FTL,FUT1,GATA1,H1FX,HDAC6,HNRNPA1,ITGA5,JUNB,KLF1,LYL1,NFE2,NUCB1,OTUD5,PIM2,PLP2,PPP1R15A,PQBP1,PRDX2,RAB7A,RAD23A,RNASEH2A,RPN1,SEC61A1,WDR83OS	3	none	peak tiling	Engreitz	hg19	PMID: 31784727	1	1
ENCSR898QMI	K562	Homo sapiens	Flow-FISH	FUT1	CRISPRi	sgRNA	BAX,BCAT2,TRIR,CALR,CNBP,COPZ1,DHPS,DNASE2,EBP,FTL,FUT1,GATA1,H1FX,HDAC6,HNRNPA1,ITGA5,JUNB,KLF1,LYL1,NFE2,NUCB1,OTUD5,PIM2,PLP2,PPP1R15A,PQBP1,PRDX2,RAB7A,RAD23A,RNASEH2A,RPN1,SEC61A1,WDR83OS	3	none	peak tiling	Engreitz	hg19	PMID: 31784727	1	1
ENCSR006WCB	K562	Homo sapiens	Flow-FISH	PRDX2	CRISPRi	sgRNA	BAX,BCAT2,TRIR,CALR,CNBP,COPZ1,DHPS,DNASE2,EBP,FTL,FUT1,GATA1,H1FX,HDAC6,HNRNPA1,ITGA5,JUNB,KLF1,LYL1,NFE2,NUCB1,OTUD5,PIM2,PLP2,PPP1R15A,PQBP1,PRDX2,RAB7A,RAD23A,RNASEH2A,RPN1,SEC61A1,WDR83OS	3	none	peak tiling	Engreitz	hg19	PMID: 31784727	1	1
ENCSR858PBD	K562	Homo sapiens	Flow-FISH	CALR	CRISPRi	sgRNA	BAX,BCAT2,TRIR,CALR,CNBP,COPZ1,DHPS,DNASE2,EBP,FTL,FUT1,GATA1,H1FX,HDAC6,HNRNPA1,ITGA5,JUNB,KLF1,LYL1,NFE2,NUCB1,OTUD5,PIM2,PLP2,PPP1R15A,PQBP1,PRDX2,RAB7A,RAD23A,RNASEH2A,RPN1,SEC61A1,WDR83OS	3	none	peak tiling	Engreitz	hg19	PMID: 31784727	1	1
ENCSR876DIL	K562	Homo sapiens	Flow-FISH	GATA1	CRISPRi	sgRNA	BAX,BCAT2,TRIR,CALR,CNBP,COPZ1,DHPS,DNASE2,EBP,FTL,FUT1,GATA1,H1FX,HDAC6,HNRNPA1,ITGA5,JUNB,KLF1,LYL1,NFE2,NUCB1,OTUD5,PIM2,PLP2,PPP1R15A,PQBP1,PRDX2,RAB7A,RAD23A,RNASEH2A,RPN1,SEC61A1,WDR83OS	3	none	peak tiling	Engreitz	hg19	PMID: 31784727	1	1
ENCSR324QDY	K562	Homo sapiens	Flow-FISH	RAD23A	CRISPRi	sgRNA	BAX,BCAT2,TRIR,CALR,CNBP,COPZ1,DHPS,DNASE2,EBP,FTL,FUT1,GATA1,H1FX,HDAC6,HNRNPA1,ITGA5,JUNB,KLF1,LYL1,NFE2,NUCB1,OTUD5,PIM2,PLP2,PPP1R15A,PQBP1,PRDX2,RAB7A,RAD23A,RNASEH2A,RPN1,SEC61A1,WDR83OS	3	none	peak tiling	Engreitz	hg19	PMID: 31784727	1	1
ENCSR532VIG	K562	Homo sapiens	Flow-FISH	WDR83OS	CRISPRi	sgRNA	BAX,BCAT2,TRIR,CALR,CNBP,COPZ1,DHPS,DNASE2,EBP,FTL,FUT1,GATA1,H1FX,HDAC6,HNRNPA1,ITGA5,JUNB,KLF1,LYL1,NFE2,NUCB1,OTUD5,PIM2,PLP2,PPP1R15A,PQBP1,PRDX2,RAB7A,RAD23A,RNASEH2A,RPN1,SEC61A1,WDR83OS	3	none	peak tiling	Engreitz	hg19	PMID: 31784727	1	1
ENCSR922PHL	K562	Homo sapiens	Flow-FISH	HNRNPA1	CRISPRi	sgRNA	BAX,BCAT2,TRIR,CALR,CNBP,COPZ1,DHPS,DNASE2,EBP,FTL,FUT1,GATA1,H1FX,HDAC6,HNRNPA1,ITGA5,JUNB,KLF1,LYL1,NFE2,NUCB1,OTUD5,PIM2,PLP2,PPP1R15A,PQBP1,PRDX2,RAB7A,RAD23A,RNASEH2A,RPN1,SEC61A1,WDR83OS	3	none	peak tiling	Engreitz	hg19	PMID: 31784727	1	1
ENCSR154GRV	K562	Homo sapiens	Flow-FISH	BCAT2	CRISPRi	sgRNA	BAX,BCAT2,TRIR,CALR,CNBP,COPZ1,DHPS,DNASE2,EBP,FTL,FUT1,GATA1,H1FX,HDAC6,HNRNPA1,ITGA5,JUNB,KLF1,LYL1,NFE2,NUCB1,OTUD5,PIM2,PLP2,PPP1R15A,PQBP1,PRDX2,RAB7A,RAD23A,RNASEH2A,RPN1,SEC61A1,WDR83OS	3	none	peak tiling	Engreitz	hg19	PMID: 31784727	1	1
ENCSR617XYY	K562	Homo sapiens	Flow-FISH	NFE2	CRISPRi	sgRNA	BAX,BCAT2,TRIR,CALR,CNBP,COPZ1,DHPS,DNASE2,EBP,FTL,FUT1,GATA1,H1FX,HDAC6,HNRNPA1,ITGA5,JUNB,KLF1,LYL1,NFE2,NUCB1,OTUD5,PIM2,PLP2,PPP1R15A,PQBP1,PRDX2,RAB7A,RAD23A,RNASEH2A,RPN1,SEC61A1,WDR83OS	3	none	peak tiling	Engreitz	hg19	PMID: 31784727	1	1
ENCSR905FEH	K562	Homo sapiens	Flow-FISH	RNASEH2A	CRISPRi	sgRNA	BAX,BCAT2,TRIR,CALR,CNBP,COPZ1,DHPS,DNASE2,EBP,FTL,FUT1,GATA1,H1FX,HDAC6,HNRNPA1,ITGA5,JUNB,KLF1,LYL1,NFE2,NUCB1,OTUD5,PIM2,PLP2,PPP1R15A,PQBP1,PRDX2,RAB7A,RAD23A,RNASEH2A,RPN1,SEC61A1,WDR83OS	3	none	peak tiling	Engreitz	hg19	PMID: 31784727	1	1
ENCSR760TSA	K562	Homo sapiens	Flow-FISH	SEC61A1	CRISPRi	sgRNA	BAX,BCAT2,TRIR,CALR,CNBP,COPZ1,DHPS,DNASE2,EBP,FTL,FUT1,GATA1,H1FX,HDAC6,HNRNPA1,ITGA5,JUNB,KLF1,LYL1,NFE2,NUCB1,OTUD5,PIM2,PLP2,PPP1R15A,PQBP1,PRDX2,RAB7A,RAD23A,RNASEH2A,RPN1,SEC61A1,WDR83OS	3	none	peak tiling	Engreitz	hg19	PMID: 31784727	1	1
ENCSR541HXR	K562	Homo sapiens	Flow-FISH	HDAC6	CRISPRi	sgRNA	BAX,BCAT2,TRIR,CALR,CNBP,COPZ1,DHPS,DNASE2,EBP,FTL,FUT1,GATA1,H1FX,HDAC6,HNRNPA1,ITGA5,JUNB,KLF1,LYL1,NFE2,NUCB1,OTUD5,PIM2,PLP2,PPP1R15A,PQBP1,PRDX2,RAB7A,RAD23A,RNASEH2A,RPN1,SEC61A1,WDR83OS	3	none	peak tiling	Engreitz	hg19	PMID: 31784727	1	1
ENCSR245NIU	K562	Homo sapiens	Flow-FISH	DHPS	CRISPRi	sgRNA	BAX,BCAT2,TRIR,CALR,CNBP,COPZ1,DHPS,DNASE2,EBP,FTL,FUT1,GATA1,H1FX,HDAC6,HNRNPA1,ITGA5,JUNB,KLF1,LYL1,NFE2,NUCB1,OTUD5,PIM2,PLP2,PPP1R15A,PQBP1,PRDX2,RAB7A,RAD23A,RNASEH2A,RPN1,SEC61A1,WDR83OS	3	none	peak tiling	Engreitz	hg19	PMID: 31784727	1	1
ENCSR905MSH	K562	Homo sapiens	Flow-FISH	JUNB	CRISPRi	sgRNA	BAX,BCAT2,TRIR,CALR,CNBP,COPZ1,DHPS,DNASE2,EBP,FTL,FUT1,GATA1,H1FX,HDAC6,HNRNPA1,ITGA5,JUNB,KLF1,LYL1,NFE2,NUCB1,OTUD5,PIM2,PLP2,PPP1R15A,PQBP1,PRDX2,RAB7A,RAD23A,RNASEH2A,RPN1,SEC61A1,WDR83OS	3	none	peak tiling	Engreitz	hg19	PMID: 31784727	1	1
ENCSR245ZZP	K562	Homo sapiens	Flow-FISH	PQBP1	CRISPRi	sgRNA	BAX,BCAT2,TRIR,CALR,CNBP,COPZ1,DHPS,DNASE2,EBP,FTL,FUT1,GATA1,H1FX,HDAC6,HNRNPA1,ITGA5,JUNB,KLF1,LYL1,NFE2,NUCB1,OTUD5,PIM2,PLP2,PPP1R15A,PQBP1,PRDX2,RAB7A,RAD23A,RNASEH2A,RPN1,SEC61A1,WDR83OS	3	none	peak tiling	Engreitz	hg19	PMID: 31784727	1	1
ENCSR473FYG	K562	Homo sapiens	Flow-FISH	BAX	CRISPRi	sgRNA	BAX,BCAT2,TRIR,CALR,CNBP,COPZ1,DHPS,DNASE2,EBP,FTL,FUT1,GATA1,H1FX,HDAC6,HNRNPA1,ITGA5,JUNB,KLF1,LYL1,NFE2,NUCB1,OTUD5,PIM2,PLP2,PPP1R15A,PQBP1,PRDX2,RAB7A,RAD23A,RNASEH2A,RPN1,SEC61A1,WDR83OS	3	none	peak tiling	Engreitz	hg19	PMID: 31784727	1	1
ENCSR019BVO	K562	Homo sapiens	Flow-FISH	H1FX	CRISPRi	sgRNA	BAX,BCAT2,TRIR,CALR,CNBP,COPZ1,DHPS,DNASE2,EBP,FTL,FUT1,GATA1,H1FX,HDAC6,HNRNPA1,ITGA5,JUNB,KLF1,LYL1,NFE2,NUCB1,OTUD5,PIM2,PLP2,PPP1R15A,PQBP1,PRDX2,RAB7A,RAD23A,RNASEH2A,RPN1,SEC61A1,WDR83OS	3	none	peak tiling	Engreitz	hg19	PMID: 31784727	1	1
ENCSR114BIZ	K562	Homo sapiens	Flow-FISH	KLF1	CRISPRi	sgRNA	BAX,BCAT2,TRIR,CALR,CNBP,COPZ1,DHPS,DNASE2,EBP,FTL,FUT1,GATA1,H1FX,HDAC6,HNRNPA1,ITGA5,JUNB,KLF1,LYL1,NFE2,NUCB1,OTUD5,PIM2,PLP2,PPP1R15A,PQBP1,PRDX2,RAB7A,RAD23A,RNASEH2A,RPN1,SEC61A1,WDR83OS	3	none	peak tiling	Engreitz	hg19	PMID: 31784727	1	1
ENCSR884XXE	K562	Homo sapiens	Flow-FISH	NUCB1	CRISPRi	sgRNA	BAX,BCAT2,TRIR,CALR,CNBP,COPZ1,DHPS,DNASE2,EBP,FTL,FUT1,GATA1,H1FX,HDAC6,HNRNPA1,ITGA5,JUNB,KLF1,LYL1,NFE2,NUCB1,OTUD5,PIM2,PLP2,PPP1R15A,PQBP1,PRDX2,RAB7A,RAD23A,RNASEH2A,RPN1,SEC61A1,WDR83OS	3	none	peak tiling	Engreitz	hg19	PMID: 31784727	1	1
ENCSR029BRD	K562	Homo sapiens	Flow-FISH	COPZ1	CRISPRi	sgRNA	BAX,BCAT2,TRIR,CALR,CNBP,COPZ1,DHPS,DNASE2,EBP,FTL,FUT1,GATA1,H1FX,HDAC6,HNRNPA1,ITGA5,JUNB,KLF1,LYL1,NFE2,NUCB1,OTUD5,PIM2,PLP2,PPP1R15A,PQBP1,PRDX2,RAB7A,RAD23A,RNASEH2A,RPN1,SEC61A1,WDR83OS	3	none	peak tiling	Engreitz	hg19	PMID: 31784727	1	1
ENCSR116BPW	K562	Homo sapiens	Flow-FISH	ITGA5	CRISPRi	sgRNA	BAX,BCAT2,TRIR,CALR,CNBP,COPZ1,DHPS,DNASE2,EBP,FTL,FUT1,GATA1,H1FX,HDAC6,HNRNPA1,ITGA5,JUNB,KLF1,LYL1,NFE2,NUCB1,OTUD5,PIM2,PLP2,PPP1R15A,PQBP1,PRDX2,RAB7A,RAD23A,RNASEH2A,RPN1,SEC61A1,WDR83OS	3	none	peak tiling	Engreitz	hg19	PMID: 31784727	1	1
ENCSR336WSZ	K562	Homo sapiens	Flow-FISH	DNASE2	CRISPRi	sgRNA	BAX,BCAT2,TRIR,CALR,CNBP,COPZ1,DHPS,DNASE2,EBP,FTL,FUT1,GATA1,H1FX,HDAC6,HNRNPA1,ITGA5,JUNB,KLF1,LYL1,NFE2,NUCB1,OTUD5,PIM2,PLP2,PPP1R15A,PQBP1,PRDX2,RAB7A,RAD23A,RNASEH2A,RPN1,SEC61A1,WDR83OS	3	none	peak tiling	Engreitz	hg19	PMID: 31784727	1	1
ENCSR380BWA	K562	Homo sapiens	Flow-FISH	RPN1	CRISPRi	sgRNA	BAX,BCAT2,TRIR,CALR,CNBP,COPZ1,DHPS,DNASE2,EBP,FTL,FUT1,GATA1,H1FX,HDAC6,HNRNPA1,ITGA5,JUNB,KLF1,LYL1,NFE2,NUCB1,OTUD5,PIM2,PLP2,PPP1R15A,PQBP1,PRDX2,RAB7A,RAD23A,RNASEH2A,RPN1,SEC61A1,WDR83OS	3	none	peak tiling	Engreitz	hg19	PMID: 31784727	1	1
ENCSR176XPW	K562	Homo sapiens	Flow-FISH	LYL1	CRISPRi	sgRNA	BAX,BCAT2,TRIR,CALR,CNBP,COPZ1,DHPS,DNASE2,EBP,FTL,FUT1,GATA1,H1FX,HDAC6,HNRNPA1,ITGA5,JUNB,KLF1,LYL1,NFE2,NUCB1,OTUD5,PIM2,PLP2,PPP1R15A,PQBP1,PRDX2,RAB7A,RAD23A,RNASEH2A,RPN1,SEC61A1,WDR83OS	3	none	peak tiling	Engreitz	hg19	PMID: 31784727	1	1
ENCSR661PUY	K562	Homo sapiens	Flow-FISH	PPP1R15A	CRISPRi	sgRNA	BAX,BCAT2,TRIR,CALR,CNBP,COPZ1,DHPS,DNASE2,EBP,FTL,FUT1,GATA1,H1FX,HDAC6,HNRNPA1,ITGA5,JUNB,KLF1,LYL1,NFE2,NUCB1,OTUD5,PIM2,PLP2,PPP1R15A,PQBP1,PRDX2,RAB7A,RAD23A,RNASEH2A,RPN1,SEC61A1,WDR83OS	3	none	peak tiling	Engreitz	hg19	PMID: 31784727	1	1
ENCSR020TLT	K562	Homo sapiens	Flow-FISH	PIM2	CRISPRi	sgRNA	BAX,BCAT2,TRIR,CALR,CNBP,COPZ1,DHPS,DNASE2,EBP,FTL,FUT1,GATA1,H1FX,HDAC6,HNRNPA1,ITGA5,JUNB,KLF1,LYL1,NFE2,NUCB1,OTUD5,PIM2,PLP2,PPP1R15A,PQBP1,PRDX2,RAB7A,RAD23A,RNASEH2A,RPN1,SEC61A1,WDR83OS	3	none	peak tiling	Engreitz	hg19	PMID: 31784727	1	1
ENCSR525DAZ	Jurkat	Homo sapiens	Flow-FISH	PPIF	CRISPRi	sgRNA	PPIF	1	phorbol 12-myristate 13-acetate, anti-CD3	peak tiling	Engreitz	hg19	PMID: 33828297	1	0
ENCSR108MPF	THP-1	Homo sapiens	Flow-FISH	PPIF	CRISPRi	sgRNA	PPIF	1	Lipopolysaccharide from Escherichia coli K12	peak tiling	Engreitz	hg19	PMID: 33828297	1	0
ENCSR273LJW	BJAB	Homo sapiens	Flow-FISH	PPIF	CRISPRi	sgRNA	PPIF	1	anti-CD40, anti-IgM	peak tiling	Engreitz	hg19	PMID: 33828297	1	0
ENCSR416EUJ	Jurkat	Homo sapiens	Flow-FISH	PPIF	CRISPRi	sgRNA	PPIF	1	none	peak tiling	Engreitz	hg19	PMID: 33828297	1	0
ENCSR144TTP	THP-1	Homo sapiens	Flow-FISH	PPIF	CRISPRi	sgRNA	PPIF	1	none	peak tiling	Engreitz	hg19	PMID: 33828297	1	0
ENCSR810OLG	BJAB	Homo sapiens	Flow-FISH	PPIF	CRISPRi	sgRNA	PPIF	1	none	peak tiling	Engreitz	hg19	PMID: 33828297	1	0
ENCSR194SMN	GM12878	Homo sapiens	Flow-FISH	PPIF	CRISPRi	sgRNA	PPIF	1	none	peak tiling	Engreitz	hg19	PMID: 33828297	1	0
ENCSR009KPS	K562	Homo sapiens	Flow-FISH	HDAC6	CRISPRi	sgRNA	GRCh38 chrX:48397929-49657009	1	none	peak tiling	Sabeti	hg38	PMID:34326544	1	1
ENCSR940PYU	K562	Homo sapiens	Flow-FISH	MEF2C	CRISPRi	sgRNA	GRCh38 chr5:87611207-89911174	1	none	full tiling	Sabeti	hg38	PMID:34326544	1	1
ENCSR382ZJS	K562	Homo sapiens	Flow-FISH	FADS1	CRISPRi	sgRNA	GRCh38 chr11:61555996-61664628	1	none	full tiling	Sabeti	hg38	PMID:34326544	1	1
ENCSR459QNY	K562	Homo sapiens	Flow-FISH	HBG2	CRISPRi	sgRNA	GRCh38 chr6:134253818-136927606, GRCh38 chr11:4091879-6419323	2	none	full tiling	Sabeti	hg38	unpublished	1	1
ENCSR917XEU	K562	Homo sapiens	Flow-FISH	GATA1	CRISPRi	sgRNA	GRCh38 chrX:48397929-49657009	1	none	peak tiling	Sabeti	hg38	PMID:34326544	1	1
ENCSR630WLB	K562	Homo sapiens	Flow-FISH	FADS3	CRISPRi	sgRNA	GRCh38 chr11:61555996-61664628	1	none	full tiling	Sabeti	hg38	PMID:34326544	1	1
ENCSR278YTB	K562	Homo sapiens	Flow-FISH	FEN1	CRISPRi	sgRNA	GRCh38 chr11:61555996-61664628	1	none	full tiling	Sabeti	hg38	PMID:34326544	1	1
ENCSR759RSA	K562	Homo sapiens	Flow-FISH	HBS1L	CRISPRi	sgRNA	GRCh38 chr6:134253818-136927606, GRCh38 chr11:4091879-6419323	2	none	full tiling	Sabeti	hg38	unpublished	1	1
ENCSR825SFH	K562	Homo sapiens	Flow-FISH	MYC	CRISPRi	sgRNA	GRCh38 chr8:126736096-128735246	1	none	full tiling	Sabeti	hg38	PMID:34326544	1	1
ENCSR449NJV	K562	Homo sapiens	Flow-FISH	HBG1	CRISPRi	sgRNA	GRCh38 chr6:134253818-136927606, GRCh38 chr11:4091879-6419323	2	none	full tiling	Sabeti	hg38	unpublished	1	1
ENCSR564EPW	K562	Homo sapiens	Flow-FISH	HBE1	CRISPRi	sgRNA	GRCh38 chr6:134253818-136927606, GRCh38 chr11:4091879-6419323	2	none	full tiling	Sabeti	hg38	unpublished	1	1
ENCSR157WAN	K562	Homo sapiens	Flow-FISH	CD164	CRISPRi	sgRNA	GRCh38 chr6:108840570-109828820	1	none	full tiling	Sabeti	hg38	PMID:34326544	1	1
ENCSR793WTM	K562	Homo sapiens	Flow-FISH	CAPRIN1	CRISPRi	sgRNA	GRCh38 chr11:33064196-34664119	1	none	full tiling	Sabeti	hg38	PMID:34326544	1	1
ENCSR968CIN	K562	Homo sapiens	Flow-FISH	FADS2	CRISPRi	sgRNA	GRCh38 chr11:61555996-61664628	1	none	full tiling	Sabeti	hg38	PMID:34326544	1	1
ENCSR408VHJ	K562	Homo sapiens	Flow-FISH	MYB	CRISPRi	sgRNA	GRCh38 chr6:134253818-136927606, GRCh38 chr11:4091879-6419323	2	none	full tiling	Sabeti	hg38	unpublished	1	1
ENCSR496MZF	K562	Homo sapiens	Flow-FISH	PVT1	CRISPRi	sgRNA	GRCh38 chr8:126736096-128735246	1	none	full tiling	Sabeti	hg38	PMID:34326544	1	1
ENCSR321CEH	K562	Homo sapiens	Flow-FISH	LMO2	CRISPRi	sgRNA	GRCh38 chr11:33064196-34664119	1	none	full tiling	Sabeti	hg38	PMID:34326544	1	1
ENCSR979QQN	K562	Homo sapiens	Flow-FISH	ERP29	CRISPRi	sgRNA	GRCh38 chr12:110726151-112325750	1	none	full tiling	Sabeti	hg38	PMID:34326544	1	1
ENCSR794SPV	K562	Homo sapiens	Flow-FISH	CAT	CRISPRi	sgRNA	GRCh38 chr11:33064196-34664119	1	none	full tiling	Sabeti	hg38	PMID:34326544	1	1
ENCSR393VDD	K562	Homo sapiens	Flow-FISH	NMU	CRISPRi	sgRNA	GRCh38 chr4:55237572-56068533	1	none	full tiling	Sabeti	hg38	PMID:34326544	1	1
ENCSR793DSE	WTC11	Homo sapiens	proliferation	growth	CRISPRi	sgRNA	HPRT1,PCNA,PMS2,MLH1,MSH6,MSH2	6	240ng/mL tioguanine	peak tiling	Shen	hg38	PMID: 34524848	1	0
ENCSR254SJU	WTC11	Homo sapiens	proliferation	growth	CRISPRi	sgRNA	HPRT1,PCNA,PMS2,MLH1,MSH6,MSH2	6	160ng/mL tioguanine	peak tiling	Shen	hg38	PMID: 34524848	1	0
ENCSR071ZGB	WTC11	Homo sapiens	proliferation	growth	CRISPR cutting	sgRNA	HPRT1,PCNA,PMS2,MLH1,MSH6,MSH2	6	160ng/mL tioguanine	peak tiling	Shen	hg38	PMID: 34524848	1	0
ENCSR022LUE	K562	Homo sapiens	proliferation	growth	CRISPR cutting	sgRNA	CTCF	genome scale	none	sparse peak	Greenleaf, Bassik	hg38	PMID: 31492858	0	0
ENCSR995PKT	K562	Homo sapiens	proliferation	growth	CRISPRa	sgRNA	CTCF	genome scale	none	sparse peak	Greenleaf, Bassik	hg38	PMID: 31492858	0	0
ENCSR246NKQ	K562	Homo sapiens	proliferation	growth	CRISPR cutting	sgRNA	CTCF	genome scale	none	peak tiling	Greenleaf, Bassik	hg38	PMID: 31492858	0	0
ENCSR106NZI	K562	Homo sapiens	proliferation	growth	dCas	sgRNA	CTCF	genome scale	none	sparse peak	Greenleaf, Bassik	hg38	PMID: 31492858	0	0
ENCSR127CQV	K562	Homo sapiens	proliferation	growth	CRISPRi	sgRNA	CTCF	genome scale	none	sparse peak	Greenleaf, Bassik	hg38	PMID: 31492858	0	0
ENCSR966CJN	K562	Homo sapiens	proliferation	growth	CRISPR cutting	sgRNA	GATA1,MYB,ZMYND8	3	none	full tiling	Greenleaf, Bassik	hg38	PMID: 31492858	0	0
ENCSR882EWB	K562	Homo sapiens	proliferation	growth	CRISPRa	sgRNA	GATA1,MYB,ZMYND8	3	none	full tiling	Greenleaf, Bassik	hg38	PMID: 31492858	0	0
ENCSR719QWB	K562	Homo sapiens	proliferation	growth	CRISPRi	sgRNA	GATA1,MYB,ZMYND8	3	none	full tiling	Greenleaf, Bassik	hg38	PMID: 31492858	0	0
ENCSR534GZO	K562	Homo sapiens	proliferation	growth	dCas	sgRNA	GATA1,MYB,ZMYND8	3	none	full tiling	Greenleaf, Bassik	hg38	PMID: 31492858	0	0
ENCSR427OCU	K562	Homo sapiens	proliferation	growth	CRISPRi	sgRNA	DNase hypersensitive sites	genome scale	none	sparse peak	Greenleaf, Bassik	hg38	unpublished	0	0
ENCSR386FFV	K562	Homo sapiens	proliferation	growth	CRISPRi	sgRNA	DNase hypersensitive sites	genome scale	none	sparse peak	Greenleaf, Bassik	hg38	unpublished	0	0
ENCSR369UFO	K562	Homo sapiens	proliferation	growth	CRISPRi	sgRNA	DNase hypersensitive sites	genome scale	none	sparse peak	Greenleaf, Bassik	hg38	unpublished	0	0
ENCSR295VER	K562	Homo sapiens	proliferation	growth	CRISPRi	sgRNA	DNase hypersensitive sites	genome scale	none	peak tiling	Greenleaf, Bassik	hg38	unpublished	0	0
ENCSR381RDB	K562	Homo sapiens	proliferation	growth	CRISPRi	sgRNA	DNase hypersensitive sites	genome scale	none	peak tiling	Greenleaf, Bassik	hg38	unpublished	0	0
ENCSR372CKT	K562	Homo sapiens	proliferation	growth	CRISPRi	sgRNA	DNase hypersensitive sites	genome scale	none	peak tiling	Greenleaf, Bassik	hg38	unpublished	0	0
ENCSR446RYW	K562	Homo sapiens	proliferation	growth	CRISPRi	sgRNA	DNase hypersensitive sites	genome scale	none	peak tiling	Greenleaf, Bassik	hg38	unpublished	0	0
ENCSR997ZOY	K562	Homo sapiens	proliferation	growth	dCas	sgRNA	DNase hypersensitive sites	genome scale	none	peak tiling	Greenleaf, Bassik	hg38	unpublished	0	0
ENCSR544QLG	excitatory neuron	Homo sapiens	FACS	SIN3A	CRISPR cutting	pgRNA	SIN3A	1	none	full tiling	Shen	hg38	unpublished, manuscript in preparation and expected to be included in ENCODE manuscript package	0	0
ENCSR855IIN	WTC11	Homo sapiens	FACS	MECP2	CRISPR cutting	pgRNA	MECP2	1	none	full tiling	Shen	hg38	unpublished, manuscript in preparation and expected to be included in ENCODE manuscript package	0	0
ENCSR221WBZ	excitatory neuron	Homo sapiens	FACS	SIN3A	CRISPR cutting	pgRNA	SIN3A	1	none	full tiling	Shen	hg38	unpublished, manuscript in preparation and expected to be included in ENCODE manuscript package	0	0
ENCSR760PTC	excitatory neuron	Homo sapiens	FACS	APP	CRISPR cutting	pgRNA	APP	1	none	full tiling	Shen	hg38	unpublished, manuscript in preparation and expected to be included in ENCODE manuscript package	0	0
ENCSR884ZFA	excitatory neuron	Homo sapiens	FACS	FMR1	CRISPR cutting	pgRNA	FMR1	1	none	full tiling	Shen	hg38	unpublished, manuscript in preparation and expected to be included in ENCODE manuscript package	0	0
ENCSR606RFJ	excitatory neuron	Homo sapiens	FACS	MECP2	CRISPR cutting	pgRNA	MECP2	1	none	full tiling	Shen	hg38	unpublished, manuscript in preparation and expected to be included in ENCODE manuscript package	0	0
ENCSR192UAI	WTC11	Homo sapiens	FACS	SIN3A	CRISPR cutting	pgRNA	SIN3A	1	none	full tiling	Shen	hg38	unpublished, manuscript in preparation and expected to be included in ENCODE manuscript package	0	0
ENCSR385YAU	excitatory neuron	Homo sapiens	FACS	APP	CRISPR cutting	pgRNA	APP	1	none	full tiling	Shen	hg38	unpublished, manuscript in preparation and expected to be included in ENCODE manuscript package	0	0
ENCSR783EED	WTC11	Homo sapiens	FACS	FMR1	CRISPR cutting	pgRNA	FMR1	1	none	full tiling	Shen	hg38	unpublished, manuscript in preparation and expected to be included in ENCODE manuscript package	0	0
ENCSR066VPH	WTC11	Homo sapiens	FACS	SIN3A	CRISPR cutting	pgRNA	SIN3A	1	none	full tiling	Shen	hg38	unpublished, manuscript in preparation and expected to be included in ENCODE manuscript package	0	0
ENCSR875WZX	WTC11	Homo sapiens	FACS	APP	CRISPR cutting	pgRNA	APP	1	none	full tiling	Shen	hg38	unpublished, manuscript in preparation and expected to be included in ENCODE manuscript package	0	0
ENCSR759NRS	WTC11	Homo sapiens	FACS	APP	CRISPR cutting	pgRNA	APP	1	none	full tiling	Shen	hg38	unpublished, manuscript in preparation and expected to be included in ENCODE manuscript package	0	0
ENCSR261PJJ	K562	Homo sapiens	FACS	MYC	CRISPR cutting	sgRNA	MYC	1	none	peak tiling	Shen	hg38	unpublished	0	0
ENCSR703YMV	PC-3	Homo sapiens	proliferation	growth	CRISPRi	pgRNA	MYC,MYB	2	none	full tiling	Ren	hg38	PMID: 36351387	1	0
ENCSR411TAL	K562	Homo sapiens	proliferation	growth	CRISPRi	pgRNA	MYC,MYB	2	none	full tiling	Ren	hg38	PMID: 36351387	1	0
ENCSR172TKR	SW620	Homo sapiens	proliferation	growth	CRISPRi	pgRNA	MYC,MYB	2	none	full tiling	Ren	hg38	PMID: 36351387	1	0
ENCSR918PMD	K562	Homo sapiens	proliferation	growth	CRISPRi	pgRNA	histone modifications	genome scale	none	peak tiling	Ren	hg38	PMID: 36351387	1	0
ENCSR147TRG	MCF-7	Homo sapiens	proliferation	growth	CRISPRi	pgRNA	MYC,MYB	2	none	full tiling	Ren	hg38	PMID: 36351387	1	0
ENCSR924MQG	HCT116	Homo sapiens	proliferation	growth	CRISPRi	pgRNA	histone modifications	genome scale	none	peak tiling	Ren	hg38	PMID: 36351387	1	0
ENCSR319WEU	HepG2	Homo sapiens	proliferation	growth	CRISPRi	pgRNA	MYC,MYB	2	none	full tiling	Ren	hg38	PMID: 36351387	1	0
ENCSR675XBE	HCT116	Homo sapiens	proliferation	growth	CRISPRi	pgRNA	MYC,MYB	2	none	full tiling	Ren	hg38	PMID: 36351387	1	0
ENCSR917YQW	A549	Homo sapiens	proliferation	growth	CRISPRi	pgRNA	MYC,MYB	2	none	full tiling	Ren	hg38	PMID: 36351387	1	0
ENCSR401HFH	NCI-H460	Homo sapiens	proliferation	growth	CRISPRi	pgRNA	MYC,MYB	2	none	full tiling	Ren	hg38	PMID: 36351387	1	0
ENCSR371XHF	MDA-MB-231	Homo sapiens	proliferation	growth	CRISPRi	pgRNA	MYC,MYB	2	none	full tiling	Ren	hg38	PMID: 36351387	1	0
ENCSR112MYY	DU 145	Homo sapiens	proliferation	growth	CRISPRi	pgRNA	MYC,MYB	2	none	full tiling	Ren	hg38	PMID: 36351387	1	0
ENCSR042KBK	K562	Homo sapiens	proliferation	growth	CRISPR cutting	sgRNA	MYC	1	none	peak tiling	Shen	hg38	unpublished	0	0
ENCSR674CXK	K562	Homo sapiens	proliferation	growth	CRISPR cutting	sgRNA	GATA1	1	none	peak tiling	Shen	hg38	unpublished	0	0
ENCSR276PFX	F123	Mus musculus	FACS	Esrrb	CRISPR cutting	sgRNA	Esrrb	1	none	peak tiling	Shen	mm10	unpublished, manuscript in preparation	0	0
ENCSR948DGU	F123	Mus musculus	FACS	Dppa2	CRISPR cutting	sgRNA	Dppa2	1	none	full tiling	Ren	mm10	unpublished, manuscript in preparation	0	0
ENCSR377JZI	F123	Mus musculus	FACS	Esrrb	CRISPR cutting	sgRNA	Esrrb	1	none	full tiling	Ren	mm10	unpublished, manuscript in preparation	0	0
ENCSR961ANR	F123	Mus musculus	FACS	Dppa2	CRISPR cutting	sgRNA	Dppa2	1	none	full tiling	Ren	mm10	unpublished, manuscript in preparation	0	0
ENCSR048THP	F123	Mus musculus	FACS	Sox2	CRISPR cutting	sgRNA	Sox2	1	none	full tiling	Ren	mm10	unpublished, manuscript in preparation	0	0
ENCSR749QHJ	F123	Mus musculus	FACS	Sox2	CRISPR cutting	sgRNA	Sox2	1	none	full tiling	Ren	mm10	unpublished, manuscript in preparation	0	0
ENCSR668TVE	F123	Mus musculus	FACS	Sox2	CRISPR cutting	sgRNA	Sox2	1	none	peak tiling	Shen	mm10	unpublished, manuscript in preparation	0	0
ENCSR680YTL	F123	Mus musculus	FACS	Esrrb	CRISPR cutting	sgRNA	Esrrb	1	none	peak tiling	Shen	mm10	unpublished, manuscript in preparation	0	0
ENCSR740KDF	F123	Mus musculus	FACS	Esrrb	CRISPR cutting	sgRNA	Esrrb	1	none	full tiling	Ren	mm10	unpublished, manuscript in preparation	0	0
ENCSR984EUJ	F123	Mus musculus	FACS	Sox2	CRISPR cutting	sgRNA	Sox2	1	none	peak tiling	Shen	mm10	unpublished, manuscript in preparation	0	0
ENCSR333FIZ	F123	Mus musculus	FACS	Sox2	CRISPR cutting	sgRNA	Sox2	1	none	full tiling	Ren	mm10	unpublished, manuscript in preparation	0	0
ENCSR673HHC	F123	Mus musculus	FACS	Esrrb	CRISPR cutting	sgRNA	Esrrb	1	none	full tiling	Ren	mm10	unpublished, manuscript in preparation	0	0
ENCSR709VRX	F123	Mus musculus	FACS	Dppa2	CRISPR cutting	sgRNA	Dppa2	1	none	peak tiling	Shen	mm10	unpublished, manuscript in preparation	0	0
ENCSR776GVD	Mouse T-regulatory cells	Mus musculus	FACS	Gitr	CRISPRi	sgRNA	Gitr	1	none	peak tiling	Reddy	mm10	unpublished, manuscript in preparation	0	0

## Sheet: Table 2
Supplementary Table 2. CREs identified from available CRISPR screens performed in human biosamples.
chr	start	end	cre
chr1	1411500	1411800	chr1:1411500-1411800
chr1	3675300	3676000	chr1:3675300-3676000
chr1	6475300	6475700	chr1:6475300-6475700
chr1	6859300	6861400	chr1:6859300-6861400
chr1	8049700	8050700	chr1:8049700-8050700
chr1	8195800	8199800	chr1:8195800-8199800
chr1	10230100	10231300	chr1:10230100-10231300
chr1	11960200	11960500	chr1:11960200-11960500
chr1	21622800	21623300	chr1:21622800-21623300
chr1	23562600	23563300	chr1:23562600-23563300
chr1	23593000	23593300	chr1:23593000-23593300
chr1	27332100	27332500	chr1:27332100-27332500
chr1	28574800	28575300	chr1:28574800-28575300
chr1	31928700	31929300	chr1:31928700-31929300
chr1	31931100	31933400	chr1:31931100-31933400
chr1	31955900	31956700	chr1:31955900-31956700
chr1	32350700	32351500	chr1:32350700-32351500
chr1	32954200	32954600	chr1:32954200-32954600
chr1	36302000	36302400	chr1:36302000-36302400
chr1	36343100	36343600	chr1:36343100-36343600
chr1	37998100	37998800	chr1:37998100-37998800
chr1	43476400	43476900	chr1:43476400-43476900
chr1	44818300	44818700	chr1:44818300-44818700
chr1	45411100	45412000	chr1:45411100-45412000
chr1	51942100	51942600	chr1:51942100-51942600
chr1	75765500	75766600	chr1:75765500-75766600
chr1	84150300	84150900	chr1:84150300-84150900
chr1	85289700	85290200	chr1:85289700-85290200
chr1	94311700	94312400	chr1:94311700-94312400
chr1	94321300	94330900	chr1:94321300-94330900
chr1	94648200	94649500	chr1:94648200-94649500
chr1	145425600	145426200	chr1:145425600-145426200
chr1	150621900	150622500	chr1:150621900-150622500
chr1	156026100	156026500	chr1:156026100-156026500
chr1	156445700	156446000	chr1:156445700-156446000
chr1	156646000	156646400	chr1:156646000-156646400
chr1	161104500	161105100	chr1:161104500-161105100
chr1	161539800	161540300	chr1:161539800-161540300
chr1	162605200	162605900	chr1:162605200-162605900
chr1	172858800	172860300	chr1:172858800-172860300
chr1	172869800	172873400	chr1:172869800-172873400
chr1	200659200	200660100	chr1:200659200-200660100
chr1	204377000	204378900	chr1:204377000-204378900
chr1	214514000	214515400	chr1:214514000-214515400
chr1	219668600	219669000	chr1:219668600-219669000
chr1	220370600	220371000	chr1:220370600-220371000
chr1	244735200	244736000	chr1:244735200-244736000
chr1	246138000	246138500	chr1:246138000-246138500
chr2	8684400	8686000	chr2:8684400-8686000
chr2	10658700	10659400	chr2:10658700-10659400
chr2	12815900	12816500	chr2:12815900-12816500
chr2	25294700	25295800	chr2:25294700-25295800
chr2	28916900	28917300	chr2:28916900-28917300
chr2	29106900	29107400	chr2:29106900-29107400
chr2	37536000	37536500	chr2:37536000-37536500
chr2	46464500	46464800	chr2:46464500-46464800
chr2	46499800	46500500	chr2:46499800-46500500
chr2	46541600	46544300	chr2:46541600-46544300
chr2	46616400	46617400	chr2:46616400-46617400
chr2	46698600	46699700	chr2:46698600-46699700
chr2	46940300	46941900	chr2:46940300-46941900
chr2	46986300	46987600	chr2:46986300-46987600
chr2	47034100	47035000	chr2:47034100-47035000
chr2	47175600	47177100	chr2:47175600-47177100
chr2	47191500	47193400	chr2:47191500-47193400
chr2	47368900	47370200	chr2:47368900-47370200
chr2	47570400	47572000	chr2:47570400-47572000
chr2	47755400	47756200	chr2:47755400-47756200
chr2	48111200	48112400	chr2:48111200-48112400
chr2	48196000	48197400	chr2:48196000-48197400
chr2	48314100	48315800	chr2:48314100-48315800
chr2	48440400	48441300	chr2:48440400-48441300
chr2	61401800	61402200	chr2:61401800-61402200
chr2	64766700	64771200	chr2:64766700-64771200
chr2	69997400	69997900	chr2:69997400-69997900
chr2	70080800	70081300	chr2:70080800-70081300
chr2	112624500	112625000	chr2:112624500-112625000
chr2	112631300	112631800	chr2:112631300-112631800
chr2	118142800	118143100	chr2:118142800-118143100
chr2	130241200	130242000	chr2:130241200-130242000
chr2	130393600	130394000	chr2:130393600-130394000
chr2	156342400	156343900	chr2:156342400-156343900
chr2	181931600	181934600	chr2:181931600-181934600
chr2	201148200	201152900	chr2:201148200-201152900
chr2	216682100	216682600	chr2:216682100-216682600
chr2	222518900	222519400	chr2:222518900-222519400
chr2	223488500	223489300	chr2:223488500-223489300
chr2	223758100	223762200	chr2:223758100-223762200
chr2	223778300	223779500	chr2:223778300-223779500
chr2	223784100	223784900	chr2:223784100-223784900
chr2	226163800	226165200	chr2:226163800-226165200
chr2	232567600	232569000	chr2:232567600-232569000
chr3	9955900	9956400	chr3:9955900-9956400
chr3	12836400	12837100	chr3:12836400-12837100
chr3	13057400	13058100	chr3:13057400-13058100
chr3	37175800	37176900	chr3:37175800-37176900
chr3	37242900	37243800	chr3:37242900-37243800
chr3	37451800	37452600	chr3:37451800-37452600
chr3	37860400	37861500	chr3:37860400-37861500
chr3	37998900	37999500	chr3:37998900-37999500
chr3	38024300	38025500	chr3:38024300-38025500
chr3	39177000	39177700	chr3:39177000-39177700
chr3	41507500	41508500	chr3:41507500-41508500
chr3	47703200	47704900	chr3:47703200-47704900
chr3	47824200	47826000	chr3:47824200-47826000
chr3	48013200	48014300	chr3:48013200-48014300
chr3	48598200	48598600	chr3:48598200-48598600
chr3	48952400	48952700	chr3:48952400-48952700
chr3	52051800	52052300	chr3:52051800-52052300
chr3	52605900	52607700	chr3:52605900-52607700
chr3	53072800	53074000	chr3:53072800-53074000
chr3	98510800	98517700	chr3:98510800-98517700
chr3	102512100	102513100	chr3:102512100-102513100
chr3	113737200	113737700	chr3:113737200-113737700
chr3	116059900	116060400	chr3:116059900-116060400
chr3	127455800	127456200	chr3:127455800-127456200
chr3	127672600	127673300	chr3:127672600-127673300
chr3	128052000	128052600	chr3:128052000-128052600
chr3	128426200	128427000	chr3:128426200-128427000
chr3	128532800	128533400	chr3:128532800-128533400
chr3	128649900	128650500	chr3:128649900-128650500
chr3	128650600	128651700	chr3:128650600-128651700
chr3	128725800	128726400	chr3:128725800-128726400
chr3	128784200	128784800	chr3:128784200-128784800
chr3	128804000	128804600	chr3:128804000-128804600
chr3	129183600	129184300	chr3:129183600-129184300
chr3	129245600	129246200	chr3:129245600-129246200
chr3	129305600	129306200	chr3:129305600-129306200
chr3	129314700	129315300	chr3:129314700-129315300
chr3	129316000	129316700	chr3:129316000-129316700
chr3	133805800	133806600	chr3:133805800-133806600
chr3	135991600	135992700	chr3:135991600-135992700
chr3	139295400	139295800	chr3:139295400-139295800
chr3	186590100	186590500	chr3:186590100-186590500
chr3	186999600	187000300	chr3:186999600-187000300
chr3	197599200	197599900	chr3:197599200-197599900
chr4	1981400	1982100	chr4:1981400-1982100
chr4	10045100	10046500	chr4:10045100-10046500
chr4	11446300	11446800	chr4:11446300-11446800
chr4	24597600	24598800	chr4:24597600-24598800
chr4	30642700	30643200	chr4:30642700-30643200
chr4	30967100	30968200	chr4:30967100-30968200
chr4	30983300	30984000	chr4:30983300-30984000
chr4	31011600	31013400	chr4:31011600-31013400
chr4	31076400	31077000	chr4:31076400-31077000
chr4	39464800	39465300	chr4:39464800-39465300
chr4	39514700	39516200	chr4:39514700-39516200
chr4	39622300	39623300	chr4:39622300-39623300
chr4	55602900	55607000	chr4:55602900-55607000
chr4	55608900	55611000	chr4:55608900-55611000
chr4	55611400	55614000	chr4:55611400-55614000
chr4	55614400	55617000	chr4:55614400-55617000
chr4	55617400	55618500	chr4:55617400-55618500
chr4	55624900	55627500	chr4:55624900-55627500
chr4	55631900	55634000	chr4:55631900-55634000
chr4	55634400	55641000	chr4:55634400-55641000
chr4	55666900	55667500	chr4:55666900-55667500
chr4	55670400	55671500	chr4:55670400-55671500
chr4	55810900	55812000	chr4:55810900-55812000
chr4	56129500	56130100	chr4:56129500-56130100
chr4	56134500	56135100	chr4:56134500-56135100
chr4	74400300	74400900	chr4:74400300-74400900
chr4	74559100	74560500	chr4:74559100-74560500
chr4	76301600	76302200	chr4:76301600-76302200
chr4	101169400	101173500	chr4:101169400-101173500
chr4	124641500	124642200	chr4:124641500-124642200
chr4	142398500	142399200	chr4:142398500-142399200
chr4	151540400	151541600	chr4:151540400-151541600
chr4	168135800	168140700	chr4:168135800-168140700
chr4	168611000	168612100	chr4:168611000-168612100
chr4	168656500	168657300	chr4:168656500-168657300
chr4	169899500	169900000	chr4:169899500-169900000
chr5	663400	663900	chr5:663400-663900
chr5	882200	883200	chr5:882200-883200
chr5	907600	908000	chr5:907600-908000
chr5	37506500	37508000	chr5:37506500-37508000
chr5	37738300	37738800	chr5:37738300-37738800
chr5	52799300	52801800	chr5:52799300-52801800
chr5	53600500	53601100	chr5:53600500-53601100
chr5	57363800	57364800	chr5:57363800-57364800
chr5	65823500	65824100	chr5:65823500-65824100
chr5	65885700	65886600	chr5:65885700-65886600
chr5	76835700	76841100	chr5:76835700-76841100
chr5	80781100	80781500	chr5:80781100-80781500
chr5	88743100	88745000	chr5:88743100-88745000
chr5	88836800	88837500	chr5:88836800-88837500
chr5	88882100	88885600	chr5:88882100-88885600
chr5	89054800	89055700	chr5:89054800-89055700
chr5	90096300	90096800	chr5:90096300-90096800
chr5	115884800	115885500	chr5:115884800-115885500
chr5	116044800	116047300	chr5:116044800-116047300
chr5	122028400	122029000	chr5:122028400-122029000
chr5	138493600	138494000	chr5:138493600-138494000
chr5	150295200	150295500	chr5:150295200-150295500
chr5	177442000	177442500	chr5:177442000-177442500
chr5	181098800	181099500	chr5:181098800-181099500
chr5	181210000	181211300	chr5:181210000-181211300
chr5	181217400	181218200	chr5:181217400-181218200
chr6	27230700	27232000	chr6:27230700-27232000
chr6	34409400	34410100	chr6:34409400-34410100
chr6	35605500	35606300	chr6:35605500-35606300
chr6	37019000	37019300	chr6:37019000-37019300
chr6	41769000	41769400	chr6:41769000-41769400
chr6	44040600	44041100	chr6:44040600-44041100
chr6	52352100	52353000	chr6:52352100-52353000
chr6	53042300	53043000	chr6:53042300-53043000
chr6	77368600	77369200	chr6:77368600-77369200
chr6	106309500	106310800	chr6:106309500-106310800
chr6	109236600	109237400	chr6:109236600-109237400
chr6	109301400	109302400	chr6:109301400-109302400
chr6	109303100	109306600	chr6:109303100-109306600
chr6	109308000	109308700	chr6:109308000-109308700
chr6	109381200	109382700	chr6:109381200-109382700
chr6	119540400	119541300	chr6:119540400-119541300
chr6	126541600	126542300	chr6:126541600-126542300
chr6	135052300	135058000	chr6:135052300-135058000
chr6	135264600	135270100	chr6:135264600-135270100
chr6	135317700	135330900	chr6:135317700-135330900
chr6	135360300	135361700	chr6:135360300-135361700
chr6	144216600	144217000	chr6:144216600-144217000
chr6	144347100	144347600	chr6:144347100-144347600
chr6	151034100	151034800	chr6:151034100-151034800
chr6	155850300	155851000	chr6:155850300-155851000
chr6	165515800	165516300	chr6:165515800-165516300
chr7	2450700	2451100	chr7:2450700-2451100
chr7	5071800	5073200	chr7:5071800-5073200
chr7	5412900	5413400	chr7:5412900-5413400
chr7	5418700	5419300	chr7:5418700-5419300
chr7	5426700	5428300	chr7:5426700-5428300
chr7	5486700	5488100	chr7:5486700-5488100
chr7	5513400	5514200	chr7:5513400-5514200
chr7	5529600	5532300	chr7:5529600-5532300
chr7	5555000	5556800	chr7:5555000-5556800
chr7	5562000	5563900	chr7:5562000-5563900
chr7	5569200	5570700	chr7:5569200-5570700
chr7	5592600	5594600	chr7:5592600-5594600
chr7	5607000	5607800	chr7:5607000-5607800
chr7	6058500	6059500	chr7:6058500-6059500
chr7	6081000	6081800	chr7:6081000-6081800
chr7	6104300	6105500	chr7:6104300-6105500
chr7	6348300	6349300	chr7:6348300-6349300
chr7	6374200	6375100	chr7:6374200-6375100
chr7	6483300	6484500	chr7:6483300-6484500
chr7	6503300	6504700	chr7:6503300-6504700
chr7	6525900	6526800	chr7:6525900-6526800
chr7	6557600	6557800	chr7:6557600-6557800
chr7	6602300	6602600	chr7:6602300-6602600
chr7	6663700	6664700	chr7:6663700-6664700
chr7	22814700	22815400	chr7:22814700-22815400
chr7	23308100	23308400	chr7:23308100-23308400
chr7	26549700	26550300	chr7:26549700-26550300
chr7	32657700	32659200	chr7:32657700-32659200
chr7	74197300	74198400	chr7:74197300-74198400
chr7	74220800	74221200	chr7:74220800-74221200
chr7	80283000	80284500	chr7:80283000-80284500
chr7	86559000	86559900	chr7:86559000-86559900
chr7	92306100	92306900	chr7:92306100-92306900
chr7	102097700	102099400	chr7:102097700-102099400
chr7	102978000	102979300	chr7:102978000-102979300
chr7	105348300	105349100	chr7:105348300-105349100
chr7	129915600	129916100	chr7:129915600-129916100
chr7	130848100	130849400	chr7:130848100-130849400
chr7	130870300	130871400	chr7:130870300-130871400
chr7	134174900	134175500	chr7:134174900-134175500
chr7	135253700	135254400	chr7:135253700-135254400
chr7	139666900	139668800	chr7:139666900-139668800
chr7	151597800	151598200	chr7:151597800-151598200
chr8	6592100	6595900	chr8:6592100-6595900
chr8	16867500	16868000	chr8:16867500-16868000
chr8	22175700	22176900	chr8:22175700-22176900
chr8	28412800	28413100	chr8:28412800-28413100
chr8	30688500	30688900	chr8:30688500-30688900
chr8	30701800	30705200	chr8:30701800-30705200
chr8	73520900	73521500	chr8:73520900-73521500
chr8	97856000	97856500	chr8:97856000-97856500
chr8	98601600	98602600	chr8:98601600-98602600
chr8	125296500	125298200	chr8:125296500-125298200
chr8	125377000	125377900	chr8:125377000-125377900
chr8	125642400	125647300	chr8:125642400-125647300
chr8	125694100	125703400	chr8:125694100-125703400
chr8	127215000	127229900	chr8:127215000-127229900
chr8	127348400	127349800	chr8:127348400-127349800
chr8	127670600	127671000	chr8:127670600-127671000
chr8	127735300	127736600	chr8:127735300-127736600
chr8	127794500	127795300	chr8:127794500-127795300
chr8	127850400	127856400	chr8:127850400-127856400
chr8	127864900	127875200	chr8:127864900-127875200
chr8	127898300	127900100	chr8:127898300-127900100
chr8	127907100	127908500	chr8:127907100-127908500
chr8	127958400	127963300	chr8:127958400-127963300
chr8	127981800	127982200	chr8:127981800-127982200
chr8	128044400	128047700	chr8:128044400-128047700
chr8	128047800	128051800	chr8:128047800-128051800
chr8	128052100	128052400	chr8:128052100-128052400
chr8	128053400	128054100	chr8:128053400-128054100
chr8	128055700	128056100	chr8:128055700-128056100
chr8	128056900	128057400	chr8:128056900-128057400
chr8	128057500	128058500	chr8:128057500-128058500
chr8	128058800	128059300	chr8:128058800-128059300
chr8	128059400	128059700	chr8:128059400-128059700
chr8	128066400	128066900	chr8:128066400-128066900
chr8	128077000	128077300	chr8:128077000-128077300
chr8	128136900	128146400	chr8:128136900-128146400
chr8	128551400	128562200	chr8:128551400-128562200
chr8	128653900	128654400	chr8:128653900-128654400
chr8	129689300	129691100	chr8:129689300-129691100
chr8	129707000	129713300	chr8:129707000-129713300
chr8	141137400	141138200	chr8:141137400-141138200
chr8	142192900	142194700	chr8:142192900-142194700
chr8	143931600	143932000	chr8:143931600-143932000
chr8	144180900	144181200	chr8:144180900-144181200
chr8	144322800	144323300	chr8:144322800-144323300
chr9	4832600	4833200	chr9:4832600-4833200
chr9	5675200	5676000	chr9:5675200-5676000
chr9	21796900	21797500	chr9:21796900-21797500
chr9	34744900	34745400	chr9:34744900-34745400
chr9	42338300	42338800	chr9:42338300-42338800
chr9	72576300	72580600	chr9:72576300-72580600
chr9	89298700	89299900	chr9:89298700-89299900
chr9	98044000	98044400	chr9:98044000-98044400
chr9	100598900	100599400	chr9:100598900-100599400
chr9	110977000	110977700	chr9:110977000-110977700
chr9	112866400	112867400	chr9:112866400-112867400
chr9	113541000	113541300	chr9:113541000-113541300
chr9	124568600	124570200	chr9:124568600-124570200
chr9	127337100	127337500	chr9:127337100-127337500
chr9	127504300	127505300	chr9:127504300-127505300
chr9	129565600	129566200	chr9:129565600-129566200
chr9	130846000	130848400	chr9:130846000-130848400
chr9	130860500	130861200	chr9:130860500-130861200
chr9	131394000	131395900	chr9:131394000-131395900
chr9	133449500	133450700	chr9:133449500-133450700
chr9	136644600	136645200	chr9:136644600-136645200
chr9	136799400	136800200	chr9:136799400-136800200
chr9	136800500	136802500	chr9:136800500-136802500
chr9	136959000	136959300	chr9:136959000-136959300
chr9	137149400	137151900	chr9:137149400-137151900
chr9	137296200	137297500	chr9:137296200-137297500
chr9	137413400	137414000	chr9:137413400-137414000
chr10	4686000	4687100	chr10:4686000-4687100
chr10	17981800	17982500	chr10:17981800-17982500
chr10	28081800	28083700	chr10:28081800-28083700
chr10	63630600	63631500	chr10:63630600-63631500
chr10	79023100	79023700	chr10:79023100-79023700
chr10	79068500	79069300	chr10:79068500-79069300
chr10	79084100	79084700	chr10:79084100-79084700
chr10	79093600	79094300	chr10:79093600-79094300
chr10	79132600	79133200	chr10:79132600-79133200
chr10	79137600	79138200	chr10:79137600-79138200
chr10	79242000	79243300	chr10:79242000-79243300
chr10	79243600	79244200	chr10:79243600-79244200
chr10	79244500	79245400	chr10:79244500-79245400
chr10	79248300	79248900	chr10:79248300-79248900
chr10	79266000	79267000	chr10:79266000-79267000
chr10	79285200	79285800	chr10:79285200-79285800
chr10	79286200	79286900	chr10:79286200-79286900
chr10	79293700	79294700	chr10:79293700-79294700
chr10	79316500	79318400	chr10:79316500-79318400
chr10	79321000	79321700	chr10:79321000-79321700
chr10	79322700	79323700	chr10:79322700-79323700
chr10	79328600	79329400	chr10:79328600-79329400
chr10	79331600	79332300	chr10:79331600-79332300
chr10	79347100	79348500	chr10:79347100-79348500
chr10	79353000	79354600	chr10:79353000-79354600
chr10	79356000	79356600	chr10:79356000-79356600
chr10	79374300	79375200	chr10:79374300-79375200
chr10	79390800	79391400	chr10:79390800-79391400
chr10	79399400	79400000	chr10:79399400-79400000
chr10	79404100	79404700	chr10:79404100-79404700
chr10	79491000	79491600	chr10:79491000-79491600
chr10	89920500	89922700	chr10:89920500-89922700
chr10	99973300	99974100	chr10:99973300-99974100
chr10	110353400	110353900	chr10:110353400-110353900
chr10	110455400	110455800	chr10:110455400-110455800
chr10	112480400	112481200	chr10:112480400-112481200
chr10	112496600	112497300	chr10:112496600-112497300
chr10	112544300	112546100	chr10:112544300-112546100
chr10	119077000	119077300	chr10:119077000-119077300
chr10	119734400	119735100	chr10:119734400-119735100
chr10	122306700	122309400	chr10:122306700-122309400
chr10	133256900	133260300	chr10:133256900-133260300
chr11	835800	836200	chr11:835800-836200
chr11	5248800	5249100	chr11:5248800-5249100
chr11	5249800	5250900	chr11:5249800-5250900
chr11	5253100	5254700	chr11:5253100-5254700
chr11	5269100	5271200	chr11:5269100-5271200
chr11	5275200	5276300	chr11:5275200-5276300
chr11	5279700	5281200	chr11:5279700-5281200
chr11	5281300	5282700	chr11:5281300-5282700
chr11	5283000	5283500	chr11:5283000-5283500
chr11	5283800	5286800	chr11:5283800-5286800
chr11	5287600	5288800	chr11:5287600-5288800
chr11	5503700	5506000	chr11:5503700-5506000
chr11	10732100	10732700	chr11:10732100-10732700
chr11	10732900	10733800	chr11:10732900-10733800
chr11	28139900	28141300	chr11:28139900-28141300
chr11	33869300	33870800	chr11:33869300-33870800
chr11	33880400	33883400	chr11:33880400-33883400
chr11	33937100	33938100	chr11:33937100-33938100
chr11	33940200	33943300	chr11:33940200-33943300
chr11	33943600	33946600	chr11:33943600-33946600
chr11	33947300	33947900	chr11:33947300-33947900
chr11	34050900	34054200	chr11:34050900-34054200
chr11	34085800	34086900	chr11:34085800-34086900
chr11	34437400	34440600	chr11:34437400-34440600
chr11	34494300	34497200	chr11:34494300-34497200
chr11	61792000	61794000	chr11:61792000-61794000
chr11	61796700	61797200	chr11:61796700-61797200
chr11	61813200	61813600	chr11:61813200-61813600
chr11	61814000	61818400	chr11:61814000-61818400
chr11	61833100	61835900	chr11:61833100-61835900
chr11	61841200	61842900	chr11:61841200-61842900
chr11	61864500	61864800	chr11:61864500-61864800
chr11	61868900	61873100	chr11:61868900-61873100
chr11	61890400	61892300	chr11:61890400-61892300
chr11	61892600	61893000	chr11:61892600-61893000
chr11	61998500	61999000	chr11:61998500-61999000
chr11	62540700	62541600	chr11:62540700-62541600
chr11	62861000	62862300	chr11:62861000-62862300
chr11	62875700	62876400	chr11:62875700-62876400
chr11	64354200	64354600	chr11:64354200-64354600
chr11	64380000	64380400	chr11:64380000-64380400
chr11	65429100	65429600	chr11:65429100-65429600
chr11	65436200	65436700	chr11:65436200-65436700
chr11	65546800	65547300	chr11:65546800-65547300
chr11	65587600	65589200	chr11:65587600-65589200
chr11	65910900	65913800	chr11:65910900-65913800
chr11	65989500	65990100	chr11:65989500-65990100
chr11	69281200	69281600	chr11:69281200-69281600
chr11	69652100	69652500	chr11:69652100-69652500
chr11	70112000	70112400	chr11:70112000-70112400
chr11	119126500	119127200	chr11:119126500-119127200
chr11	123453500	123455400	chr11:123453500-123455400
chr11	129278500	129279000	chr11:129278500-129279000
chr12	6204600	6205400	chr12:6204600-6205400
chr12	6218200	6219200	chr12:6218200-6219200
chr12	6525500	6525900	chr12:6525500-6525900
chr12	6778200	6779100	chr12:6778200-6779100
chr12	6835800	6836200	chr12:6835800-6836200
chr12	31636100	31636800	chr12:31636100-31636800
chr12	39605500	39606200	chr12:39605500-39606200
chr12	49516100	49517600	chr12:49516100-49517600
chr12	49520000	49520700	chr12:49520000-49520700
chr12	50218200	50219600	chr12:50218200-50219600
chr12	51262100	51263200	chr12:51262100-51263200
chr12	51631400	51632200	chr12:51631400-51632200
chr12	53324200	53325600	chr12:53324200-53325600
chr12	53368400	53369000	chr12:53368400-53369000
chr12	54279500	54281900	chr12:54279500-54281900
chr12	54283000	54283600	chr12:54283000-54283600
chr12	54285800	54286400	chr12:54285800-54286400
chr12	54292000	54292900	chr12:54292000-54292900
chr12	54294100	54295200	chr12:54294100-54295200
chr12	54295600	54296200	chr12:54295600-54296200
chr12	54296600	54297200	chr12:54296600-54297200
chr12	54297700	54298400	chr12:54297700-54298400
chr12	54300800	54301800	chr12:54300800-54301800
chr12	54303500	54304100	chr12:54303500-54304100
chr12	54304200	54304800	chr12:54304200-54304800
chr12	54306900	54307600	chr12:54306900-54307600
chr12	54324600	54325200	chr12:54324600-54325200
chr12	54330800	54331400	chr12:54330800-54331400
chr12	54336300	54337000	chr12:54336300-54337000
chr12	54337100	54337800	chr12:54337100-54337800
chr12	54358200	54359200	chr12:54358200-54359200
chr12	54360700	54361300	chr12:54360700-54361300
chr12	54417100	54417700	chr12:54417100-54417700
chr12	54419000	54419900	chr12:54419000-54419900
chr12	56164000	56164400	chr12:56164000-56164400
chr12	56292900	56293500	chr12:56292900-56293500
chr12	56524800	56525800	chr12:56524800-56525800
chr12	56680700	56681200	chr12:56680700-56681200
chr12	56719100	56719900	chr12:56719100-56719900
chr12	57245500	57245900	chr12:57245500-57245900
chr12	75670200	75670800	chr12:75670200-75670800
chr12	108605800	108606400	chr12:108605800-108606400
chr12	108628600	108629000	chr12:108628600-108629000
chr12	110432300	110432800	chr12:110432300-110432800
chr12	110697900	110698400	chr12:110697900-110698400
chr12	111994100	111994800	chr12:111994100-111994800
chr12	111995000	111995700	chr12:111995000-111995700
chr12	112005200	112006500	chr12:112005200-112006500
chr12	112012900	112015000	chr12:112012900-112015000
chr12	121466200	121467400	chr12:121466200-121467400
chr12	121663500	121664000	chr12:121663500-121664000
chr12	121756800	121757100	chr12:121756800-121757100
chr12	121811300	121813500	chr12:121811300-121813500
chr12	124680900	124681400	chr12:124680900-124681400
chr12	124803900	124804600	chr12:124803900-124804600
chr12	124927400	124929800	chr12:124927400-124929800
chr12	124941700	124942200	chr12:124941700-124942200
chr12	131786200	131786600	chr12:131786200-131786600
chr12	132559900	132562400	chr12:132559900-132562400
chr13	20721500	20722400	chr13:20721500-20722400
chr13	21016500	21017800	chr13:21016500-21017800
chr13	22703900	22704600	chr13:22703900-22704600
chr13	27309500	27310100	chr13:27309500-27310100
chr13	30409800	30410400	chr13:30409800-30410400
chr13	97976500	97977900	chr13:97976500-97977900
chr13	113912900	113913800	chr13:113912900-113913800
chr13	114054800	114055200	chr13:114054800-114055200
chr13	114063300	114067500	chr13:114063300-114067500
chr13	114152000	114152300	chr13:114152000-114152300
chr14	22570600	22571200	chr14:22570600-22571200
chr14	23829300	23830200	chr14:23829300-23830200
chr14	49581400	49581900	chr14:49581400-49581900
chr14	49971900	49977400	chr14:49971900-49977400
chr14	57111100	57112400	chr14:57111100-57112400
chr14	58265000	58265400	chr14:58265000-58265400
chr14	65355700	65356400	chr14:65355700-65356400
chr14	65478000	65478500	chr14:65478000-65478500
chr14	68082300	68083100	chr14:68082300-68083100
chr14	74487300	74487700	chr14:74487300-74487700
chr14	74615800	74620800	chr14:74615800-74620800
chr14	97180000	97181500	chr14:97180000-97181500
chr14	100204300	100205100	chr14:100204300-100205100
chr14	102016800	102017100	chr14:102016800-102017100
chr14	102083100	102083600	chr14:102083100-102083600
chr14	102095500	102096200	chr14:102095500-102096200
chr14	102675600	102676000	chr14:102675600-102676000
chr14	104967200	104976100	chr14:104967200-104976100
chr15	35713500	35714000	chr15:35713500-35714000
chr15	36611900	36612500	chr15:36611900-36612500
chr15	37062200	37062700	chr15:37062200-37062700
chr15	40582600	40583700	chr15:40582600-40583700
chr15	40785500	40785900	chr15:40785500-40785900
chr15	40790600	40791200	chr15:40790600-40791200
chr15	59174600	59175000	chr15:59174600-59175000
chr15	62262400	62262900	chr15:62262400-62262900
chr15	74926800	74927200	chr15:74926800-74927200
chr15	80003200	80003800	chr15:80003200-80003800
chr15	90035100	90035500	chr15:90035100-90035500
chr15	92915500	92918200	chr15:92915500-92918200
chr16	592100	594500	chr16:592100-594500
chr16	1043700	1044300	chr16:1043700-1044300
chr16	1701500	1702000	chr16:1701500-1702000
chr16	11092900	11095800	chr16:11092900-11095800
chr16	11597400	11597800	chr16:11597400-11597800
chr16	11627800	11628700	chr16:11627800-11628700
chr16	11880000	11880800	chr16:11880000-11880800
chr16	30858800	30859100	chr16:30858800-30859100
chr16	57061100	57061800	chr16:57061100-57061800
chr16	57194100	57195000	chr16:57194100-57195000
chr16	57763600	57764300	chr16:57763600-57764300
chr16	67235500	67235900	chr16:67235500-67235900
chr16	67267300	67268700	chr16:67267300-67268700
chr16	67833100	67833900	chr16:67833100-67833900
chr16	68141700	68143100	chr16:68141700-68143100
chr16	69058400	69058800	chr16:69058400-69058800
chr16	69062800	69063800	chr16:69062800-69063800
chr16	69074800	69075200	chr16:69074800-69075200
chr16	69359700	69360900	chr16:69359700-69360900
chr16	70488800	70489300	chr16:70488800-70489300
chr16	74557200	74557900	chr16:74557200-74557900
chr16	74563300	74563700	chr16:74563300-74563700
chr16	74580800	74582200	chr16:74580800-74582200
chr16	88245800	88246300	chr16:88245800-88246300
chr16	88739200	88739600	chr16:88739200-88739600
chr16	88922700	88923500	chr16:88922700-88923500
chr16	88931100	88931400	chr16:88931100-88931400
chr16	89240100	89240600	chr16:89240100-89240600
chr16	89444800	89445200	chr16:89444800-89445200
chr17	1793300	1793700	chr17:1793300-1793700
chr17	2357100	2357500	chr17:2357100-2357500
chr17	2492900	2494300	chr17:2492900-2494300
chr17	2756000	2756400	chr17:2756000-2756400
chr17	4942700	4943800	chr17:4942700-4943800
chr17	7228200	7228600	chr17:7228200-7228600
chr17	7363600	7364000	chr17:7363600-7364000
chr17	28281900	28283700	chr17:28281900-28283700
chr17	29584200	29584900	chr17:29584200-29584900
chr17	32854200	32854800	chr17:32854200-32854800
chr17	39675100	39675500	chr17:39675100-39675500
chr17	40496000	40496400	chr17:40496000-40496400
chr17	41845800	41846800	chr17:41845800-41846800
chr17	42347300	42348000	chr17:42347300-42348000
chr17	42406600	42407200	chr17:42406600-42407200
chr17	42541100	42542000	chr17:42541100-42542000
chr17	43001900	43002900	chr17:43001900-43002900
chr17	44417500	44417900	chr17:44417500-44417900
chr17	44546800	44547200	chr17:44546800-44547200
chr17	44813700	44815400	chr17:44813700-44815400
chr17	47619700	47620100	chr17:47619700-47620100
chr17	48481000	48481400	chr17:48481000-48481400
chr17	50084200	50085000	chr17:50084200-50085000
chr17	50117500	50117900	chr17:50117500-50117900
chr17	50668400	50668900	chr17:50668400-50668900
chr17	50851700	50852200	chr17:50851700-50852200
chr17	50904500	50905100	chr17:50904500-50905100
chr17	51124800	51125300	chr17:51124800-51125300
chr17	58001600	58002100	chr17:58001600-58002100
chr17	58513300	58514700	chr17:58513300-58514700
chr17	59216900	59217300	chr17:59216900-59217300
chr17	59749200	59749600	chr17:59749200-59749600
chr17	59769300	59770900	chr17:59769300-59770900
chr17	59778500	59780600	chr17:59778500-59780600
chr17	61565700	61566200	chr17:61565700-61566200
chr17	72680500	72685300	chr17:72680500-72685300
chr17	75135300	75136400	chr17:75135300-75136400
chr17	75702600	75704300	chr17:75702600-75704300
chr17	79799800	79802200	chr17:79799800-79802200
chr17	79851800	79852100	chr17:79851800-79852100
chr17	81651500	81651900	chr17:81651500-81651900
chr17	81792500	81793800	chr17:81792500-81793800
chr17	81968100	81968700	chr17:81968100-81968700
chr17	82076200	82076900	chr17:82076200-82076900
chr17	82207500	82207800	chr17:82207500-82207800
chr17	82261800	82262200	chr17:82261800-82262200
chr17	82550100	82550400	chr17:82550100-82550400
chr17	82888500	82890400	chr17:82888500-82890400
chr18	3350200	3352200	chr18:3350200-3352200
chr18	9363500	9365300	chr18:9363500-9365300
chr18	9718500	9719200	chr18:9718500-9719200
chr18	9933100	9934500	chr18:9933100-9934500
chr18	49655600	49656100	chr18:49655600-49656100
chr18	49858100	49859700	chr18:49858100-49859700
chr18	54968500	54969200	chr18:54968500-54969200
chr18	57771300	57771900	chr18:57771300-57771900
chr18	58290100	58290800	chr18:58290100-58290800
chr19	579300	579700	chr19:579300-579700
chr19	800100	802400	chr19:800100-802400
chr19	1015000	1015500	chr19:1015000-1015500
chr19	1225500	1229200	chr19:1225500-1229200
chr19	1240900	1249700	chr19:1240900-1249700
chr19	1324800	1325400	chr19:1324800-1325400
chr19	1437400	1445900	chr19:1437400-1445900
chr19	1506800	1509200	chr19:1506800-1509200
chr19	1586300	1586900	chr19:1586300-1586900
chr19	2154300	2155200	chr19:2154300-2155200
chr19	2552800	2553400	chr19:2552800-2553400
chr19	3075200	3075700	chr19:3075200-3075700
chr19	3379600	3381000	chr19:3379600-3381000
chr19	3716400	3716800	chr19:3716400-3716800
chr19	3989700	3990400	chr19:3989700-3990400
chr19	4492200	4493100	chr19:4492200-4493100
chr19	4583900	4585000	chr19:4583900-4585000
chr19	4726600	4727400	chr19:4726600-4727400
chr19	5826400	5829800	chr19:5826400-5829800
chr19	6533900	6534400	chr19:6533900-6534400
chr19	12666500	12667100	chr19:12666500-12667100
chr19	12669300	12670000	chr19:12669300-12670000
chr19	12671900	12672500	chr19:12671900-12672500
chr19	12676200	12676800	chr19:12676200-12676800
chr19	12681100	12682200	chr19:12681100-12682200
chr19	12716800	12717400	chr19:12716800-12717400
chr19	12722400	12723000	chr19:12722400-12723000
chr19	12734500	12735100	chr19:12734500-12735100
chr19	12736800	12737400	chr19:12736800-12737400
chr19	12757500	12758400	chr19:12757500-12758400
chr19	12771300	12771800	chr19:12771300-12771800
chr19	12775400	12776100	chr19:12775400-12776100
chr19	12777500	12778100	chr19:12777500-12778100
chr19	12779100	12779800	chr19:12779100-12779800
chr19	12782200	12783200	chr19:12782200-12783200
chr19	12784400	12785000	chr19:12784400-12785000
chr19	12789800	12790400	chr19:12789800-12790400
chr19	12791100	12791800	chr19:12791100-12791800
chr19	12796000	12797000	chr19:12796000-12797000
chr19	12801600	12802200	chr19:12801600-12802200
chr19	12805800	12806800	chr19:12805800-12806800
chr19	12832300	12833000	chr19:12832300-12833000
chr19	12847500	12848100	chr19:12847500-12848100
chr19	12881300	12881900	chr19:12881300-12881900
chr19	12885000	12885600	chr19:12885000-12885600
chr19	12886000	12888000	chr19:12886000-12888000
chr19	12890600	12891200	chr19:12890600-12891200
chr19	12908400	12909000	chr19:12908400-12909000
chr19	12933500	12934100	chr19:12933500-12934100
chr19	12936400	12937000	chr19:12936400-12937000
chr19	12938200	12938800	chr19:12938200-12938800
chr19	12945400	12946800	chr19:12945400-12946800
chr19	13097500	13098900	chr19:13097500-13098900
chr19	13102600	13103600	chr19:13102600-13103600
chr19	13104300	13105000	chr19:13104300-13105000
chr19	13128500	13129100	chr19:13128500-13129100
chr19	13160600	13161000	chr19:13160600-13161000
chr19	13191100	13191700	chr19:13191100-13191700
chr19	13428300	13428900	chr19:13428300-13428900
chr19	13672200	13672800	chr19:13672200-13672800
chr19	16499400	16500000	chr19:16499400-16500000
chr19	17106400	17106900	chr19:17106400-17106900
chr19	17130800	17131200	chr19:17130800-17131200
chr19	17241500	17241900	chr19:17241500-17241900
chr19	17261000	17261400	chr19:17261000-17261400
chr19	17316800	17318300	chr19:17316800-17318300
chr19	17622600	17623100	chr19:17622600-17623100
chr19	17724600	17724900	chr19:17724600-17724900
chr19	17779700	17780400	chr19:17779700-17780400
chr19	19102300	19102700	chr19:19102300-19102700
chr19	19134700	19135500	chr19:19134700-19135500
chr19	19364300	19366000	chr19:19364300-19366000
chr19	19394400	19395000	chr19:19394400-19395000
chr19	36129200	36130100	chr19:36129200-36130100
chr19	38142700	38143000	chr19:38142700-38143000
chr19	38244000	38244500	chr19:38244000-38244500
chr19	38636900	38637600	chr19:38636900-38637600
chr19	38647600	38653900	chr19:38647600-38653900
chr19	38664900	38665400	chr19:38664900-38665400
chr19	38721600	38722000	chr19:38721600-38722000
chr19	39384900	39385300	chr19:39384900-39385300
chr19	42028400	42029100	chr19:42028400-42029100
chr19	42275100	42275600	chr19:42275100-42275600
chr19	45526000	45526300	chr19:45526000-45526300
chr19	45558600	45559100	chr19:45558600-45559100
chr19	47136600	47137200	chr19:47136600-47137200
chr19	47151500	47153000	chr19:47151500-47153000
chr19	47199500	47199900	chr19:47199500-47199900
chr19	47245300	47245600	chr19:47245300-47245600
chr19	47489800	47490200	chr19:47489800-47490200
chr19	47636700	47637100	chr19:47636700-47637100
chr19	48290100	48290700	chr19:48290100-48290700
chr19	48418400	48418900	chr19:48418400-48418900
chr19	48503300	48503800	chr19:48503300-48503800
chr19	48553700	48554300	chr19:48553700-48554300
chr19	48649400	48650100	chr19:48649400-48650100
chr19	48720500	48721100	chr19:48720500-48721100
chr19	48724800	48725400	chr19:48724800-48725400
chr19	48738500	48739100	chr19:48738500-48739100
chr19	48740500	48741900	chr19:48740500-48741900
chr19	48745100	48745700	chr19:48745100-48745700
chr19	48746700	48747600	chr19:48746700-48747600
chr19	48747800	48748400	chr19:48747800-48748400
chr19	48753400	48754600	chr19:48753400-48754600
chr19	48755200	48755800	chr19:48755200-48755800
chr19	48780700	48781500	chr19:48780700-48781500
chr19	48795200	48795900	chr19:48795200-48795900
chr19	48806500	48807600	chr19:48806500-48807600
chr19	48810800	48811400	chr19:48810800-48811400
chr19	48812100	48812700	chr19:48812100-48812700
chr19	48819400	48820000	chr19:48819400-48820000
chr19	48872000	48872700	chr19:48872000-48872700
chr19	48872800	48874000	chr19:48872800-48874000
chr19	48874300	48874900	chr19:48874300-48874900
chr19	48877900	48879000	chr19:48877900-48879000
chr19	48890400	48891000	chr19:48890400-48891000
chr19	48899900	48900500	chr19:48899900-48900500
chr19	48918800	48919400	chr19:48918800-48919400
chr19	48954400	48955100	chr19:48954400-48955100
chr19	48962200	48962800	chr19:48962200-48962800
chr19	48963700	48964300	chr19:48963700-48964300
chr19	48964400	48965600	chr19:48964400-48965600
chr19	48965700	48966300	chr19:48965700-48966300
chr19	48967500	48968500	chr19:48967500-48968500
chr19	48970800	48971400	chr19:48970800-48971400
chr19	49225700	49226200	chr19:49225700-49226200
chr19	49348000	49348600	chr19:49348000-49348600
chr19	49478900	49479500	chr19:49478900-49479500
chr19	49567800	49568400	chr19:49567800-49568400
chr19	49571100	49572000	chr19:49571100-49572000
chr19	49574400	49574800	chr19:49574400-49574800
chr19	49713200	49714100	chr19:49713200-49714100
chr19	49772800	49773200	chr19:49772800-49773200
chr19	55471700	55472200	chr19:55471700-55472200
chr19	58403900	58404300	chr19:58403900-58404300
chr20	881700	882200	chr20:881700-882200
chr20	4148400	4149900	chr20:4148400-4149900
chr20	4172100	4172800	chr20:4172100-4172800
chr20	4221200	4222100	chr20:4221200-4222100
chr20	4249000	4249900	chr20:4249000-4249900
chr20	4686200	4687500	chr20:4686200-4687500
chr20	4704400	4704700	chr20:4704400-4704700
chr20	4760400	4761400	chr20:4760400-4761400
chr20	4822600	4824100	chr20:4822600-4824100
chr20	5112800	5113600	chr20:5112800-5113600
chr20	5610300	5611300	chr20:5610300-5611300
chr20	5911100	5912000	chr20:5911100-5912000
chr20	6005700	6006500	chr20:6005700-6006500
chr20	6052000	6052800	chr20:6052000-6052800
chr20	9978000	9978600	chr20:9978000-9978600
chr20	21118300	21118900	chr20:21118300-21118900
chr20	31576900	31577800	chr20:31576900-31577800
chr20	31703500	31707700	chr20:31703500-31707700
chr20	31709800	31718400	chr20:31709800-31718400
chr20	34414600	34415700	chr20:34414600-34415700
chr20	35263000	35264500	chr20:35263000-35264500
chr20	36329100	36329900	chr20:36329100-36329900
chr20	49685100	49686000	chr20:49685100-49686000
chr20	54178900	54181000	chr20:54178900-54181000
chr20	56710900	56711500	chr20:56710900-56711500
chr20	57222600	57223000	chr20:57222600-57223000
chr20	57439400	57439800	chr20:57439400-57439800
chr20	62507400	62507800	chr20:62507400-62507800
chr20	62618000	62618500	chr20:62618000-62618500
chr20	63901100	63902700	chr20:63901100-63902700
chr21	28988200	28989300	chr21:28988200-28989300
chr21	29404200	29404700	chr21:29404200-29404700
chr21	33367000	33368000	chr21:33367000-33368000
chr21	33579000	33579800	chr21:33579000-33579800
chr21	35293700	35295300	chr21:35293700-35295300
chr21	41931000	41931500	chr21:41931000-41931500
chr21	43749400	43749800	chr21:43749400-43749800
chr21	43750500	43750900	chr21:43750500-43750900
chr22	24990200	24992600	chr22:24990200-24992600
chr22	28856700	28857100	chr22:28856700-28857100
chr22	37541900	37542400	chr22:37541900-37542400
chr22	37754400	37754700	chr22:37754400-37754700
chr22	37760900	37761400	chr22:37760900-37761400
chr22	38135400	38136400	chr22:38135400-38136400
chr22	41281200	41281900	chr22:41281200-41281900
chr22	41439000	41439400	chr22:41439000-41439400
chr22	42374800	42375400	chr22:42374800-42375400
chr22	42437700	42438200	chr22:42437700-42438200
chr22	42443800	42444700	chr22:42443800-42444700
chr22	49383300	49384200	chr22:49383300-49384200
chr22	49931100	49931800	chr22:49931100-49931800
chr22	49976700	49977200	chr22:49976700-49977200
chr22	50257200	50257700	chr22:50257200-50257700
chrX	19875400	19876000	chrX:19875400-19876000
chrX	23828600	23829500	chrX:23828600-23829500
chrX	40090800	40091300	chrX:40090800-40091300
chrX	45005500	45006000	chrX:45005500-45006000
chrX	46837200	46837800	chrX:46837200-46837800
chrX	47232700	47233900	chrX:47232700-47233900
chrX	47542000	47542700	chrX:47542000-47542700
chrX	47579400	47580000	chrX:47579400-47580000
chrX	47650000	47651100	chrX:47650000-47651100
chrX	47711200	47711800	chrX:47711200-47711800
chrX	48511400	48512000	chrX:48511400-48512000
chrX	48521400	48522000	chrX:48521400-48522000
chrX	48569700	48570400	chrX:48569700-48570400
chrX	48573600	48574600	chrX:48573600-48574600
chrX	48761700	48762300	chrX:48761700-48762300
chrX	48782500	48783500	chrX:48782500-48783500
chrX	48784600	48785300	chrX:48784600-48785300
chrX	48785700	48787000	chrX:48785700-48787000
chrX	48789300	48790000	chrX:48789300-48790000
chrX	48793200	48793800	chrX:48793200-48793800
chrX	48794800	48795400	chrX:48794800-48795400
chrX	48800100	48803000	chrX:48800100-48803000
chrX	48896700	48898500	chrX:48896700-48898500
chrX	48910900	48911600	chrX:48910900-48911600
chrX	48917100	48917700	chrX:48917100-48917700
chrX	48918800	48919400	chrX:48918800-48919400
chrX	48936900	48938100	chrX:48936900-48938100
chrX	48940400	48941000	chrX:48940400-48941000
chrX	48941700	48942300	chrX:48941700-48942300
chrX	48945600	48946300	chrX:48945600-48946300
chrX	48957300	48958800	chrX:48957300-48958800
chrX	49155100	49156700	chrX:49155100-49156700
chrX	49163900	49164500	chrX:49163900-49164500
chrX	49166300	49166900	chrX:49166300-49166900
chrX	49167100	49167800	chrX:49167100-49167800
chrX	49172300	49172900	chrX:49172300-49172900
chrX	49174500	49175100	chrX:49174500-49175100
chrX	49175300	49176000	chrX:49175300-49176000
chrX	49177400	49178000	chrX:49177400-49178000
chrX	49184200	49184800	chrX:49184200-49184800
chrX	49186100	49186700	chrX:49186100-49186700
chrX	49192600	49193200	chrX:49192600-49193200
chrX	49193300	49194000	chrX:49193300-49194000
chrX	49268900	49270000	chrX:49268900-49270000
chrX	49862000	49862600	chrX:49862000-49862600
chrX	97109100	97109800	chrX:97109100-97109800
chrX	101397600	101398100	chrX:101397600-101398100
chrX	123665400	123665900	chrX:123665400-123665900
chrX	132957500	132959300	chrX:132957500-132959300
chrX	134373000	134373600	chrX:134373000-134373600
chrX	134549300	134550900	chrX:134549300-134550900
chrX	134796100	134797400	chrX:134796100-134797400
chrX	134909200	134909900	chrX:134909200-134909900
chrX	134914300	134915800	chrX:134914300-134915800
chrX	135031900	135033200	chrX:135031900-135033200
chrX	135098600	135099200	chrX:135098600-135099200
chrX	135342900	135344900	chrX:135342900-135344900
chrX	136725100	136726000	chrX:136725100-136726000

## Sheet: Table 3
Supplementary Table 3. Overview of noncoding CRISPR screen approaches.
Library design type	1) sgRNA target cCREs	2) sgRNA or pgRNA tile locus	3) pgRNA span cCREs
Locus-wide or genome-wide scale	Genome-wide	Single locus with gene-specific selection method (e.g. FlowFISH) Multiple loci with gene-agnostic selection method (e.g. growth)	Genome-wide
CRISPR tool compatibilities	Cas9 to make short indels, CRISPRa/i	sgRNAs: CRISPRa/i, Cas9 to make short indels pgRNAs: Cas9 to make deletions	Cas9 to make deletions
Guides per cCRE or kilobase of tiled genomic DNA	Short motifs (e.g. TF binding sites) are generally overlapped by ~0-5 sgRNAs Regulatory elements (e.g. enhancers) are generally targetable by ~5-25+ sgRNAs	Maximum sgRNA density per kilobase CRISPRi/a compatible with reduced tiling density libraries due to their broader perturbation window size compared to Cas9	Can generate more pgRNAs to span a cCRE or motif than sgRNAs that overlap it (e.g. 10 pgRNAs spanning a short motif that is only overlapped by 3 sgRNAs)
Selection method compatibilities (with published examples)	Phenotypic (growth, drug/toxin resistance). Can be paired with scRNA-seq.	Either gene-specific (antibody stain, tag, FlowFISH) or phenotypic (growth, drug/toxin resistance).	Phenotypic (growth, drug/toxin resistance).
Design tools (see Box 2)	GuideScan, CRISPOR, FlashFry, CREST-seq, CHOPCHOP, CRISPR-SURF (generally in combination with custom script)	GuideScan, CRISPOR, FlashFry, CREST-seq, CHOPCHOP, CRISPR-SURF can directly provide all sgRNAs tiling a single locus	GuideScan and CREST-seq include an option for designing pgRNAs
Advantages	Can target all instances of a particular cCRE type (e.g. CTCF motif) genome-wide	Unbiased approach may uncover new cCREs	More independent guides per cCRE than an sgRNA library provides more robust measurement
Limitations	Phenotypic selections do not guarantee a cCRE-gene target linkage. A large number of independent sgRNAs per cCRE needed for true positives , off-target effects can cause false positives.	Difficult to scale genome-wide. Tiling density is limited by PAM availability, but Cas9 orthologs and engineered PAM variants can be used.	pgRNA deletion efficiency can be low Recombination of pgRNA cassette or insufficient excision of flanked cCRE sequence can complicate analysis

## Sheet: Table 4
Supplementary Table 4. Annotation files used in K562 meta analysis.
Feature	File	Notes
All DNase	wgEncodeRegDnaseClustered.full.hg38.tsv.gz	GRCh38, downloaded from UCSC Table Browser (April 2022)
All cCREs, v3	GRCh38-cCREs.bed	GRCh38, downloaded from UCSC Table Browser (April 2022)
All cCREs, v4	http://users.wenglab.org/moorej3/Registry-cCREs-WG/V4-Files/GRCh38-cCREs.V4.bed.gz	GRCh38, 'Basic' cCRE v4 set, human
K562 cCREs, v3	https://api.wenglab.org/screen_v13/fdownloads/Seven-Group/ENCFF971AHO_ENCFF847JMY_ENCFF779QTH_ENCFF405AYC.7group.bed	GRCh38, ENCODE accession ID: ENCSR301FDP
K562 cCREs, v4	http://users.wenglab.org/moorej3/Registry-cCREs-WG/V4-Files/ENCFF414OGC_ENCFF806YEZ_ENCFF849TDM_ENCFF736UDR.bed.gz	GRCh38, cCRE v4 set, K562s
K562 ATAC-seq	https://www.encodeproject.org/files/ENCFF558BLC/@@download/ENCFF558BLC.bed.gz	GRCh38, ENCODE reference epigenome accession ID: ENCSR612NLL
K562 ATAC-seq	https://www.encodeproject.org/files/ENCFF754EAC/@@download/ENCFF754EAC.bigWig	GRCh38, ENCODE reference epigenome accession ID: ENCSR612NLL
K562 DNase-seq	https://www.encodeproject.org/files/ENCFF972GVB/@@download/ENCFF274YGF.bed.gz	GRCh38, ENCODE reference epigenome accession ID: ENCSR612NLL
K562 DNase-seq	https://www.encodeproject.org/files/ENCFF972GVB/@@download/ENCFF972GVB.bigWig	GRCh38, ENCODE reference epigenome accession ID: ENCSR612NLL
K562 H3K4me1 ChIP-seq	https://www.encodeproject.org/files/ENCFF759NWD/@@download/ENCFF759NWD.bed.gz	GRCh38, ENCODE reference epigenome accession ID: ENCSR612NLL
K562 H3K4me1 ChIP-seq	https://www.encodeproject.org/files/ENCFF834SEY/@@download/ENCFF834SEY.bigWig	GRCh38, ENCODE reference epigenome accession ID: ENCSR612NLL
K562 H3K4me3 ChIP-seq	https://www.encodeproject.org/files/ENCFF616DLO/@@download/ENCFF616DLO.bed.gz	GRCh38, ENCODE reference epigenome accession ID: ENCSR612NLL
K562 H3K4me3 ChIP-seq	https://www.encodeproject.org/files/ENCFF253TOF/@@download/ENCFF253TOF.bigWig	GRCh38, ENCODE reference epigenome accession ID: ENCSR612NLL
K562 H3K9me3 ChIP-seq	https://www.encodeproject.org/files/ENCFF963GZJ/@@download/ENCFF963GZJ.bed.gz	GRCh38, ENCODE reference epigenome accession ID: ENCSR612NLL
K562 H3K9me3 ChIP-seq	https://www.encodeproject.org/files/ENCFF601JGK/@@download/ENCFF601JGK.bigWig	GRCh38, ENCODE reference epigenome accession ID: ENCSR612NLL
K562 H3K27ac ChIP-seq	https://www.encodeproject.org/files/ENCFF864OSZ/@@download/ENCFF864OSZ.bed.gz	GRCh38, ENCODE reference epigenome accession ID: ENCSR612NLL
K562 H3K27ac ChIP-seq	https://www.encodeproject.org/files/ENCFF849TDM/@@download/ENCFF849TDM.bigWig	GRCh38, ENCODE reference epigenome accession ID: ENCSR612NLL
K562 H3K27me3 ChIP-seq	https://www.encodeproject.org/files/ENCFF801AHF/@@download/ENCFF801AHF.bed.gz	GRCh38, ENCODE reference epigenome accession ID: ENCSR612NLL
K562 H3K27me3 ChIP-seq	https://www.encodeproject.org/files/ENCFF139KZL/@@download/ENCFF139KZL.bigWig	GRCh38, ENCODE reference epigenome accession ID: ENCSR612NLL
K562 CTCF ChIP-seq	https://www.encodeproject.org/files/ENCFF660GHM/@@download/ENCFF660GHM.bed.gz	GRCh38, ENCODE reference epigenome accession ID: ENCSR612NLL
K562 CTCF ChIP-seq	https://www.encodeproject.org/files/ENCFF682MFJ/@@download/ENCFF682MFJ.bigWig	GRCh38, ENCODE reference epigenome accession ID: ENCSR612NLL
K562 EP300 ChIP-seq	https://www.encodeproject.org/files/ENCFF702XPO/@@download/ENCFF702XPO.bed.gz	GRCh38, ENCODE reference epigenome accession ID: ENCSR612NLL
K562 EP300 ChIP-seq	https://www.encodeproject.org/files/ENCFF636VVR/@@download/ENCFF636VVR.bigWig	GRCh38, ENCODE reference epigenome accession ID: ENCSR612NLL
K562 POLR2A ChIP-seq	https://www.encodeproject.org/files/ENCFF355MNE/@@download/ENCFF355MNE.bed.gz	GRCh38, ENCODE reference epigenome accession ID: ENCSR612NLL
K562 POLR2A ChIP-seq	https://www.encodeproject.org/files/ENCFF806LCJ/@@download/ENCFF806LCJ.bigWig	GRCh38, ENCODE reference epigenome accession ID: ENCSR612NLL
K562 RAMPAGE	https://www.encodeproject.org/files/ENCFF069ZON/@@download/ENCFF069ZON.bed.gz	GRCh38, ENCODE accession ID: ENCFF069ZON, IDR peaks
K562 CAGE	https://www.encodeproject.org/files/ENCFF698DQS/@@download/ENCFF698DQS.bed.gz	GRCh38, ENCODE accession ID: ENCFF698DQS, IDR peaks
K562 GRO-CAP	https://www.encodeproject.org/files/ENCFF156JSS/@@download/ENCFF156JSS.bed.gz	GRCh38, ENCODE accession ID: ENCFF156JSS, bidirectional peaks

## Sheet: Table 5
Supplementary Table 5. CREs identified from available CRISPR screens performed in K562s.
cre	dnase_union	ccre_all	ccre_k562	dnase_k562	atac_k562	h3k27ac_k562	h3k4me1_k562	h3k4me3_k562	h3k9me3_k562	h3k27me3_k562	ep300_k562	ctcf_k562	polr2a_k562	rampage_k562	cage_k562	grocap_capped_k562
chr3:127672600-127673300	1	1	1	1	1	1	0	1	0	0	0	0	1	0	0	1
chr3:128052000-128052600	1	1	1	1	1	1	0	1	0	0	0	0	1	1	1	1
chr3:128426200-128427000	1	1	1	1	1	1	1	0	0	0	0	1	0	0	0	1
chr3:128532800-128533400	1	1	1	1	1	1	1	0	0	0	1	0	0	0	0	0
chr3:128649900-128650500	1	1	1	1	1	1	0	1	0	0	0	0	1	0	0	1
chr3:128650600-128651700	1	1	1	1	1	1	0	1	0	0	0	0	1	1	1	1
chr3:128725800-128726400	1	1	1	1	1	1	1	1	0	0	1	0	1	1	1	1
chr3:128784200-128784800	1	1	1	1	1	0	1	0	0	0	0	1	0	0	0	0
chr3:128804000-128804600	1	1	1	1	1	0	1	0	0	0	1	0	0	0	0	0
chr3:129183600-129184300	1	1	1	1	1	1	0	1	0	0	0	0	1	1	1	1
chr3:129245600-129246200	1	1	1	1	1	1	1	0	0	0	0	1	0	0	0	0
chr3:129305600-129306200	1	1	1	1	1	1	1	0	0	0	0	0	0	0	0	1
chr3:129314700-129315300	1	1	1	1	1	1	1	1	0	0	0	1	1	0	0	0
chr3:129316000-129316700	1	1	1	1	1	1	0	1	0	0	0	1	1	0	0	1
chr4:55602900-55607000	1	1	1	0	0	0	0	0	0	0	0	0	0	0	0	0
chr4:55608900-55611000	1	1	1	0	0	0	0	0	0	0	0	0	1	0	0	0
chr4:55611400-55614000	1	1	1	0	1	0	0	0	0	0	0	0	0	0	0	0
chr4:55614400-55617000	1	1	1	1	1	0	1	0	0	0	0	0	0	0	0	0
chr4:55617400-55618500	1	1	1	0	1	0	1	0	0	0	0	0	1	0	0	0
chr4:55624900-55627500	1	1	1	0	1	1	0	0	0	0	0	0	0	0	0	0
chr4:55631900-55634000	1	1	1	0	0	1	1	1	0	0	0	0	0	0	0	1
chr4:55634400-55641000	1	1	1	1	1	1	1	1	0	0	1	1	1	0	1	1
chr4:55666900-55667500	1	0	0	0	1	0	1	0	0	0	0	0	0	0	0	0
chr4:55670400-55671500	1	1	1	1	0	1	1	0	0	0	1	0	0	0	0	0
chr4:55810900-55812000	0	0	0	0	0	0	0	0	0	0	0	0	0	0	0	0
chr5:88836800-88837500	1	1	1	0	1	1	1	0	0	0	0	0	0	0	0	0
chr5:88882100-88885600	1	1	1	1	1	1	1	1	0	0	1	1	1	1	1	1
chr5:89054800-89055700	1	1	1	1	1	1	1	0	0	0	1	0	0	0	0	0
chr6:109236600-109237400	1	1	1	1	1	1	1	1	0	0	1	1	1	0	0	1
chr6:109301400-109302400	1	1	1	0	0	1	1	0	0	0	0	0	0	0	0	0
chr6:109303100-109306600	1	1	1	1	1	1	1	0	0	0	1	1	1	0	0	1
chr6:109308000-109308700	1	1	1	1	1	1	1	0	0	0	1	1	0	0	0	0
chr6:109381200-109382700	1	1	1	1	1	1	0	1	0	0	1	0	1	1	1	1
chr6:135054000-135055200	1	1	1	1	1	1	0	1	0	0	0	0	1	1	1	1
chr6:135320400-135321800	1	1	1	1	1	1	1	0	0	0	1	0	1	0	0	1
chr6:135321900-135325000	1	1	1	1	1	1	1	0	0	0	1	0	0	0	0	1
chr8:127735300-127736600	1	1	1	1	1	1	0	1	0	0	1	1	1	1	1	1
chr8:127794500-127795300	1	1	1	1	1	1	1	1	0	0	0	0	1	0	0	1
chr8:127898300-127899800	1	1	1	1	1	1	1	1	0	0	1	1	0	0	0	1
chr8:127959400-127961800	1	1	1	1	1	1	1	0	0	0	1	1	0	0	0	1
chr8:128044400-128047700	1	1	1	1	1	1	1	1	0	0	1	0	0	1	1	1
chr8:128047800-128051800	1	1	1	1	1	1	1	1	0	0	1	1	1	1	1	1
chr8:128052100-128052400	1	1	1	0	0	1	1	1	0	0	0	0	0	0	0	1
chr8:128053400-128054100	1	1	1	0	0	1	1	0	0	0	0	0	0	0	0	0
chr8:128055700-128056100	0	0	0	0	0	1	1	0	0	0	0	0	0	0	0	0
chr8:128056900-128057400	1	1	1	1	1	1	1	0	0	0	0	0	0	0	0	0
chr8:128057500-128058500	1	1	1	0	0	1	1	0	0	0	0	0	0	0	0	0
chr8:128058800-128059300	1	1	1	0	0	1	1	0	0	0	0	0	0	0	0	0
chr8:128059400-128059700	0	0	0	0	0	1	1	0	0	0	0	0	0	0	0	0
chr8:128066400-128066900	1	1	1	0	0	1	1	0	0	0	0	0	0	0	0	0
chr8:128077000-128077300	1	1	1	1	1	1	1	0	0	0	0	0	0	0	0	0
chr11:5248800-5249100	0	1	1	0	0	1	0	1	0	0	0	0	1	0	0	0
chr11:5249800-5250900	1	1	1	0	1	1	0	1	0	0	0	0	1	0	0	0
chr11:5253100-5254700	1	1	1	0	1	1	0	1	0	0	0	0	0	0	1	0
chr11:5269100-5271200	1	1	1	1	1	1	1	1	0	0	0	0	1	1	1	1
chr11:5275200-5276300	1	1	1	1	1	1	1	1	0	0	1	0	0	0	0	1
chr11:5279700-5281200	1	1	1	1	1	1	1	0	0	0	1	1	1	0	0	1
chr11:5281300-5282700	1	1	1	0	0	1	1	0	0	0	0	0	0	0	0	0
chr11:5283000-5283500	0	1	1	0	0	1	1	0	0	0	0	0	0	0	0	0
chr11:5283800-5286800	1	1	1	1	1	1	1	0	0	0	1	0	0	0	0	0
chr11:5287600-5288800	1	1	1	1	1	1	1	0	0	0	1	0	1	0	0	1
chr11:5503700-5506000	1	1	1	1	1	1	1	1	0	0	1	0	1	1	0	1
chr11:33869300-33870800	1	1	1	1	1	1	0	1	0	0	0	0	1	0	0	1
chr11:33880400-33883400	1	1	1	1	0	1	1	1	0	0	1	0	0	0	1	1
chr11:33937100-33938100	1	1	1	1	1	1	1	1	0	0	1	0	1	0	0	1
chr11:33940200-33943300	1	1	1	1	1	1	1	0	0	0	1	0	1	0	0	1
chr11:33943600-33946600	1	1	1	1	1	1	1	0	0	0	1	1	0	0	0	1
chr11:33947300-33947900	1	1	1	0	0	1	1	0	0	0	0	0	0	0	0	0
chr11:34050900-34054200	1	1	1	1	1	1	1	1	0	0	1	1	1	1	1	1
chr11:34085800-34086900	1	1	1	0	0	0	0	0	0	0	0	0	1	0	0	0
chr11:34437400-34440600	1	1	1	1	1	1	1	1	0	0	1	0	1	1	1	1
chr11:61792000-61794000	1	1	1	1	1	1	1	1	0	0	0	1	1	1	1	1
chr11:61796700-61797200	1	1	1	0	0	0	1	0	0	0	0	0	1	0	0	0
chr11:61813200-61813600	1	1	1	0	0	1	1	0	0	0	0	0	1	0	0	0
chr11:61814000-61818400	1	1	1	1	1	1	1	1	0	0	1	1	1	1	1	1
chr11:61833100-61835900	1	1	1	1	1	1	1	1	0	0	1	0	1	0	0	1
chr11:61841200-61842900	1	1	1	1	1	1	1	0	0	0	1	0	1	0	0	1
chr11:61864500-61864800	0	0	0	0	0	0	0	0	0	0	0	0	0	0	0	0
chr11:61868900-61873100	1	1	1	1	1	1	1	0	0	0	1	1	1	0	0	1
chr11:61890400-61892300	1	1	1	1	1	1	1	1	0	0	0	1	0	0	1	1
chr11:61892600-61893000	1	1	1	0	0	0	0	0	0	0	0	0	0	0	0	0
chr12:54279500-54281900	1	1	1	1	1	1	0	1	0	0	1	0	1	1	1	1
chr12:54283000-54283600	1	1	1	0	0	1	0	1	0	0	0	0	1	0	0	0
chr12:54285800-54286400	1	1	1	1	1	1	1	1	0	0	1	1	1	0	1	1
chr12:54292000-54292900	1	1	1	1	0	1	1	1	0	0	0	0	1	0	0	1
chr12:54294100-54295200	1	1	1	1	1	1	1	1	0	0	1	1	1	0	0	1
chr12:54295600-54296200	1	1	1	1	1	1	1	1	0	0	1	0	1	0	1	1
chr12:54296600-54297200	1	1	1	1	0	1	1	1	0	0	1	0	1	0	0	0
chr12:54297700-54298400	1	1	1	1	0	1	1	1	0	0	0	1	1	0	0	1
chr12:54300800-54301800	1	1	1	1	1	1	0	1	0	0	1	1	1	1	1	1
chr12:54303500-54304100	1	1	1	0	0	1	1	1	0	0	0	0	0	0	0	1
chr12:54304200-54304800	1	1	1	1	1	1	1	1	0	0	1	0	1	0	0	1
chr12:54306900-54307600	1	1	1	1	1	1	1	0	0	0	1	0	1	0	0	1
chr12:54324600-54325200	1	1	1	1	1	1	1	1	0	0	1	1	1	1	1	1
chr12:54330800-54331400	1	1	1	0	0	1	1	0	0	0	0	0	0	0	0	0
chr12:54336300-54337000	1	1	1	1	1	1	1	0	0	0	0	1	1	0	0	0
chr12:54337100-54337800	1	1	1	1	1	1	1	1	0	0	1	1	1	0	0	1
chr12:54360700-54361300	1	1	1	1	1	1	1	0	0	0	0	1	0	0	0	0
chr12:54417100-54417700	1	1	1	1	1	1	1	1	0	0	1	0	0	0	0	1
chr12:54419000-54419900	1	1	1	1	1	1	1	1	0	0	0	0	1	0	1	1
chr12:111994100-111994800	1	1	1	1	1	1	1	1	0	0	1	0	0	0	0	0
chr12:111995000-111995700	1	1	1	0	0	0	1	1	0	0	0	0	0	0	0	1
chr12:112005200-112006500	1	1	1	1	1	1	1	1	0	0	0	0	1	0	1	1
chr12:112012900-112015000	1	1	1	1	1	1	1	1	0	0	0	1	1	1	1	1
chr19:12666500-12667100	1	1	1	1	1	1	1	1	0	0	0	0	1	1	1	1
chr19:12669300-12670000	1	1	1	1	1	1	0	1	0	0	0	0	1	1	1	1
chr19:12671900-12672500	1	1	1	1	1	0	0	0	0	0	0	1	0	0	0	0
chr19:12676200-12676800	1	1	1	1	1	0	0	0	0	0	0	1	1	0	0	0
chr19:12681100-12682200	1	1	1	1	1	1	0	1	0	0	0	1	1	1	0	1
chr19:12716800-12717400	1	1	1	1	1	0	0	0	0	0	0	1	0	0	0	0
chr19:12722400-12723000	1	1	1	1	1	1	0	1	0	0	0	0	1	1	0	1
chr19:12734500-12735100	1	1	1	1	1	1	0	1	0	0	0	0	1	0	0	1
chr19:12736800-12737400	1	1	1	1	1	1	0	1	0	0	0	0	1	0	0	1
chr19:12775400-12776100	1	1	1	1	1	1	0	1	0	0	0	1	1	1	0	1
chr19:12777500-12778100	1	1	1	1	1	1	1	1	0	0	1	1	0	0	0	0
chr19:12779100-12779800	1	1	1	1	0	1	1	1	0	0	0	1	0	0	0	1
chr19:12782200-12783200	1	1	1	1	1	1	1	1	0	0	1	1	1	0	0	1
chr19:12784400-12785000	1	1	1	1	1	1	1	0	0	0	1	1	1	0	0	1
chr19:12789800-12790400	1	1	1	1	1	1	1	1	0	0	0	0	1	0	0	1
chr19:12791100-12791800	1	1	1	1	1	1	1	1	0	0	1	0	1	0	0	1
chr19:12796000-12797000	1	1	1	1	1	1	1	0	0	0	0	1	1	0	0	0
chr19:12801600-12802200	1	1	1	1	1	1	1	1	0	0	1	0	1	1	1	1
chr19:12805800-12806800	1	1	1	1	1	1	1	1	0	0	0	0	1	1	1	1
chr19:12832300-12833000	1	1	1	1	1	0	1	1	0	0	0	1	0	0	0	0
chr19:12847500-12848100	1	1	1	1	1	1	1	0	0	0	1	1	0	0	0	0
chr19:12881300-12881900	1	1	1	1	1	1	0	1	0	0	1	0	1	1	1	1
chr19:12885000-12885600	1	1	1	1	1	1	0	1	0	0	1	1	1	0	0	1
chr19:12886000-12888000	1	1	1	1	1	1	1	1	0	0	1	0	1	1	0	1
chr19:12890600-12891200	1	1	1	1	1	1	0	1	0	0	1	1	1	0	1	1
chr19:12908400-12909000	1	1	1	1	1	0	1	0	0	0	0	0	1	0	0	0
chr19:12933500-12934100	1	1	1	1	1	1	1	1	0	0	0	1	1	1	1	1
chr19:12936400-12937000	1	1	1	0	0	0	1	0	0	0	0	0	0	0	0	0
chr19:12938200-12938800	1	1	1	1	1	1	1	1	0	0	0	0	1	1	1	1
chr19:12945400-12946800	1	1	1	1	1	1	1	1	0	0	0	0	1	1	1	1
chr19:13097500-13098900	1	1	1	1	1	1	0	1	0	0	0	0	1	0	0	1
chr19:13102600-13103600	1	1	1	1	1	1	1	1	0	0	1	0	1	1	1	1
chr19:13104300-13105000	1	1	1	1	1	1	1	0	0	0	0	1	1	0	0	0
chr19:13191100-13191700	1	1	1	1	1	0	1	0	0	0	0	0	0	0	0	0
chr19:13428300-13428900	1	1	1	1	1	0	1	0	0	1	1	1	0	0	0	0
chr19:48553700-48554300	1	1	1	1	1	0	1	0	0	0	1	0	0	0	0	0
chr19:48720500-48721100	1	1	1	1	1	1	1	1	0	0	0	1	1	0	0	1
chr19:48724800-48725400	1	1	1	1	1	1	1	0	0	0	0	0	1	0	0	1
chr19:48738500-48739100	1	1	1	1	1	1	1	1	0	0	1	1	1	0	0	1
chr19:48740500-48741900	1	1	1	1	1	1	1	1	0	0	0	0	1	0	0	1
chr19:48745100-48745700	1	1	1	1	1	0	1	0	0	0	0	0	0	0	0	0
chr19:48746700-48747600	1	1	1	1	1	1	1	1	0	0	0	0	1	0	0	1
chr19:48747800-48748400	1	1	1	1	1	1	1	0	0	0	1	0	1	0	0	1
chr19:48753400-48754600	1	1	1	1	1	1	1	1	0	0	1	0	1	0	1	1
chr19:48755200-48755800	1	1	1	0	1	1	1	0	0	0	1	0	0	0	0	0
chr19:48780700-48781500	1	1	1	1	1	1	1	0	0	0	1	0	1	0	0	1
chr19:48795200-48795900	1	1	1	1	1	1	1	1	0	0	1	1	1	0	0	0
chr19:48806500-48807600	1	1	1	1	1	1	1	0	0	0	0	0	0	0	0	1
chr19:48810800-48811400	1	1	1	1	1	1	0	1	0	0	1	1	1	1	1	1
chr19:48812100-48812700	1	1	1	1	1	1	1	1	0	0	0	0	1	0	0	1
chr19:48819400-48820000	1	1	1	1	1	0	1	0	0	0	0	0	0	0	0	0
chr19:48872000-48872700	1	1	1	1	1	1	0	1	0	0	1	0	1	0	1	1
chr19:48872800-48874000	1	1	1	1	1	1	0	1	0	0	1	1	1	0	1	1
chr19:48874300-48874900	1	1	1	1	0	1	1	1	0	0	1	0	1	0	1	1
chr19:48877900-48879000	1	1	1	1	1	1	1	0	0	0	1	0	1	0	0	1
chr19:48890400-48891000	1	1	1	0	0	1	1	0	0	0	0	1	0	0	0	0
chr19:48899900-48900500	1	1	1	1	1	1	0	1	0	0	1	1	1	1	1	1
chr19:48918800-48919400	1	1	1	1	1	1	1	0	0	0	1	0	1	0	0	0
chr19:48954400-48955100	1	1	1	1	1	1	1	1	0	0	1	1	1	1	0	1
chr19:48962200-48962800	1	1	1	1	1	1	1	1	0	0	1	0	1	0	0	1
chr19:48963700-48964300	1	1	1	1	1	1	1	1	0	0	1	1	1	0	0	1
chr19:48964400-48965600	1	1	1	1	1	1	1	1	0	0	1	0	1	0	1	1
chr19:48965700-48966300	1	1	1	1	1	1	0	1	0	0	0	0	1	0	0	0
chr19:48967500-48968500	1	1	1	0	1	1	1	1	0	0	0	0	1	0	0	1
chr19:48970800-48971400	1	1	1	1	1	1	1	0	0	0	0	1	0	0	0	0
chrX:46837200-46837800	1	1	1	1	1	1	0	1	0	0	0	0	1	0	0	0
chrX:47232700-47233900	1	1	1	1	1	1	1	1	0	0	0	0	1	0	1	1
chrX:47542000-47542700	1	1	1	0	0	0	1	0	0	0	0	0	0	0	0	0
chrX:47579400-47580000	1	1	1	0	0	1	1	0	0	0	0	0	0	0	0	0
chrX:47650000-47651100	1	1	1	1	1	1	0	1	0	0	0	1	1	1	1	0
chrX:47711200-47711800	1	1	1	0	0	1	1	0	0	0	0	0	0	0	0	0
chrX:48511400-48512000	1	1	1	1	0	0	0	0	0	0	0	1	0	0	0	0
chrX:48521400-48522000	1	1	1	1	1	1	0	1	0	0	0	0	1	1	1	1
chrX:48569700-48570400	1	1	1	0	0	1	1	0	0	0	0	0	0	0	0	0
chrX:48573600-48574600	1	1	1	1	1	1	0	1	0	0	1	0	1	1	1	1
chrX:48761700-48762300	1	1	1	1	1	1	1	0	0	0	0	1	0	0	0	0
chrX:48782500-48783500	1	1	1	1	1	1	1	1	0	0	1	0	0	0	0	1
chrX:48784600-48785300	1	1	1	0	0	1	1	0	0	0	0	0	0	0	0	0
chrX:48785700-48787000	1	1	1	1	1	1	1	1	0	0	1	0	1	1	1	1
chrX:48789300-48790000	1	1	1	1	0	1	0	1	0	0	1	0	0	0	0	1
chrX:48793200-48793800	0	1	1	0	0	1	1	0	0	0	0	0	0	0	0	0
chrX:48794800-48795400	1	1	1	1	1	1	1	0	0	0	1	0	1	0	0	0
chrX:48800100-48803000	1	1	1	1	1	1	1	1	0	0	1	0	1	1	1	1
chrX:48896700-48898500	1	1	1	1	1	1	1	1	0	0	0	0	1	1	1	1
chrX:48910900-48911600	1	1	1	1	1	1	1	1	0	0	1	0	1	0	0	1
chrX:48917100-48917700	1	1	1	1	1	1	1	1	0	0	1	1	0	0	0	0
chrX:48918800-48919400	1	1	1	1	1	1	0	1	0	0	0	0	1	1	1	1
chrX:48936900-48938100	1	1	1	1	1	1	1	0	0	0	1	1	0	0	0	1
chrX:48940400-48941000	1	1	1	1	1	1	1	0	0	0	1	0	0	0	0	0
chrX:48941700-48942300	1	1	1	1	1	1	1	0	0	0	1	0	1	0	0	1
chrX:48945600-48946300	1	1	1	1	1	1	1	0	0	0	0	1	0	0	0	0
chrX:48957300-48958800	1	1	1	1	1	1	0	1	0	0	0	0	1	1	1	1
chrX:49155100-49156700	1	1	1	1	1	1	1	1	0	0	0	1	1	0	0	1
chrX:49163900-49164500	1	1	1	1	1	1	1	1	0	0	0	1	1	0	0	1
chrX:49166300-49166900	1	1	1	1	0	1	1	0	0	0	0	0	0	0	0	0
chrX:49167100-49167800	1	1	1	1	1	1	1	1	0	0	1	1	1	0	0	1
chrX:49172300-49172900	1	1	1	1	1	1	0	1	0	0	0	0	1	0	0	1
chrX:49174500-49175100	1	1	1	1	1	1	1	0	0	0	0	0	1	0	0	0
chrX:49175300-49176000	1	1	1	1	1	1	1	0	0	0	0	1	1	0	0	0
chrX:49177400-49178000	1	1	1	1	1	1	1	0	0	0	0	1	0	0	0	0
chrX:49184200-49184800	1	1	1	1	1	1	1	1	0	0	0	1	1	0	0	1
chrX:49186100-49186700	1	1	1	1	1	1	1	1	0	0	1	1	1	0	1	1
chrX:49192600-49193200	1	1	1	0	0	1	1	0	0	0	0	1	0	0	0	0
chrX:49193300-49194000	1	1	1	1	0	1	1	0	0	0	0	1	0	0	0	0
chrX:49268900-49270000	1	1	1	1	1	1	1	1	0	0	0	0	1	0	0	1
chrX:49862000-49862600	1	1	1	1	1	0	1	0	0	0	1	0	0	0	0	0

## Sheet: Table 6
Supplementary Table 6. Fisher's exact test results for enrichment of cell-type agnostic and K562 annotations in functional regulatory elements.
feature	pvalue	odds_ratio	alternative
All_cCREs	5.89557e-10	7.88299	two.sided
All_DNase	2.3069e-10	6.46384	two.sided
K562_cCREs	5.89557e-10	7.88299	two.sided
K562_DNase	3.61396e-43	8.528	two.sided
K562_ATAC	1.36507e-36	7.11001	two.sided
K562_H3K27ac	1.9135e-78	22.0826	two.sided
K562_H3K4me1	4.88882e-34	6.36586	two.sided
K562_H3K4me3	1.10868e-51	10.8397	two.sided
K562_H3K9me3	0.0213673	0	two.sided
K562_H3K27me3	1.98508e-08	0.0423884	two.sided
K562_EP300	7.25744e-28	5.95754	two.sided
K562_CTCF	7.23642e-09	2.55993	two.sided
K562_POLR2A	1.56829e-64	14.5276	two.sided
K562_RAMPAGE	2.22111e-17	6.55022	two.sided
K562_CAGE	3.12409e-26	9.45036	two.sided
K562_GROCAP	5.88261e-53	10.7494	two.sided

## Sheet: Table 7
Supplementary Table 7. Signal values and test results for comparison of K562 feature signal in significant SCREEN cCREs versus perturbed regions.
feature	n_Not significant	n_Significant	median_scaled_Not significant	median_scaled_Significant	mean_scaled_Not significant	mean_scaled_Significant	sd_scaled_Not significant	sd_scaled_Significant	wilcoxon_pval_two-sided	t_test_pval_two-sided
H3K4me1	537623	155	0.433742	0.68949	1.60992	1.41427	2.9421	1.70558	0.0040553	0.155439
H3K4me3	882276	149	0.160692	0.150583	4.2495	0.321087	9.66039	0.449014	0.146022	2.04593e-156
H3K27ac	513197	100	0.6379	0.248933	7.05918	0.787857	15.7932	1.10953	0.000170863	1.25249e-80
ATAC	1090701	352	0.37517	0.551635	1.45623	0.975596	2.8046	1.12682	0.000177992	1.87998e-14
DNase	327421	46	0.0024378	0.00388524	0.00759259	0.0150168	0.026116	0.0243445	0.0304486	0.044395
EP300	645162	187	0.152956	0.557653	1.62634	1.11942	6.12631	1.29827	2.26903e-14	2.89309e-07
POLR2A	1709099	661	0.42182	2.30174	1.78628	2.76481	4.10203	2.29389	4.78021e-70	8.38219e-26
CTCF	601323	322	0.131997	19.2524	3.7391	18.9732	12.5566	17.4998	2.74813e-76	2.63055e-41
H3K9me3	634048	147	0.104512	0.17918	0.248083	0.3737	0.421968	0.5548	1.65346e-05	0.00681126
H3K27me3	427309	31	0.0853956	0.012928	0.470133	0.0366136	1.08462	0.0586862	2.91376e-07	8.71838e-29

## Sheet: Table 8
Supplementary Table 8: Overlap of CREs with accessible chromatin and H3K27ac in multiple cell types.
cell_type	feature	overlap	n	prop_n
a549	result_atac	TRUE	4	1
a549	result_dnase	TRUE	4	1
a549	result_h3k27ac	TRUE	4	1
gm12878	result_atac	TRUE	14	1
gm12878	result_dnase	FALSE	5	0.357143
gm12878	result_dnase	TRUE	9	0.642857
gm12878	result_h3k27ac	FALSE	3	0.214286
gm12878	result_h3k27ac	TRUE	11	0.785714
hct116	result_atac	TRUE	3	1
hct116	result_dnase	TRUE	3	1
hct116	result_h3k27ac	TRUE	3	1
hepg2	result_atac	FALSE	1	0.5
hepg2	result_atac	TRUE	1	0.5
hepg2	result_dnase	FALSE	1	0.5
hepg2	result_dnase	TRUE	1	0.5
hepg2	result_h3k27ac	TRUE	2	1
jurkat	result_dnase	FALSE	4	0.333333
jurkat	result_dnase	TRUE	8	0.666667
k562	result_atac	TRUE	165	0.785714
k562	result_atac	FALSE	45	0.214286
k562	result_dnase	TRUE	167	0.795238
k562	result_dnase	FALSE	43	0.204762
k562	result_h3k27ac	TRUE	182	0.866667
k562	result_h3k27ac	FALSE	28	0.133333
mcf7	result_atac	TRUE	3	1
mcf7	result_dnase	TRUE	3	1
mcf7	result_h3k27ac	TRUE	3	1
ncih460	result_dnase	TRUE	1	1
pc3	result_atac	TRUE	1	1
pc3	result_dnase	TRUE	1	1
pc3	result_h3k27ac	TRUE	1	1
wtc11	result_atac	FALSE	1	0.0151515
wtc11	result_atac	TRUE	65	0.984848
wtc11	result_dnase	FALSE	4	0.0606061
wtc11	result_dnase	TRUE	62	0.939394
wtc11	result_h3k27ac	FALSE	20	0.30303
wtc11	result_h3k27ac	TRUE	46	0.69697

## Sheet: Table 9
Supplementary Table 9. Negative control sgRNAs used in this study.
Used with ENCODE accessions: ENCFF628VNJ, ENCFF839NUC, ENCFF005BXE, and ENCFF426QLL
chrom	chromStart	chromEnd	name	strandPerturbationTarget	PerturbationTargetID	guideSeq	guideType	Notes
chr10	107843639	107843642	NA|chr10:107843620-107843639:+	+	chr10:107843620-107843639:+	GGAATGATCACAGTCTAAAC	negative_control	ST
chr10	107843669	107843672	NA|chr10:107843650-107843669:+	+	chr10:107843650-107843669:+	GACAAACACTTGGTTCAAAT	negative_control	ST
chr10	123598204	123598207	NA|chr10:123598185-123598204:+	+	chr10:123598185-123598204:+	GCTACCGGCCCAAGAGCGTG	negative_control	ST
chr10	123598301	123598304	NA|chr10:123598305-123598324:-	-	chr10:123598305-123598324:-	GAGTGAGCAGGCAGCCCCCT	negative_control	ST
chr10	128283961	128283964	NA|chr10:128283965-128283984:-	-	chr10:128283965-128283984:-	GAGGCCATTCCTATGGGAGG	negative_control	ST
chr10	128283999	128284002	NA|chr10:128283980-128283999:+	+	chr10:128283980-128283999:+	GGCCTCAGAGGACAGAGACA	negative_control	ST
chr10	128284136	128284139	NA|chr10:128284117-128284136:+	+	chr10:128284117-128284136:+	GACTTGTGCCTGGTCAGCAA	negative_control	ST
chr10	128284123	128284126	NA|chr10:128284127-128284146:-	-	chr10:128284127-128284146:-	GCTACTCACCATTGCTGACC	negative_control	ST
chr10	128284289	128284292	NA|chr10:128284270-128284289:+	+	chr10:128284270-128284289:+	GAGAGGAGGCCCTCCCTGGT	negative_control	ST
chr10	128284291	128284294	NA|chr10:128284272-128284291:+	+	chr10:128284272-128284291:+	GAGGAGGCCCTCCCTGGTAG	negative_control	ST
chr10	128284589	128284592	NA|chr10:128284570-128284589:+	+	chr10:128284570-128284589:+	GTTCTTCCGCCTGTTGATCT	negative_control	ST
chr10	128284710	128284713	NA|chr10:128284691-128284710:+	+	chr10:128284691-128284710:+	GGCCAGCTTGTGTGTCTCCC	negative_control	ST
chr10	128284787	128284790	NA|chr10:128284791-128284810:-	-	chr10:128284791-128284810:-	GTGACTCTTTGGTGTCCCAT	negative_control	ST
chr10	128284933	128284936	NA|chr10:128284937-128284956:-	-	chr10:128284937-128284956:-	GCAGCCCTGCCTCCATCTTC	negative_control	ST
chr10	128285120	128285123	NA|chr10:128285124-128285143:-	-	chr10:128285124-128285143:-	GGTGACCTAGCCAGGCCCCA	negative_control	ST
chr10	130455172	130455175	NA|chr10:130455153-130455172:+	+	chr10:130455153-130455172:+	GTCTGAGAGGTTTGGCCTCA	negative_control	ST
chr10	130455238	130455241	NA|chr10:130455242-130455261:-	-	chr10:130455242-130455261:-	GGAGGAAACCACATGTGTCT	negative_control	ST
chr10	130456137	130456140	NA|chr10:130456118-130456137:+	+	chr10:130456118-130456137:+	GCATGCTTCTCCATGAGAAT	negative_control	ST
chr10	130456455	130456458	NA|chr10:130456436-130456455:+	+	chr10:130456436-130456455:+	GAAATAGATTGGCAGAGTGT	negative_control	ST
chr10	2350910	2350913	NA|chr10:2350891-2350910:+	+	chr10:2350891-2350910:+	GTTTCAGATGGAAGCTGTTT	negative_control	ST
chr10	2351081	2351084	NA|chr10:2351085-2351104:-	-	chr10:2351085-2351104:-	GAAGAGATATATAAAGTAAG	negative_control	ST
chr10	2351231	2351234	NA|chr10:2351235-2351254:-	-	chr10:2351235-2351254:-	GAAATAAATAATCCTCTAAG	negative_control	ST
chr10	37416238	37416241	NA|chr10:37416242-37416261:-	-	chr10:37416242-37416261:-	GTGGCTGTGGCTGAGAAGGA	negative_control	ST
chr10	37416260	37416263	NA|chr10:37416264-37416283:-	-	chr10:37416264-37416283:-	GGTGCTTTCAGCTAGGCCTG	negative_control	ST
chr10	37416698	37416701	NA|chr10:37416679-37416698:+	+	chr10:37416679-37416698:+	GAGGTATAATGGGATGCAGG	negative_control	ST
chr10	42460232	42460235	NA|chr10:42460236-42460255:-	-	chr10:42460236-42460255:-	GGTTTACCTAAACTAAACAA	negative_control	ST
chr10	42460861	42460864	NA|chr10:42460842-42460861:+	+	chr10:42460842-42460861:+	GTTTCTCTATTGTTTTCTAC	negative_control	ST
chr10	42461100	42461103	NA|chr10:42461081-42461100:+	+	chr10:42461081-42461100:+	GAATGCTCAATGGCAGGCAG	negative_control	ST
chr10	42461654	42461657	NA|chr10:42461635-42461654:+	+	chr10:42461635-42461654:+	GCTTCATGATCCTATGCAGA	negative_control	ST
chr10	42461689	42461692	NA|chr10:42461693-42461712:-	-	chr10:42461693-42461712:-	GAGACCTGAAACGAACTGAT	negative_control	ST
chr10	42461719	42461722	NA|chr10:42461723-42461742:-	-	chr10:42461723-42461742:-	GATAACAACTACTGCTGCCT	negative_control	ST
chr10	42461826	42461829	NA|chr10:42461830-42461849:-	-	chr10:42461830-42461849:-	GATCCTGATGTCTTAAAATG	negative_control	ST
chr10	42462106	42462109	NA|chr10:42462110-42462129:-	-	chr10:42462110-42462129:-	GACTGTAGTTCTGGACAAGG	negative_control	ST
chr10	42505185	42505188	NA|chr10:42505166-42505185:+	+	chr10:42505166-42505185:+	GTTTCATAGACTTCACAATC	negative_control	ST
chr10	42505556	42505559	NA|chr10:42505560-42505579:-	-	chr10:42505560-42505579:-	GGAGGTCTTGAAATTGTGGC	negative_control	ST
chr10	53130778	53130781	NA|chr10:53130782-53130801:-	-	chr10:53130782-53130801:-	GACCCATTATGTTTTCCTTA	negative_control	ST
chr10	53131080	53131083	NA|chr10:53131084-53131103:-	-	chr10:53131084-53131103:-	GGGATCTAGAATGTGTCTGG	negative_control	ST
chr10	53131101	53131104	NA|chr10:53131105-53131124:-	-	chr10:53131105-53131124:-	GGCACTTGCCATTGTGTTCA	negative_control	ST
chr10	53131536	53131539	NA|chr10:53131517-53131536:+	+	chr10:53131517-53131536:+	GTACAGCTCAGGGAAGCTGA	negative_control	ST
chr10	54633278	54633281	NA|chr10:54633259-54633278:+	+	chr10:54633259-54633278:+	GATTTTCTTCTGAATGCCTT	negative_control	ST
chr10	54633911	54633914	NA|chr10:54633892-54633911:+	+	chr10:54633892-54633911:+	GAAAATGTCTTCTGACAGCA	negative_control	ST
chr10	54633995	54633998	NA|chr10:54633999-54634018:-	-	chr10:54633999-54634018:-	GATTGGCTCCAGTGGCCAGA	negative_control	ST
chr10	55126136	55126139	NA|chr10:55126140-55126159:-	-	chr10:55126140-55126159:-	GATACATGGAACCAGCATGA	negative_control	ST
chr10	55126963	55126966	NA|chr10:55126967-55126986:-	-	chr10:55126967-55126986:-	GAGGAATGTGGAACAATATT	negative_control	ST
chr10	55127828	55127831	NA|chr10:55127809-55127828:+	+	chr10:55127809-55127828:+	GGACCCTAATCTTACATATG	negative_control	ST
chr10	55196034	55196037	NA|chr10:55196038-55196057:-	-	chr10:55196038-55196057:-	GATTCTGATTCACTGACAAT	negative_control	ST
chr10	55198027	55198030	NA|chr10:55198008-55198027:+	+	chr10:55198008-55198027:+	GTGGTTCTGTGTTCTGCCTC	negative_control	ST
chr10	56239151	56239154	NA|chr10:56239155-56239174:-	-	chr10:56239155-56239174:-	GAATGCCCTATAATACAGAA	negative_control	ST
chr10	56609572	56609575	NA|chr10:56609576-56609595:-	-	chr10:56609576-56609595:-	GGCATGAGGGTTATTCAAAT	negative_control	ST
chr10	56669607	56669610	NA|chr10:56669588-56669607:+	+	chr10:56669588-56669607:+	GGAATAAACTTGGTGAAGAA	negative_control	ST
chr10	56671128	56671131	NA|chr10:56671109-56671128:+	+	chr10:56671109-56671128:+	GCAACTTGAACTCCAACTTA	negative_control	ST
chr10	56671135	56671138	NA|chr10:56671139-56671158:-	-	chr10:56671139-56671158:-	GTTAATATAGTTTTGAGGCT	negative_control	ST
chr10	64775989	64775992	NA|chr10:64775970-64775989:+	+	chr10:64775970-64775989:+	GCGTGCTCAACTATAACATA	negative_control	ST
chr10	64776315	64776318	NA|chr10:64776296-64776315:+	+	chr10:64776296-64776315:+	GAGGAATTTTCTAGAAGGTG	negative_control	ST
chr10	81417598	81417601	NA|chr10:81417579-81417598:+	+	chr10:81417579-81417598:+	GTTTTGGAATCAAGTAATGC	negative_control	ST
chr10	82635197	82635200	NA|chr10:82635201-82635220:-	-	chr10:82635201-82635220:-	GATGAAAGAAGATCAAACGA	negative_control	ST
chr10	82635457	82635460	NA|chr10:82635438-82635457:+	+	chr10:82635438-82635457:+	GGCTTTCCAGTCCCCAAGAA	negative_control	ST
chr10	82635479	82635482	NA|chr10:82635460-82635479:+	+	chr10:82635460-82635479:+	GACATATTCCTGTCTTCTGA	negative_control	ST
chr11	100201069	100201072	NA|chr11:100201073-100201092:-	-	chr11:100201073-100201092:-	GTGAATGCAACAACCCACTG	negative_control	ST
chr11	104805663	104805666	NA|chr11:104805667-104805686:-	-	chr11:104805667-104805686:-	GGACATGAAGGCTGCTGCCC	negative_control	ST
chr11	104805795	104805798	NA|chr11:104805776-104805795:+	+	chr11:104805776-104805795:+	GAAATTCAACAAGTACCCTC	negative_control	ST
chr11	104807491	104807494	NA|chr11:104807495-104807514:-	-	chr11:104807495-104807514:-	GAAATTCTAAGATATCGCCT	negative_control	ST
chr11	124021656	124021659	NA|chr11:124021637-124021656:+	+	chr11:124021637-124021656:+	GGGCAGTCACGTAAGAAGCT	negative_control	ST
chr11	124027225	124027228	NA|chr11:124027206-124027225:+	+	chr11:124027206-124027225:+	GCATGTGGAAAGTGACAAAT	negative_control	ST
chr11	124027604	124027607	NA|chr11:124027608-124027627:-	-	chr11:124027608-124027627:-	GAAATTTCTACTGCACCAGG	negative_control	ST
chr11	124027718	124027721	NA|chr11:124027722-124027741:-	-	chr11:124027722-124027741:-	GCTTAAGCTAGTTTAAAGAA	negative_control	ST
chr11	18951636	18951639	NA|chr11:18951640-18951659:-	-	chr11:18951640-18951659:-	GCTTGCTCTGTATGACTGTC	negative_control	ST
chr11	22014020	22014023	NA|chr11:22014001-22014020:+	+	chr11:22014001-22014020:+	GCCCATGCACTAAGCTGTAA	negative_control	ST
chr11	25086264	25086267	NA|chr11:25086245-25086264:+	+	chr11:25086245-25086264:+	GCAGGGGATTCCTGTTGGCA	negative_control	ST
chr11	25474752	25474755	NA|chr11:25474756-25474775:-	-	chr11:25474756-25474775:-	GATGTAAACCATTTATGGGA	negative_control	ST
chr11	25475330	25475333	NA|chr11:25475311-25475330:+	+	chr11:25475311-25475330:+	GACTAATCAAATAAATGCAC	negative_control	ST
chr11	25476191	25476194	NA|chr11:25476195-25476214:-	-	chr11:25476195-25476214:-	GGAAGAGTTTGGAGAGTCCA	negative_control	ST
chr11	31347231	31347234	NA|chr11:31347212-31347231:+	+	chr11:31347212-31347231:+	GCTCTCCTGCATTTCCCTAG	negative_control	ST
chr11	31347338	31347341	NA|chr11:31347342-31347361:-	-	chr11:31347342-31347361:-	GATCATCACTATCTGGTTTA	negative_control	ST
chr11	31347920	31347923	NA|chr11:31347901-31347920:+	+	chr11:31347901-31347920:+	GAGGTCATAAGTAGGTGGCA	negative_control	ST
chr11	37697184	37697187	NA|chr11:37697188-37697207:-	-	chr11:37697188-37697207:-	GGAATCATGGGTACTACAAT	negative_control	ST
chr11	37699245	37699248	NA|chr11:37699249-37699268:-	-	chr11:37699249-37699268:-	GTATATAAATAGAGAAAACC	negative_control	ST
chr11	39480701	39480704	NA|chr11:39480705-39480724:-	-	chr11:39480705-39480724:-	GGAAAACAAAACAAAACTTC	negative_control	ST
chr11	40674030	40674033	NA|chr11:40674034-40674053:-	-	chr11:40674034-40674053:-	GTGAGACCAGAGATATGCTG	negative_control	ST
chr11	40954475	40954478	NA|chr11:40954479-40954498:-	-	chr11:40954479-40954498:-	GTGTTGTTCACTGGATACTG	negative_control	ST
chr11	40955399	40955402	NA|chr11:40955403-40955422:-	-	chr11:40955403-40955422:-	GAAGAAAACAAATAAGTCAC	negative_control	ST
chr11	40955591	40955594	NA|chr11:40955595-40955614:-	-	chr11:40955595-40955614:-	GACTCCACCTATCTCAAAAT	negative_control	ST
chr11	48538108	48538111	NA|chr11:48538089-48538108:+	+	chr11:48538089-48538108:+	GTATCCTGTGTGTCCCATGT	negative_control	ST
chr11	48604755	48604758	NA|chr11:48604736-48604755:+	+	chr11:48604736-48604755:+	GTTATTTGAATTCAGCTAGA	negative_control	ST
chr11	48606557	48606560	NA|chr11:48606561-48606580:-	-	chr11:48606561-48606580:-	GTTATAGAACTAATTTCTAA	negative_control	ST
chr11	48963241	48963244	NA|chr11:48963222-48963241:+	+	chr11:48963222-48963241:+	GGAAGATGCAAAGAGTGCCT	negative_control	ST
chr11	48963892	48963895	NA|chr11:48963873-48963892:+	+	chr11:48963873-48963892:+	GATGTAGTCCTCTTGCTGGT	negative_control	ST
chr11	48964094	48964097	NA|chr11:48964098-48964117:-	-	chr11:48964098-48964117:-	GTCAGCAGTGACCAGGTCTC	negative_control	ST
chr11	48965076	48965079	NA|chr11:48965057-48965076:+	+	chr11:48965057-48965076:+	GCAAAGAGGAGGAGGTGGGA	negative_control	ST
chr11	48965625	48965628	NA|chr11:48965629-48965648:-	-	chr11:48965629-48965648:-	GACACAGGCTCCTCGGTCTC	negative_control	ST
chr11	48966206	48966209	NA|chr11:48966187-48966206:+	+	chr11:48966187-48966206:+	GGAGAGTCTGGGATCCCATC	negative_control	ST
chr11	48966207	48966210	NA|chr11:48966188-48966207:+	+	chr11:48966188-48966207:+	GAGAGTCTGGGATCCCATCA	negative_control	ST
chr11	48966285	48966288	NA|chr11:48966266-48966285:+	+	chr11:48966266-48966285:+	GGGCCATACCAAAGCTCTTG	negative_control	ST
chr11	48967161	48967164	NA|chr11:48967142-48967161:+	+	chr11:48967142-48967161:+	GGAGACCATGTGACACTGCC	negative_control	ST
chr11	49067824	49067827	NA|chr11:49067805-49067824:+	+	chr11:49067805-49067824:+	GAAGAGAATAGTCTGTGAAT	negative_control	ST
chr11	49068414	49068417	NA|chr11:49068395-49068414:+	+	chr11:49068395-49068414:+	GGCAGATTATATAATATTTC	negative_control	ST
chr11	49069059	49069062	NA|chr11:49069040-49069059:+	+	chr11:49069040-49069059:+	GATAAGGAAGAATAGTACAA	negative_control	ST
chr11	49069552	49069555	NA|chr11:49069533-49069552:+	+	chr11:49069533-49069552:+	GTGTTTGTGAATTTATTGGA	negative_control	ST
chr11	49069570	49069573	NA|chr11:49069551-49069570:+	+	chr11:49069551-49069570:+	GATGGAATTCTGGAAATATG	negative_control	ST
chr11	49886377	49886380	NA|chr11:49886358-49886377:+	+	chr11:49886358-49886377:+	GTGAGGAGGGGAAGATGCAA	negative_control	ST
chr11	49886431	49886434	NA|chr11:49886435-49886454:-	-	chr11:49886435-49886454:-	GGGGTGGATGCCATCGCAGC	negative_control	ST
chr11	49886636	49886639	NA|chr11:49886617-49886636:+	+	chr11:49886617-49886636:+	GGGACCCCAGGGGCTTCCAA	negative_control	ST
chr11	49886932	49886935	NA|chr11:49886936-49886955:-	-	chr11:49886936-49886955:-	GGGGACCCAAGCCTACTTTG	negative_control	ST
chr11	49886951	49886954	NA|chr11:49886955-49886974:-	-	chr11:49886955-49886974:-	GTCTCTTCCCTCTTACCCTG	negative_control	ST
chr11	49887014	49887017	NA|chr11:49886995-49887014:+	+	chr11:49886995-49887014:+	GTGTGGATGGCAGGGCTGCA	negative_control	ST
chr11	49887752	49887755	NA|chr11:49887756-49887775:-	-	chr11:49887756-49887775:-	GAAATCCACCTCCATGTGCA	negative_control	ST
chr11	49888291	49888294	NA|chr11:49888272-49888291:+	+	chr11:49888272-49888291:+	GCCTGCTGTTCACTCACTCT	negative_control	ST
chr11	49888494	49888497	NA|chr11:49888475-49888494:+	+	chr11:49888475-49888494:+	GGAGAACGTGGTGATAAAGC	negative_control	ST
chr11	49888683	49888686	NA|chr11:49888687-49888706:-	-	chr11:49888687-49888706:-	GGTATTCACAGGTCTCACAG	negative_control	ST
chr11	49888744	49888747	NA|chr11:49888748-49888767:-	-	chr11:49888748-49888767:-	GCACATGGCTGAGGGGGTGC	negative_control	ST
chr11	49888786	49888789	NA|chr11:49888790-49888809:-	-	chr11:49888790-49888809:-	GCCCTAGGTACTGGTGACAC	negative_control	ST
chr11	49901870	49901873	NA|chr11:49901874-49901893:-	-	chr11:49901874-49901893:-	GACAGAACTCTAGAATCAGC	negative_control	ST
chr11	49902040	49902043	NA|chr11:49902044-49902063:-	-	chr11:49902044-49902063:-	GCCCAAGAGAAGATTTATCC	negative_control	ST
chr11	49903476	49903479	NA|chr11:49903480-49903499:-	-	chr11:49903480-49903499:-	GCCTTTAATCAGAAAAGAAG	negative_control	ST
chr11	54702854	54702857	NA|chr11:54702858-54702877:-	-	chr11:54702858-54702877:-	GACCGAAAAACTGAAGAGTT	negative_control	ST
chr11	54721477	54721480	NA|chr11:54721458-54721477:+	+	chr11:54721458-54721477:+	GAGTATAAATGGCTGATCCA	negative_control	ST
chr11	54734945	54734948	NA|chr11:54734949-54734968:-	-	chr11:54734949-54734968:-	GCAACTCAGATCAGCTTCAG	negative_control	ST
chr11	55383962	55383965	NA|chr11:55383943-55383962:+	+	chr11:55383943-55383962:+	GGCTCGTTCCCCCTTCATTC	negative_control	ST
chr11	55384440	55384443	NA|chr11:55384421-55384440:+	+	chr11:55384421-55384440:+	GTGAAAGTTCTCAATTTACT	negative_control	ST
chr11	55384546	55384549	NA|chr11:55384527-55384546:+	+	chr11:55384527-55384546:+	GACTGAAAAACTGAAGAGTT	negative_control	ST
chr11	55457138	55457141	NA|chr11:55457119-55457138:+	+	chr11:55457119-55457138:+	GATTTATAATCTTCATTTAT	negative_control	ST
chr11	55472461	55472464	NA|chr11:55472442-55472461:+	+	chr11:55472442-55472461:+	GAGAAGCCTGTGTGGAACTA	negative_control	ST
chr11	55835067	55835070	NA|chr11:55835048-55835067:+	+	chr11:55835048-55835067:+	GAATTATTTTATAACTTTTG	negative_control	ST
chr11	56068387	56068390	NA|chr11:56068368-56068387:+	+	chr11:56068368-56068387:+	GGAGGTTTCTAAATGAGCTG	negative_control	ST
chr11	56069258	56069261	NA|chr11:56069239-56069258:+	+	chr11:56069239-56069258:+	GGACTTTGTTATGAGCAGAA	negative_control	ST
chr11	56070127	56070130	NA|chr11:56070108-56070127:+	+	chr11:56070108-56070127:+	GAAATTAGAAGTGTAAAAAT	negative_control	ST
chr11	56805064	56805067	NA|chr11:56805068-56805087:-	-	chr11:56805068-56805087:-	GTTGAATTATCATTTTGCTC	negative_control	ST
chr11	5996384	5996387	NA|chr11:5996388-5996407:-	-	chr11:5996388-5996407:-	GATTCTGTGAGGAGCTAAGC	negative_control	ST
chr11	5996738	5996741	NA|chr11:5996742-5996761:-	-	chr11:5996742-5996761:-	GAGAAATAGACTTATTTCTT	negative_control	ST
chr11	5996863	5996866	NA|chr11:5996844-5996863:+	+	chr11:5996844-5996863:+	GCCCAGTCTGAAATTTTCTG	negative_control	ST
chr11	5997477	5997480	NA|chr11:5997481-5997500:-	-	chr11:5997481-5997500:-	GTGGGCTGTGGGGAGGGAAG	negative_control	ST
chr11	5998112	5998115	NA|chr11:5998093-5998112:+	+	chr11:5998093-5998112:+	GGCTCCAAGAATGAGATGGT	negative_control	ST
chr11	5998137	5998140	NA|chr11:5998118-5998137:+	+	chr11:5998118-5998137:+	GACAATTGTGTTGCAGACAA	negative_control	ST
chr11	5999075	5999078	NA|chr11:5999056-5999075:+	+	chr11:5999056-5999075:+	GTGGTGCACCCAGACTGAAA	negative_control	ST
chr11	6796934	6796937	NA|chr11:6796915-6796934:+	+	chr11:6796915-6796934:+	GGTAGAGTCAGCTGAGCATC	negative_control	ST
chr11	6797147	6797150	NA|chr11:6797151-6797170:-	-	chr11:6797151-6797170:-	GAAATGAAAGCCAGGGTCAT	negative_control	ST
chr11	6797154	6797157	NA|chr11:6797158-6797177:-	-	chr11:6797158-6797177:-	GTGATGGGAAATGAAAGCCA	negative_control	ST
chr11	6797348	6797351	NA|chr11:6797352-6797371:-	-	chr11:6797352-6797371:-	GGCATGTAGCTTAAACTTTC	negative_control	ST
chr11	6797775	6797778	NA|chr11:6797779-6797798:-	-	chr11:6797779-6797798:-	GGTAAGAAATAAGGTTTAGG	negative_control	ST
chr11	6797784	6797787	NA|chr11:6797788-6797807:-	-	chr11:6797788-6797807:-	GTAGACTGTGGTAAGAAATA	negative_control	ST
chr11	6797820	6797823	NA|chr11:6797824-6797843:-	-	chr11:6797824-6797843:-	GGTGTGCGCTGAGAGCTGCA	negative_control	ST
chr11	6799040	6799043	NA|chr11:6799021-6799040:+	+	chr11:6799021-6799040:+	GGATTTTGGTGGAAATGGTC	negative_control	ST
chr11	97104126	97104129	NA|chr11:97104107-97104126:+	+	chr11:97104107-97104126:+	GAATAGCTTCATGTTTCTGT	negative_control	ST
chr11	99485772	99485775	NA|chr11:99485776-99485795:-	-	chr11:99485776-99485795:-	GAATACTGTGAGAAATTTCA	negative_control	ST
chr11	99487523	99487526	NA|chr11:99487527-99487546:-	-	chr11:99487527-99487546:-	GATTTTGTAAATTCTTCTAC	negative_control	ST
chr11	99715485	99715488	NA|chr11:99715466-99715485:+	+	chr11:99715466-99715485:+	GGCTCCTTCAACATTCGAGC	negative_control	ST
chr11	99716524	99716527	NA|chr11:99716528-99716547:-	-	chr11:99716528-99716547:-	GTTAAGGTTAGTTGTCTTAT	negative_control	ST
chr12	114127304	114127307	NA|chr12:114127285-114127304:+	+	chr12:114127285-114127304:+	GAGAAAGCACAGGGATGGGG	negative_control	ST
chr12	114127717	114127720	NA|chr12:114127698-114127717:+	+	chr12:114127698-114127717:+	GGATGCATGAAGTAGGATAC	negative_control	ST
chr12	114128357	114128360	NA|chr12:114128361-114128380:-	-	chr12:114128361-114128380:-	GGGTAGAATACCCCCATTCG	negative_control	ST
chr12	114128815	114128818	NA|chr12:114128819-114128838:-	-	chr12:114128819-114128838:-	GATAGGTACGTGAGTGGCTG	negative_control	ST
chr12	114128959	114128962	NA|chr12:114128963-114128982:-	-	chr12:114128963-114128982:-	GGGTGGGTGGAAGCAGCTAT	negative_control	ST
chr12	114129011	114129014	NA|chr12:114129015-114129034:-	-	chr12:114129015-114129034:-	GATCATGGTGAAGGAAGGAC	negative_control	ST
chr12	114129870	114129873	NA|chr12:114129851-114129870:+	+	chr12:114129851-114129870:+	GAGGAAGACATCCCAAACTC	negative_control	ST
chr12	114148804	114148807	NA|chr12:114148808-114148827:-	-	chr12:114148808-114148827:-	GGAAACAGACTTATGTCCAG	negative_control	ST
chr12	114149517	114149520	NA|chr12:114149521-114149540:-	-	chr12:114149521-114149540:-	GGCTGCAGGTTCCATTGGGT	negative_control	ST
chr12	114150030	114150033	NA|chr12:114150011-114150030:+	+	chr12:114150011-114150030:+	GAAAGTCCTCCAGCCGTAGA	negative_control	ST
chr12	11520057	11520060	NA|chr12:11520061-11520080:-	-	chr12:11520061-11520080:-	GCTAGTGGTGGCGGGGGGTG	negative_control	ST
chr12	128192547	128192550	NA|chr12:128192551-128192570:-	-	chr12:128192551-128192570:-	GATAATACAACCCACAGCAC	negative_control	ST
chr12	128192726	128192729	NA|chr12:128192730-128192749:-	-	chr12:128192730-128192749:-	GAGCTGGACTTGAAATTCAC	negative_control	ST
chr12	128193151	128193154	NA|chr12:128193155-128193174:-	-	chr12:128193155-128193174:-	GAGCTGTAGGCCCAGGGTCA	negative_control	ST
chr12	128193244	128193247	NA|chr12:128193225-128193244:+	+	chr12:128193225-128193244:+	GATGCTGACACCCCTGAGTG	negative_control	ST
chr12	128193295	128193298	NA|chr12:128193299-128193318:-	-	chr12:128193299-128193318:-	GTGGCTGCACTGGAATCGAC	negative_control	ST
chr12	128194747	128194750	NA|chr12:128194751-128194770:-	-	chr12:128194751-128194770:-	GTGGCATGGCCTCTTGAAGC	negative_control	ST
chr12	16749993	16749996	NA|chr12:16749974-16749993:+	+	chr12:16749974-16749993:+	GTATAAATAATCATAGGATA	negative_control	ST
chr12	16751452	16751455	NA|chr12:16751456-16751475:-	-	chr12:16751456-16751475:-	GAATGAGTTGACTTTTAGTT	negative_control	ST
chr12	40877325	40877328	NA|chr12:40877306-40877325:+	+	chr12:40877306-40877325:+	GAATCAAATAAACAGACTCA	negative_control	ST
chr12	40877964	40877967	NA|chr12:40877968-40877987:-	-	chr12:40877968-40877987:-	GGAAAAAACTGTTTCTTTGG	negative_control	ST
chr12	55353317	55353320	NA|chr12:55353321-55353340:-	-	chr12:55353321-55353340:-	GCAGAGCAATGATAATTTAA	negative_control	ST
chr12	55393999	55394002	NA|chr12:55394003-55394022:-	-	chr12:55394003-55394022:-	GAATAATAGTATTACTACCT	negative_control	ST
chr12	55394025	55394028	NA|chr12:55394029-55394048:-	-	chr12:55394029-55394048:-	GGAGGAAACAGAATAATGGC	negative_control	ST
chr12	55394154	55394157	NA|chr12:55394158-55394177:-	-	chr12:55394158-55394177:-	GCTCTGTTTCCTCTAAATGG	negative_control	ST
chr12	55395462	55395465	NA|chr12:55395466-55395485:-	-	chr12:55395466-55395485:-	GATAAATTAGTTCGATACTC	negative_control	ST
chr12	83990875	83990878	NA|chr12:83990856-83990875:+	+	chr12:83990856-83990875:+	GGATGTCTGCACTTGTGCCC	negative_control	ST
chr12	83991356	83991359	NA|chr12:83991337-83991356:+	+	chr12:83991337-83991356:+	GGTGATCTCTAGGACTCAAA	negative_control	ST
chr12	84547771	84547774	NA|chr12:84547775-84547794:-	-	chr12:84547775-84547794:-	GATATTTCCTCCCTGGCCAA	negative_control	ST
chr12	84547833	84547836	NA|chr12:84547837-84547856:-	-	chr12:84547837-84547856:-	GTGGTCATATGATTCAGTTC	negative_control	ST
chr13	103408307	103408310	NA|chr13:103408311-103408330:-	-	chr13:103408311-103408330:-	GTATGACTTTCTGGTGTGGA	negative_control	ST
chr13	103408606	103408609	NA|chr13:103408610-103408629:-	-	chr13:103408610-103408629:-	GGAACATGGAGCAGGAGTTG	negative_control	ST
chr13	103408637	103408640	NA|chr13:103408641-103408660:-	-	chr13:103408641-103408660:-	GAGGAAGGATGATGAACTGT	negative_control	ST
chr13	103822301	103822304	NA|chr13:103822305-103822324:-	-	chr13:103822305-103822324:-	GTCAAAAGTGTCAGTCAGGG	negative_control	ST
chr13	104348216	104348219	NA|chr13:104348220-104348239:-	-	chr13:104348220-104348239:-	GCTCATCAAAGGTAGTAAAC	negative_control	ST
chr13	105390768	105390771	NA|chr13:105390772-105390791:-	-	chr13:105390772-105390791:-	GATTCTATTTTGACACCAAC	negative_control	ST
chr13	105390961	105390964	NA|chr13:105390942-105390961:+	+	chr13:105390942-105390961:+	GTTGGATTCAGTGGTTAGAT	negative_control	ST
chr13	105391550	105391553	NA|chr13:105391531-105391550:+	+	chr13:105391531-105391550:+	GGACACTTACCCGAAGAGCA	negative_control	ST
chr13	19040909	19040912	NA|chr13:19040913-19040932:-	-	chr13:19040913-19040932:-	GGCTTTCATGACAGCAGATT	negative_control	ST
chr13	19298457	19298460	NA|chr13:19298438-19298457:+	+	chr13:19298438-19298457:+	GTCATCCGTGCATCTTTGTC	negative_control	ST
chr13	19298911	19298914	NA|chr13:19298892-19298911:+	+	chr13:19298892-19298911:+	GCTCAGGACTGGCTGTTTTC	negative_control	ST
chr13	19299652	19299655	NA|chr13:19299656-19299675:-	-	chr13:19299656-19299675:-	GTCAGAGTAGAAACACAGTG	negative_control	ST
chr13	19299776	19299779	NA|chr13:19299757-19299776:+	+	chr13:19299757-19299776:+	GCTGCTCTTTCCTCCCATAA	negative_control	ST
chr13	57038187	57038190	NA|chr13:57038191-57038210:-	-	chr13:57038191-57038210:-	GTGAGAAAAACTGTTAATCA	negative_control	ST
chr13	57038269	57038272	NA|chr13:57038250-57038269:+	+	chr13:57038250-57038269:+	GGATATAGATGGATCTAATC	negative_control	ST
chr13	57038378	57038381	NA|chr13:57038359-57038378:+	+	chr13:57038359-57038378:+	GTGGCAGAGGAAACTTCAGG	negative_control	ST
chr13	57038638	57038641	NA|chr13:57038619-57038638:+	+	chr13:57038619-57038638:+	GTATTTATTCCCTATTACTT	negative_control	ST
chr13	57038679	57038682	NA|chr13:57038660-57038679:+	+	chr13:57038660-57038679:+	GAATAGTAAAATTAAACAAT	negative_control	ST
chr13	57214552	57214555	NA|chr13:57214533-57214552:+	+	chr13:57214533-57214552:+	GAAATGGCTCACACTCCCAA	negative_control	ST
chr13	58013517	58013520	NA|chr13:58013521-58013540:-	-	chr13:58013521-58013540:-	GGGACAATCTAAATGTCCTA	negative_control	ST
chr13	63869518	63869521	NA|chr13:63869499-63869518:+	+	chr13:63869499-63869518:+	GGTGTGTTTTGGCCATTTAG	negative_control	ST
chr13	63869519	63869522	NA|chr13:63869500-63869519:+	+	chr13:63869500-63869519:+	GTGTGTTTTGGCCATTTAGA	negative_control	ST
chr13	63990990	63990993	NA|chr13:63990994-63991013:-	-	chr13:63990994-63991013:-	GAAATCTGCAAACATGGAAT	negative_control	ST
chr13	63991787	63991790	NA|chr13:63991768-63991787:+	+	chr13:63991768-63991787:+	GAACAATTCAAGAAAATATT	negative_control	ST
chr13	63992985	63992988	NA|chr13:63992966-63992985:+	+	chr13:63992966-63992985:+	GCAAGCATCTCATGAGTACA	negative_control	ST
chr13	64210004	64210007	NA|chr13:64210008-64210027:-	-	chr13:64210008-64210027:-	GTAGCCTATTGGCAATTGGC	negative_control	ST
chr13	64210095	64210098	NA|chr13:64210076-64210095:+	+	chr13:64210076-64210095:+	GACACTTGAGTCACTCCACA	negative_control	ST
chr13	70420752	70420755	NA|chr13:70420756-70420775:-	-	chr13:70420756-70420775:-	GAAAATCTTACACATGGATA	negative_control	ST
chr13	82251122	82251125	NA|chr13:82251126-82251145:-	-	chr13:82251126-82251145:-	GATTGGATTAGTAAAACCAC	negative_control	ST
chr13	82251219	82251222	NA|chr13:82251223-82251242:-	-	chr13:82251223-82251242:-	GCCTGAGCATCTTTTGATAT	negative_control	ST
chr13	82251933	82251936	NA|chr13:82251937-82251956:-	-	chr13:82251937-82251956:-	GAAGGAAGGAGAATCCTTGA	negative_control	ST
chr13	83398544	83398547	NA|chr13:83398548-83398567:-	-	chr13:83398548-83398567:-	GAGTACAGTGTTTATTGATT	negative_control	ST
chr13	83398692	83398695	NA|chr13:83398696-83398715:-	-	chr13:83398696-83398715:-	GAAGGTCCAGATAGTAGATA	negative_control	ST
chr13	84690300	84690303	NA|chr13:84690281-84690300:+	+	chr13:84690281-84690300:+	GGGTTAAAAAAAGTCAGTGT	negative_control	ST
chr13	84691259	84691262	NA|chr13:84691240-84691259:+	+	chr13:84691240-84691259:+	GATTTGGGTTTGGTTGGTAT	negative_control	ST
chr13	84691703	84691706	NA|chr13:84691707-84691726:-	-	chr13:84691707-84691726:-	GCTGGATTTGTAGTTTACCC	negative_control	ST
chr13	84692148	84692151	NA|chr13:84692129-84692148:+	+	chr13:84692129-84692148:+	GTTTTATTTGTTAACGTACT	negative_control	ST
chr13	84692252	84692255	NA|chr13:84692256-84692275:-	-	chr13:84692256-84692275:-	GTCACTGACTCTGATCTCAA	negative_control	ST
chr13	84717585	84717588	NA|chr13:84717566-84717585:+	+	chr13:84717566-84717585:+	GCCTTTCTAGCTCATGACGC	negative_control	ST
chr13	84719644	84719647	NA|chr13:84719625-84719644:+	+	chr13:84719625-84719644:+	GAATCATGGTATTCATATGC	negative_control	ST
chr13	84840096	84840099	NA|chr13:84840077-84840096:+	+	chr13:84840077-84840096:+	GGCCTCTGAATGTAGAAGAA	negative_control	ST
chr13	84840361	84840364	NA|chr13:84840342-84840361:+	+	chr13:84840342-84840361:+	GATACTAATGAGAAAACCAC	negative_control	ST
chr13	85334556	85334559	NA|chr13:85334560-85334579:-	-	chr13:85334560-85334579:-	GAGAAGTTCTTCATAAATGT	negative_control	ST
chr13	85334792	85334795	NA|chr13:85334796-85334815:-	-	chr13:85334796-85334815:-	GTGATTTCTTGCAATGTGTA	negative_control	ST
chr13	85334833	85334836	NA|chr13:85334837-85334856:-	-	chr13:85334837-85334856:-	GTACTTGGATTTAAGTACCA	negative_control	ST
chr13	85335573	85335576	NA|chr13:85335554-85335573:+	+	chr13:85335554-85335573:+	GCTTTTCAGTCTTGGACATT	negative_control	ST
chr13	85336088	85336091	NA|chr13:85336069-85336088:+	+	chr13:85336069-85336088:+	GTTGAGAGGAATCTTTGCTG	negative_control	ST
chr13	86415891	86415894	NA|chr13:86415895-86415914:-	-	chr13:86415895-86415914:-	GGCAAGAGAAATAAAAGAGA	negative_control	ST
chr13	86416811	86416814	NA|chr13:86416815-86416834:-	-	chr13:86416815-86416834:-	GGAATGGACACTGGAGATTG	negative_control	ST
chr13	86416851	86416854	NA|chr13:86416855-86416874:-	-	chr13:86416855-86416874:-	GAAATTTTGTAGGAAATTTA	negative_control	ST
chr13	86416882	86416885	NA|chr13:86416886-86416905:-	-	chr13:86416886-86416905:-	GTGAGAAATGTTTGAGACTT	negative_control	ST
chr13	86417502	86417505	NA|chr13:86417506-86417525:-	-	chr13:86417506-86417525:-	GCAGTACTTTGATAGCTTCG	negative_control	ST
chr13	86479101	86479104	NA|chr13:86479082-86479101:+	+	chr13:86479082-86479101:+	GTCAGTTTCTAAGAAAAGTA	negative_control	ST
chr13	86479195	86479198	NA|chr13:86479199-86479218:-	-	chr13:86479199-86479218:-	GTATTGGCGTGTATACTTCA	negative_control	ST
chr13	86479407	86479410	NA|chr13:86479411-86479430:-	-	chr13:86479411-86479430:-	GGTGAATACTTATAAATGAA	negative_control	ST
chr13	87723975	87723978	NA|chr13:87723956-87723975:+	+	chr13:87723956-87723975:+	GCCATGGGAGACAGTGTTGG	negative_control	ST
chr13	87725247	87725250	NA|chr13:87725251-87725270:-	-	chr13:87725251-87725270:-	GGCGTAGTAGTGACTTGAGC	negative_control	ST
chr13	87725942	87725945	NA|chr13:87725923-87725942:+	+	chr13:87725923-87725942:+	GTACCAGTATGGAAAAATGT	negative_control	ST
chr13	88321483	88321486	NA|chr13:88321487-88321506:-	-	chr13:88321487-88321506:-	GGCTAAGGTTAATAAACTTT	negative_control	ST
chr13	88321484	88321487	NA|chr13:88321488-88321507:-	-	chr13:88321488-88321507:-	GGGCTAAGGTTAATAAACTT	negative_control	ST
chr13	89788559	89788562	NA|chr13:89788540-89788559:+	+	chr13:89788540-89788559:+	GTGGAAAGAATTGTACCTAG	negative_control	ST
chr13	89789206	89789209	NA|chr13:89789210-89789229:-	-	chr13:89789210-89789229:-	GCTGTGACCAACTCTATAAT	negative_control	ST
chr13	89789633	89789636	NA|chr13:89789637-89789656:-	-	chr13:89789637-89789656:-	GTATCTACTTAATAATAATT	negative_control	ST
chr13	89790579	89790582	NA|chr13:89790583-89790602:-	-	chr13:89790583-89790602:-	GCCTGAATATAGTGAAAGTC	negative_control	ST
chr13	92114178	92114181	NA|chr13:92114182-92114201:-	-	chr13:92114182-92114201:-	GTCAAAGAAGGACAAAGAGC	negative_control	ST
chr13	92114249	92114252	NA|chr13:92114253-92114272:-	-	chr13:92114253-92114272:-	GGCCCTGGGGAATCACACGT	negative_control	ST
chr13	92114637	92114640	NA|chr13:92114641-92114660:-	-	chr13:92114641-92114660:-	GGGAATGGGACAGAAACGGA	negative_control	ST
chr14	27400450	27400453	NA|chr14:27400431-27400450:+	+	chr14:27400431-27400450:+	GAATAGAAAAAAACAAGAGA	negative_control	ST
chr14	27400763	27400766	NA|chr14:27400767-27400786:-	-	chr14:27400767-27400786:-	GCTTCATTCAATGTTTAGAA	negative_control	ST
chr14	42061761	42061764	NA|chr14:42061742-42061761:+	+	chr14:42061742-42061761:+	GCTATCCTTAAATTGGCCTG	negative_control	ST
chr14	42062288	42062291	NA|chr14:42062269-42062288:+	+	chr14:42062269-42062288:+	GATGAAACAAATATTTCATT	negative_control	ST
chr14	46926793	46926796	NA|chr14:46926774-46926793:+	+	chr14:46926774-46926793:+	GTTTTACAACAATAACTGCT	negative_control	ST
chr14	46928128	46928131	NA|chr14:46928132-46928151:-	-	chr14:46928132-46928151:-	GTTTTAAATAAAATCATTTC	negative_control	ST
chr14	46928394	46928397	NA|chr14:46928398-46928417:-	-	chr14:46928398-46928417:-	GGAATCAGAAAAAGATGACT	negative_control	ST
chr14	48001344	48001347	NA|chr14:48001348-48001367:-	-	chr14:48001348-48001367:-	GCTTGTGTAGTCTATAGAAG	negative_control	ST
chr14	48002311	48002314	NA|chr14:48002315-48002334:-	-	chr14:48002315-48002334:-	GGAAGTTTTAAAAAACAAGT	negative_control	ST
chr14	82101527	82101530	NA|chr14:82101508-82101527:+	+	chr14:82101508-82101527:+	GAAAATTATATAGATATGCA	negative_control	ST
chr14	82101837	82101840	NA|chr14:82101818-82101837:+	+	chr14:82101818-82101837:+	GTTTCAATGAGCCAATTTAT	negative_control	ST
chr14	82101929	82101932	NA|chr14:82101933-82101952:-	-	chr14:82101933-82101952:-	GCCAATGTCTTGCACTTGTG	negative_control	ST
chr14	82102382	82102385	NA|chr14:82102363-82102382:+	+	chr14:82102363-82102382:+	GATAAAGAGAGGCTGCAGGA	negative_control	ST
chr14	82103207	82103210	NA|chr14:82103188-82103207:+	+	chr14:82103188-82103207:+	GTTTGCACTTCTGAACAGAG	negative_control	ST
chr14	82103294	82103297	NA|chr14:82103275-82103294:+	+	chr14:82103275-82103294:+	GCCAAAGGAAATACTTGAAT	negative_control	ST
chr14	84831603	84831606	NA|chr14:84831584-84831603:+	+	chr14:84831584-84831603:+	GTAAAGCTTCCACTTCACAG	negative_control	ST
chr14	84831962	84831965	NA|chr14:84831943-84831962:+	+	chr14:84831943-84831962:+	GGGCGTTAAGTATAGAAAAG	negative_control	ST
chr14	86293154	86293157	NA|chr14:86293158-86293177:-	-	chr14:86293158-86293177:-	GGAATTTAATGGTAATTTTC	negative_control	ST
chr14	86294294	86294297	NA|chr14:86294275-86294294:+	+	chr14:86294275-86294294:+	GGGTATTGACATCGATATGC	negative_control	ST
chr14	97168741	97168744	NA|chr14:97168722-97168741:+	+	chr14:97168722-97168741:+	GTAGCAGCAGCTGCCTTTTA	negative_control	ST
chr14	97169187	97169190	NA|chr14:97169168-97169187:+	+	chr14:97169168-97169187:+	GACTTGGTGGCAGTTGGAGT	negative_control	ST
chr14	97169277	97169280	NA|chr14:97169281-97169300:-	-	chr14:97169281-97169300:-	GGCTATTGGAAGAAGGCAAG	negative_control	ST
chr14	97169284	97169287	NA|chr14:97169288-97169307:-	-	chr14:97169288-97169307:-	GGGGGCAGGCTATTGGAAGA	negative_control	ST
chr14	97169483	97169486	NA|chr14:97169464-97169483:+	+	chr14:97169464-97169483:+	GTCTCTGAGCACCTCCATCC	negative_control	ST
chr14	97169920	97169923	NA|chr14:97169924-97169943:-	-	chr14:97169924-97169943:-	GACCCTAACGTAGCTCATTT	negative_control	ST
chr14	97169963	97169966	NA|chr14:97169967-97169986:-	-	chr14:97169967-97169986:-	GACAAGGAGGTCACTGTTCC	negative_control	ST
chr14	97170083	97170086	NA|chr14:97170064-97170083:+	+	chr14:97170064-97170083:+	GTGGAGGCTACAGCACAGCT	negative_control	ST
chr15	19960784	19960787	NA|chr15:19960788-19960807:-	-	chr15:19960788-19960807:-	GAAACAGAAAGAAGTCCATT	negative_control	ST
chr15	19962450	19962453	NA|chr15:19962431-19962450:+	+	chr15:19962431-19962450:+	GCTATACGGGATGGTCAACT	negative_control	ST
chr15	19962683	19962686	NA|chr15:19962687-19962706:-	-	chr15:19962687-19962706:-	GGGAGGTCAAGCAGGCTGGA	negative_control	ST
chr15	19962945	19962948	NA|chr15:19962926-19962945:+	+	chr15:19962926-19962945:+	GGAAAAGCCTGCATCGGGGA	negative_control	ST
chr15	19962977	19962980	NA|chr15:19962981-19963000:-	-	chr15:19962981-19963000:-	GCAATGGTGGGTGAGGTGAT	negative_control	ST
chr15	19963433	19963436	NA|chr15:19963414-19963433:+	+	chr15:19963414-19963433:+	GGGGAGCTTTTGTCCCTGCC	negative_control	ST
chr15	19963628	19963631	NA|chr15:19963609-19963628:+	+	chr15:19963609-19963628:+	GGACTTTTAGAGGCATGGAT	negative_control	ST
chr15	24095452	24095455	NA|chr15:24095433-24095452:+	+	chr15:24095433-24095452:+	GTAACCACTTCTTCAGAGAG	negative_control	ST
chr15	24096027	24096030	NA|chr15:24096031-24096050:-	-	chr15:24096031-24096050:-	GCAGAGTCACCATTTAGCCT	negative_control	ST
chr15	24096329	24096332	NA|chr15:24096310-24096329:+	+	chr15:24096310-24096329:+	GAAAATGAGATCTTGCAGCC	negative_control	ST
chr15	24096363	24096366	NA|chr15:24096367-24096386:-	-	chr15:24096367-24096386:-	GATATCAGAAGTGAAAAATG	negative_control	ST
chr15	24097523	24097526	NA|chr15:24097527-24097546:-	-	chr15:24097527-24097546:-	GTTCAAGAAATCTGTTGATG	negative_control	ST
chr15	24654087	24654090	NA|chr15:24654068-24654087:+	+	chr15:24654068-24654087:+	GTCATGTGGTCTTGTAGAAA	negative_control	ST
chr15	24654301	24654304	NA|chr15:24654282-24654301:+	+	chr15:24654282-24654301:+	GAATAGATGGCTGAGTGTCC	negative_control	ST
chr15	24732367	24732370	NA|chr15:24732371-24732390:-	-	chr15:24732371-24732390:-	GTAATTGCTGTGGATCCTTA	negative_control	ST
chr15	24732750	24732753	NA|chr15:24732731-24732750:+	+	chr15:24732731-24732750:+	GCTAATGCTTTGCCTACCCC	negative_control	ST
chr15	24733011	24733014	NA|chr15:24733015-24733034:-	-	chr15:24733015-24733034:-	GAAGCTGGTGAAGTGGGAGA	negative_control	ST
chr15	24733305	24733308	NA|chr15:24733309-24733328:-	-	chr15:24733309-24733328:-	GTGAGCAGGAGAGATGTCCA	negative_control	ST
chr15	24733682	24733685	NA|chr15:24733686-24733705:-	-	chr15:24733686-24733705:-	GTATTGGCTAGTTAAGTGCA	negative_control	ST
chr15	24733938	24733941	NA|chr15:24733942-24733961:-	-	chr15:24733942-24733961:-	GTGATTATTTGATCCCATCT	negative_control	ST
chr15	24734216	24734219	NA|chr15:24734197-24734216:+	+	chr15:24734197-24734216:+	GATGGCTATGCATGGGATTT	negative_control	ST
chr15	27366804	27366807	NA|chr15:27366808-27366827:-	-	chr15:27366808-27366827:-	GACACGGGCACATGGGCACA	negative_control	ST
chr15	27366837	27366840	NA|chr15:27366841-27366860:-	-	chr15:27366841-27366860:-	GTGAGGCCAGGTCAGGGTCA	negative_control	ST
chr15	27367061	27367064	NA|chr15:27367042-27367061:+	+	chr15:27367042-27367061:+	GTGTGTCCCTTCCACCTATG	negative_control	ST
chr15	27367916	27367919	NA|chr15:27367920-27367939:-	-	chr15:27367920-27367939:-	GAAGACCCTACAACTCCCCT	negative_control	ST
chr15	27368293	27368296	NA|chr15:27368274-27368293:+	+	chr15:27368274-27368293:+	GCCACCAGGAAACATGATGG	negative_control	ST
chr15	86457403	86457406	NA|chr15:86457407-86457426:-	-	chr15:86457407-86457426:-	GTATTAAAATTGGCTCCCAG	negative_control	ST
chr15	86457567	86457570	NA|chr15:86457548-86457567:+	+	chr15:86457548-86457567:+	GATTAGAGCATCTATGTCTC	negative_control	ST
chr15	86457911	86457914	NA|chr15:86457892-86457911:+	+	chr15:86457892-86457911:+	GCCCCCGATTCTTCCATGTG	negative_control	ST
chr15	86457892	86457895	NA|chr15:86457896-86457915:-	-	chr15:86457896-86457915:-	GGCCCCACATGGAAGAATCG	negative_control	ST
chr15	87163693	87163696	NA|chr15:87163674-87163693:+	+	chr15:87163674-87163693:+	GATAATGTCAGCAGCAGTGC	negative_control	ST
chr15	87164335	87164338	NA|chr15:87164339-87164358:-	-	chr15:87164339-87164358:-	GAGAAGATAAACCTTCTCAT	negative_control	ST
chr15	87165171	87165174	NA|chr15:87165175-87165194:-	-	chr15:87165175-87165194:-	GAATTGTTAGGGGCTAGGGC	negative_control	ST
chr15	87166248	87166251	NA|chr15:87166252-87166271:-	-	chr15:87166252-87166271:-	GAACTAGAGGGCACTTTCTT	negative_control	ST
chr16	46501259	46501262	NA|chr16:46501263-46501282:-	-	chr16:46501263-46501282:-	GAGCTAAGGCTCTTAGTATA	negative_control	ST
chr16	46501326	46501329	NA|chr16:46501330-46501349:-	-	chr16:46501330-46501349:-	GTAGGATATTCTCAGGAAAA	negative_control	ST
chr16	46501891	46501894	NA|chr16:46501895-46501914:-	-	chr16:46501895-46501914:-	GCAGTTCAGAGACCATATTT	negative_control	ST
chr16	46502166	46502169	NA|chr16:46502147-46502166:+	+	chr16:46502147-46502166:+	GAGAACATCATTTTATTCAG	negative_control	ST
chr16	46502169	46502172	NA|chr16:46502173-46502192:-	-	chr16:46502173-46502192:-	GTGGTGGTGGTTCTGGCCTT	negative_control	ST
chr16	46503002	46503005	NA|chr16:46503006-46503025:-	-	chr16:46503006-46503025:-	GAGAAACTCATGTGTAAAAT	negative_control	ST
chr16	63964217	63964220	NA|chr16:63964198-63964217:+	+	chr16:63964198-63964217:+	GTGGAATCATTACTCCAAAA	negative_control	ST
chr16	63965316	63965319	NA|chr16:63965297-63965316:+	+	chr16:63965297-63965316:+	GGAGGAGAAAGTATGGAAAC	negative_control	ST
chr17	22603781	22603784	NA|chr17:22603762-22603781:+	+	chr17:22603762-22603781:+	GAAATTTTAGTATCATCAAG	negative_control	ST
chr17	22604910	22604913	NA|chr17:22604891-22604910:+	+	chr17:22604891-22604910:+	GTCACTGAAGAGAAGAATTT	negative_control	ST
chr17	22605561	22605564	NA|chr17:22605565-22605584:-	-	chr17:22605565-22605584:-	GAATGATATAATTAATTTTA	negative_control	ST
chr17	53277127	53277130	NA|chr17:53277131-53277150:-	-	chr17:53277131-53277150:-	GTTGTATGGTTCCTAAGGAT	negative_control	ST
chr17	71590797	71590800	NA|chr17:71590778-71590797:+	+	chr17:71590778-71590797:+	GTGCATACAATATGCTATGG	negative_control	ST
chr17	71592174	71592177	NA|chr17:71592178-71592197:-	-	chr17:71592178-71592197:-	GGTTCAAGTGAAACACTAAT	negative_control	ST
chr17	71592262	71592265	NA|chr17:71592243-71592262:+	+	chr17:71592243-71592262:+	GAGTCTTCCCAAGACTGAGA	negative_control	ST
chr18	29747999	29748002	NA|chr18:29747980-29747999:+	+	chr18:29747980-29747999:+	GATATTCTGTGCAATCTGTT	negative_control	ST
chr18	30147542	30147545	NA|chr18:30147523-30147542:+	+	chr18:30147523-30147542:+	GGACCACAACTGAAATTTTA	negative_control	ST
chr18	30249867	30249870	NA|chr18:30249848-30249867:+	+	chr18:30249848-30249867:+	GTATCAACTGCAAGTATGTT	negative_control	ST
chr18	30250329	30250332	NA|chr18:30250310-30250329:+	+	chr18:30250310-30250329:+	GAGGCATGCCAAATATTTGG	negative_control	ST
chr18	30251021	30251024	NA|chr18:30251025-30251044:-	-	chr18:30251025-30251044:-	GAAGTACTGGCAATGCAACT	negative_control	ST
chr18	33207523	33207526	NA|chr18:33207504-33207523:+	+	chr18:33207504-33207523:+	GGGAACATTCATTTTCCAGT	negative_control	ST
chr18	43347201	43347204	NA|chr18:43347205-43347224:-	-	chr18:43347205-43347224:-	GAAGCAGATACATGCAATGG	negative_control	ST
chr18	64156980	64156983	NA|chr18:64156961-64156980:+	+	chr18:64156961-64156980:+	GTTCTGAGCATTCTTAGTCT	negative_control	ST
chr18	64157729	64157732	NA|chr18:64157710-64157729:+	+	chr18:64157710-64157729:+	GTGAAAACTGACTATAATTC	negative_control	ST
chr18	64158277	64158280	NA|chr18:64158258-64158277:+	+	chr18:64158258-64158277:+	GACTCAGATCGGGAGTGACT	negative_control	ST
chr18	64795363	64795366	NA|chr18:64795367-64795386:-	-	chr18:64795367-64795386:-	GAGGTTAAGGGACATACAGC	negative_control	ST
chr18	64796572	64796575	NA|chr18:64796553-64796572:+	+	chr18:64796553-64796572:+	GCAAACATATTGGAGTACTG	negative_control	ST
chr18	64797459	64797462	NA|chr18:64797440-64797459:+	+	chr18:64797440-64797459:+	GCCGTCCATGGCACAGGGAA	negative_control	ST
chr18	65307836	65307839	NA|chr18:65307840-65307859:-	-	chr18:65307840-65307859:-	GTCTTCCCCACCTGGTTATC	negative_control	ST
chr18	66098573	66098576	NA|chr18:66098577-66098596:-	-	chr18:66098577-66098596:-	GAATCCTTTATTACCCTGTA	negative_control	ST
chr18	66098780	66098783	NA|chr18:66098784-66098803:-	-	chr18:66098784-66098803:-	GAGAAAACTAAATGACGAAT	negative_control	ST
chr18	66702573	66702576	NA|chr18:66702554-66702573:+	+	chr18:66702554-66702573:+	GAGCCCTGGGACAAAGCTAA	negative_control	ST
chr18	66702588	66702591	NA|chr18:66702569-66702588:+	+	chr18:66702569-66702588:+	GCTAATGGAAGTGAGGCTTG	negative_control	ST
chr18	67872813	67872816	NA|chr18:67872817-67872836:-	-	chr18:67872817-67872836:-	GCAGGTGACAGTAAACTATA	negative_control	ST
chr18	67873733	67873736	NA|chr18:67873714-67873733:+	+	chr18:67873714-67873733:+	GAAAACTTAGCTCAAAATCC	negative_control	ST
chr18	71852723	71852726	NA|chr18:71852727-71852746:-	-	chr18:71852727-71852746:-	GACCACTCAATTTATATATT	negative_control	ST
chr18	75599269	75599272	NA|chr18:75599273-75599292:-	-	chr18:75599273-75599292:-	GTCTATAGAGGAAGAATGAT	negative_control	ST
chr18	75599948	75599951	NA|chr18:75599929-75599948:+	+	chr18:75599929-75599948:+	GGGATGTAGTGAGGATGTGA	negative_control	ST
chr18	78326932	78326935	NA|chr18:78326936-78326955:-	-	chr18:78326936-78326955:-	GTTTTGTGTCAAACATCTCT	negative_control	ST
chr18	78327559	78327562	NA|chr18:78327563-78327582:-	-	chr18:78327563-78327582:-	GAAGCCTCTTGCCATGTCCA	negative_control	ST
chr18	78327589	78327592	NA|chr18:78327593-78327612:-	-	chr18:78327593-78327612:-	GTCCCACAGCCCCTTGGCTC	negative_control	ST
chr18	78327724	78327727	NA|chr18:78327705-78327724:+	+	chr18:78327705-78327724:+	GTAGCTCCAATGGGTAATAG	negative_control	ST
chr18	78327709	78327712	NA|chr18:78327713-78327732:-	-	chr18:78327713-78327732:-	GCTAAGCCTCTATTACCCAT	negative_control	ST
chr18	78327940	78327943	NA|chr18:78327921-78327940:+	+	chr18:78327921-78327940:+	GGTGGAGTGGGGTCTCACCA	negative_control	ST
chr19	22909103	22909106	NA|chr19:22909107-22909126:-	-	chr19:22909107-22909126:-	GTGATGGTATGGAGCCATAT	negative_control	ST
chr19	22909889	22909892	NA|chr19:22909893-22909912:-	-	chr19:22909893-22909912:-	GAACATGTGCAAAATGCCAA	negative_control	ST
chr1	102025740	102025743	NA|chr1:102025721-102025740:+	+	chr1:102025721-102025740:+	GTTTTGGGGAAGGATAGATG	negative_control	ST
chr1	102026462	102026465	NA|chr1:102026466-102026485:-	-	chr1:102026466-102026485:-	GCAAAGAGAAGAGAGAAAAG	negative_control	ST
chr1	102522707	102522710	NA|chr1:102522688-102522707:+	+	chr1:102522688-102522707:+	GAATTCAGTATTAAACAACA	negative_control	ST
chr1	105022841	105022844	NA|chr1:105022822-105022841:+	+	chr1:105022822-105022841:+	GGAATTTGTACAACCAAACT	negative_control	ST
chr1	118171120	118171123	NA|chr1:118171101-118171120:+	+	chr1:118171101-118171120:+	GCATGAGAATGACAAGGAGG	negative_control	ST
chr1	118172365	118172368	NA|chr1:118172346-118172365:+	+	chr1:118172346-118172365:+	GAATACTGGAGTAGTGGGTC	negative_control	ST
chr1	158881105	158881108	NA|chr1:158881086-158881105:+	+	chr1:158881086-158881105:+	GTTTTCTGTCCTGTGTTGTT	negative_control	ST
chr1	158882573	158882576	NA|chr1:158882554-158882573:+	+	chr1:158882554-158882573:+	GTTCCTTGTGTTATGTTATT	negative_control	ST
chr1	158905666	158905669	NA|chr1:158905670-158905689:-	-	chr1:158905670-158905689:-	GGATGTTGAAGAAACTTTAA	negative_control	ST
chr1	158906552	158906555	NA|chr1:158906556-158906575:-	-	chr1:158906556-158906575:-	GTAGGGGATGCTGGGGCTGG	negative_control	ST
chr1	158906779	158906782	NA|chr1:158906760-158906779:+	+	chr1:158906760-158906779:+	GTCTCACTTCCATCCCCCAT	negative_control	ST
chr1	188784144	188784147	NA|chr1:188784148-188784167:-	-	chr1:188784148-188784167:-	GAAAGGTTTAAACGGACAGA	negative_control	ST
chr1	188784629	188784632	NA|chr1:188784633-188784652:-	-	chr1:188784633-188784652:-	GTAGATAGATGAGTTTTCTT	negative_control	ST
chr1	188785628	188785631	NA|chr1:188785632-188785651:-	-	chr1:188785632-188785651:-	GATCCTGATATCCTCACACT	negative_control	ST
chr1	189455888	189455891	NA|chr1:189455892-189455911:-	-	chr1:189455892-189455911:-	GAAACACCCTCAGAGACATG	negative_control	ST
chr1	189456464	189456467	NA|chr1:189456468-189456487:-	-	chr1:189456468-189456487:-	GTAGTTAGGGAGTCTTCCCA	negative_control	ST
chr1	189838118	189838121	NA|chr1:189838099-189838118:+	+	chr1:189838099-189838118:+	GCATATATGCAGCAGAAAAA	negative_control	ST
chr1	189838672	189838675	NA|chr1:189838676-189838695:-	-	chr1:189838676-189838695:-	GTTTGACATTCCCCCAGTCT	negative_control	ST
chr1	189839017	189839020	NA|chr1:189839021-189839040:-	-	chr1:189839021-189839040:-	GGGATTATAGAATTCCTTTC	negative_control	ST
chr1	190984007	190984010	NA|chr1:190984011-190984030:-	-	chr1:190984011-190984030:-	GCATAAATTGGGTAAAGGAA	negative_control	ST
chr1	190984228	190984231	NA|chr1:190984232-190984251:-	-	chr1:190984232-190984251:-	GTAGTCCACTGGTAGAAAAT	negative_control	ST
chr1	190984893	190984896	NA|chr1:190984874-190984893:+	+	chr1:190984874-190984893:+	GATTTCTTCTCTGGGAAATT	negative_control	ST
chr1	194451185	194451188	NA|chr1:194451189-194451208:-	-	chr1:194451189-194451208:-	GATGGACAGGTAGACCTAGG	negative_control	ST
chr1	194452684	194452687	NA|chr1:194452665-194452684:+	+	chr1:194452665-194452684:+	GGATCAAAAACCTAGGTATA	negative_control	ST
chr1	194452814	194452817	NA|chr1:194452818-194452837:-	-	chr1:194452818-194452837:-	GTGAGAGGCACCTTATACCC	negative_control	ST
chr1	194453180	194453183	NA|chr1:194453184-194453203:-	-	chr1:194453184-194453203:-	GGGACTCTGTCATGTCAGAG	negative_control	ST
chr1	194741209	194741212	NA|chr1:194741190-194741209:+	+	chr1:194741190-194741209:+	GTCACTGGACTTATCCCCTC	negative_control	ST
chr1	194742110	194742113	NA|chr1:194742114-194742133:-	-	chr1:194742114-194742133:-	GAGGGTACTTATTTCAACTT	negative_control	ST
chr1	196631767	196631770	NA|chr1:196631771-196631790:-	-	chr1:196631771-196631790:-	GACATTGACTTTGCCTCAAG	negative_control	ST
chr1	196631979	196631982	NA|chr1:196631983-196632002:-	-	chr1:196631983-196632002:-	GGAATGATAAAATTTTGAGA	negative_control	ST
chr1	196633152	196633155	NA|chr1:196633156-196633175:-	-	chr1:196633156-196633175:-	GACATAGAAATGACAAAATG	negative_control	ST
chr1	206149761	206149764	NA|chr1:206149742-206149761:+	+	chr1:206149742-206149761:+	GTAAGGAACTTGGCCTAAAA	negative_control	ST
chr1	206149956	206149959	NA|chr1:206149960-206149979:-	-	chr1:206149960-206149979:-	GGATTTCTCACAGGCTCCCA	negative_control	ST
chr1	206150045	206150048	NA|chr1:206150026-206150045:+	+	chr1:206150026-206150045:+	GAAACCTTTACTTTTAGATA	negative_control	ST
chr1	206150066	206150069	NA|chr1:206150070-206150089:-	-	chr1:206150070-206150089:-	GCCTGGGGAAGATCACAACT	negative_control	ST
chr1	206150129	206150132	NA|chr1:206150133-206150152:-	-	chr1:206150133-206150152:-	GGCCAGGTTCCATGTTTTAA	negative_control	ST
chr1	206150638	206150641	NA|chr1:206150642-206150661:-	-	chr1:206150642-206150661:-	GAGATAGAGATCCTTACATG	negative_control	ST
chr1	206150698	206150701	NA|chr1:206150702-206150721:-	-	chr1:206150702-206150721:-	GGAAATTGAGATTCCATACA	negative_control	ST
chr1	206150922	206150925	NA|chr1:206150903-206150922:+	+	chr1:206150903-206150922:+	GTAATATGGCTCTCCACTTT	negative_control	ST
chr1	206150993	206150996	NA|chr1:206150997-206151016:-	-	chr1:206150997-206151016:-	GTCATGGAACACCTGGAAGA	negative_control	ST
chr1	222192080	222192083	NA|chr1:222192084-222192103:-	-	chr1:222192084-222192103:-	GGAAAAGTTTCCTATAGAAT	negative_control	ST
chr1	222192915	222192918	NA|chr1:222192896-222192915:+	+	chr1:222192896-222192915:+	GCTTTTCTTGAGATTCTCCC	negative_control	ST
chr1	222193083	222193086	NA|chr1:222193087-222193106:-	-	chr1:222193087-222193106:-	GTGAGAATGGTGCATTAAAT	negative_control	ST
chr1	222193169	222193172	NA|chr1:222193173-222193192:-	-	chr1:222193173-222193192:-	GTAAAATTAGGATGAAAGTG	negative_control	ST
chr1	222194340	222194343	NA|chr1:222194321-222194340:+	+	chr1:222194321-222194340:+	GTATTTCTCCTCTTGTCTAA	negative_control	ST
chr1	222194721	222194724	NA|chr1:222194702-222194721:+	+	chr1:222194702-222194721:+	GAATTTAATATGTTCCCAAT	negative_control	ST
chr1	222194757	222194760	NA|chr1:222194761-222194780:-	-	chr1:222194761-222194780:-	GACAATGGAAATTTGGTAGC	negative_control	ST
chr1	238848902	238848905	NA|chr1:238848906-238848925:-	-	chr1:238848906-238848925:-	GTTTCAAGGACAATTCATAG	negative_control	ST
chr1	238911201	238911204	NA|chr1:238911182-238911201:+	+	chr1:238911182-238911201:+	GTACATACACCATGGGAACT	negative_control	ST
chr1	248231098	248231101	NA|chr1:248231079-248231098:+	+	chr1:248231079-248231098:+	GTTAACACAATTGAGAAGGC	negative_control	ST
chr1	248231785	248231788	NA|chr1:248231789-248231808:-	-	chr1:248231789-248231808:-	GGAGAAATGAGGACATTTCC	negative_control	ST
chr1	248232803	248232806	NA|chr1:248232784-248232803:+	+	chr1:248232784-248232803:+	GATTTTGTATTCATTTAGAG	negative_control	ST
chr1	248233181	248233184	NA|chr1:248233185-248233204:-	-	chr1:248233185-248233204:-	GAAATGTTCTGTTTATATCT	negative_control	ST
chr1	248233206	248233209	NA|chr1:248233187-248233206:+	+	chr1:248233187-248233206:+	GATATAAACAGAACATTTCC	negative_control	ST
chr1	248233441	248233444	NA|chr1:248233422-248233441:+	+	chr1:248233422-248233441:+	GGATACATCCAAGAAAAAAG	negative_control	ST
chr1	248233732	248233735	NA|chr1:248233713-248233732:+	+	chr1:248233713-248233732:+	GAAATTCAAAAAAAATTTGG	negative_control	ST
chr1	248233868	248233871	NA|chr1:248233849-248233868:+	+	chr1:248233849-248233868:+	GCCATGTTTGAAAAAAAGGC	negative_control	ST
chr1	74582274	74582277	NA|chr1:74582278-74582297:-	-	chr1:74582278-74582297:-	GTTTGTTTCCCATGAGAAAG	negative_control	ST
chr1	74582308	74582311	NA|chr1:74582312-74582331:-	-	chr1:74582312-74582331:-	GCAAATTAGAGAAAGACATC	negative_control	ST
chr1	80526337	80526340	NA|chr1:80526341-80526360:-	-	chr1:80526341-80526360:-	GATGATCAATAAATATGTAC	negative_control	ST
chr21	22502173	22502176	NA|chr21:22502177-22502196:-	-	chr21:22502177-22502196:-	GAGCTACCCAGACACTAATT	negative_control	ST
chr21	22502243	22502246	NA|chr21:22502224-22502243:+	+	chr21:22502224-22502243:+	GGAGCTTAGACCATATTTGG	negative_control	ST
chr21	22502887	22502890	NA|chr21:22502891-22502910:-	-	chr21:22502891-22502910:-	GAAATTATAGTCTTTGTTCT	negative_control	ST
chr21	22503493	22503496	NA|chr21:22503497-22503516:-	-	chr21:22503497-22503516:-	GAATACGCTTAGCAGCCTCA	negative_control	ST
chr21	22503833	22503836	NA|chr21:22503837-22503856:-	-	chr21:22503837-22503856:-	GCTTGCTTCTTATAAAATAA	negative_control	ST
chr21	22747639	22747642	NA|chr21:22747620-22747639:+	+	chr21:22747620-22747639:+	GGTCATCAGAGAGTATTTGA	negative_control	ST
chr21	22747923	22747926	NA|chr21:22747904-22747923:+	+	chr21:22747904-22747923:+	GAAGTTAACTAACTTTCAAC	negative_control	ST
chr21	22748766	22748769	NA|chr21:22748747-22748766:+	+	chr21:22748747-22748766:+	GTGATGGCTGTTTTGACTCC	negative_control	ST
chr21	22749185	22749188	NA|chr21:22749166-22749185:+	+	chr21:22749166-22749185:+	GATGTTGTTTGAAGCATCAC	negative_control	ST
chr21	22749207	22749210	NA|chr21:22749211-22749230:-	-	chr21:22749211-22749230:-	GAGTGTTGGAGGTAGGAAAA	negative_control	ST
chr21	23340999	23341002	NA|chr21:23340980-23340999:+	+	chr21:23340980-23340999:+	GCTGTCTTCTTCTCTCTCTC	negative_control	ST
chr21	23341807	23341810	NA|chr21:23341811-23341830:-	-	chr21:23341811-23341830:-	GTGTAAAATCACTTTAAACT	negative_control	ST
chr21	23622663	23622666	NA|chr21:23622667-23622686:-	-	chr21:23622667-23622686:-	GGTCTTAGTAAATGTATTCT	negative_control	ST
chr21	23659269	23659272	NA|chr21:23659273-23659292:-	-	chr21:23659273-23659292:-	GCATTTTGACCACATACAAC	negative_control	ST
chr21	23659972	23659975	NA|chr21:23659953-23659972:+	+	chr21:23659953-23659972:+	GTGTGTACTATAGATCACCA	negative_control	ST
chr21	23660023	23660026	NA|chr21:23660027-23660046:-	-	chr21:23660027-23660046:-	GGAGAAAATGACTGGGCTTT	negative_control	ST
chr21	23815073	23815076	NA|chr21:23815054-23815073:+	+	chr21:23815054-23815073:+	GATTCCTAGAGTCGAGAGGA	negative_control	ST
chr21	23815534	23815537	NA|chr21:23815515-23815534:+	+	chr21:23815515-23815534:+	GGGAGCATGTGTAGGTCTGA	negative_control	ST
chr21	23815618	23815621	NA|chr21:23815599-23815618:+	+	chr21:23815599-23815618:+	GAGCTCAGGTAGAGCCCACG	negative_control	ST
chr21	23816026	23816029	NA|chr21:23816007-23816026:+	+	chr21:23816007-23816026:+	GTACAGTTACTCAGAGCAAA	negative_control	ST
chr21	23816075	23816078	NA|chr21:23816079-23816098:-	-	chr21:23816079-23816098:-	GTAGATGTTGTCCCTGGATT	negative_control	ST
chr2	114893138	114893141	NA|chr2:114893119-114893138:+	+	chr2:114893119-114893138:+	GACTCCAAGAAACATATAGT	negative_control	ST
chr2	114893810	114893813	NA|chr2:114893814-114893833:-	-	chr2:114893814-114893833:-	GTCTCACAGTTTTAACTGGA	negative_control	ST
chr2	123374256	123374259	NA|chr2:123374237-123374256:+	+	chr2:123374237-123374256:+	GAAAACTGAGGTTTACATGT	negative_control	ST
chr2	123374501	123374504	NA|chr2:123374505-123374524:-	-	chr2:123374505-123374524:-	GCAGGCACTAAAACAGAAAA	negative_control	ST
chr2	129361595	129361598	NA|chr2:129361576-129361595:+	+	chr2:129361576-129361595:+	GGGTGTTCACTTTGAGCTCT	negative_control	ST
chr2	129361706	129361709	NA|chr2:129361710-129361729:-	-	chr2:129361710-129361729:-	GAAGTATATAAGTGCCCAGG	negative_control	ST
chr2	129361768	129361771	NA|chr2:129361749-129361768:+	+	chr2:129361749-129361768:+	GGGATCAGTTTCTGCCCCCC	negative_control	ST
chr2	129361819	129361822	NA|chr2:129361800-129361819:+	+	chr2:129361800-129361819:+	GTGCACTGTGCTCCCCAGGG	negative_control	ST
chr2	129362008	129362011	NA|chr2:129361989-129362008:+	+	chr2:129361989-129362008:+	GGGACTGTGCAGGCTGGGGC	negative_control	ST
chr2	129362535	129362538	NA|chr2:129362516-129362535:+	+	chr2:129362516-129362535:+	GCAAGCTGCCAGCTTTGCAC	negative_control	ST
chr2	129363392	129363395	NA|chr2:129363396-129363415:-	-	chr2:129363396-129363415:-	GGAACACAGCACCATCCAGA	negative_control	ST
chr2	129363495	129363498	NA|chr2:129363476-129363495:+	+	chr2:129363476-129363495:+	GAGGTACAAGTGCGAGGCTT	negative_control	ST
chr2	13724998	13725001	NA|chr2:13725002-13725021:-	-	chr2:13725002-13725021:-	GCATTGTTGAATCTCTAAGT	negative_control	ST
chr2	13725036	13725039	NA|chr2:13725040-13725059:-	-	chr2:13725040-13725059:-	GTAAATATATTAATTTGATC	negative_control	ST
chr2	13725232	13725235	NA|chr2:13725236-13725255:-	-	chr2:13725236-13725255:-	GTTAAGGTTGTGAGGCTGCT	negative_control	ST
chr2	138158739	138158742	NA|chr2:138158720-138158739:+	+	chr2:138158720-138158739:+	GCCTGTCTTGAAGTAGTATG	negative_control	ST
chr2	139304215	139304218	NA|chr2:139304219-139304238:-	-	chr2:139304219-139304238:-	GAATTGATTGGAAATGTTTA	negative_control	ST
chr2	13984635	13984638	NA|chr2:13984639-13984658:-	-	chr2:13984639-13984658:-	GCTTCATGCACACTGGCCTT	negative_control	ST
chr2	13984667	13984670	NA|chr2:13984671-13984690:-	-	chr2:13984671-13984690:-	GCATGATGCATGAGGCTCTC	negative_control	ST
chr2	140636927	140636930	NA|chr2:140636931-140636950:-	-	chr2:140636931-140636950:-	GGGCCATCTTCTCAATCTGG	negative_control	ST
chr2	140637033	140637036	NA|chr2:140637014-140637033:+	+	chr2:140637014-140637033:+	GTGAGAGTTTATTTTATTAA	negative_control	ST
chr2	140637264	140637267	NA|chr2:140637245-140637264:+	+	chr2:140637245-140637264:+	GACAAATTGCTATTAACCAG	negative_control	ST
chr2	140637666	140637669	NA|chr2:140637670-140637689:-	-	chr2:140637670-140637689:-	GCAGGTTCTGGTGTCTAGGA	negative_control	ST
chr2	140637732	140637735	NA|chr2:140637736-140637755:-	-	chr2:140637736-140637755:-	GCCATTCAAAAGCAGCTATA	negative_control	ST
chr2	140638523	140638526	NA|chr2:140638527-140638546:-	-	chr2:140638527-140638546:-	GAAGTATAGAGTTAGTTGCT	negative_control	ST
chr2	141361793	141361796	NA|chr2:141361797-141361816:-	-	chr2:141361797-141361816:-	GTATTGTTTTAACAAGGGTC	negative_control	ST
chr2	14593400	14593403	NA|chr2:14593381-14593400:+	+	chr2:14593381-14593400:+	GACTTACAAAGACACATTAT	negative_control	ST
chr2	14593617	14593620	NA|chr2:14593621-14593640:-	-	chr2:14593621-14593640:-	GCTTGGTGTTGGGCACCCCT	negative_control	ST
chr2	14593694	14593697	NA|chr2:14593675-14593694:+	+	chr2:14593675-14593694:+	GCTGTCCTCCAGCCAGTAAC	negative_control	ST
chr2	14595579	14595582	NA|chr2:14595583-14595602:-	-	chr2:14595583-14595602:-	GTGTCCCAATACCAGAGAAG	negative_control	ST
chr2	146200843	146200846	NA|chr2:146200824-146200843:+	+	chr2:146200824-146200843:+	GCTTATATTTATTGGCCAGA	negative_control	ST
chr2	146202194	146202197	NA|chr2:146202198-146202217:-	-	chr2:146202198-146202217:-	GTGGTCTTTACAAATTCCCT	negative_control	ST
chr2	146273590	146273593	NA|chr2:146273571-146273590:+	+	chr2:146273571-146273590:+	GTGTGGGATTTGGTAAGCCT	negative_control	ST
chr2	146274730	146274733	NA|chr2:146274711-146274730:+	+	chr2:146274711-146274730:+	GTTCTTCTTTGTAGCAAAAT	negative_control	ST
chr2	183555084	183555087	NA|chr2:183555088-183555107:-	-	chr2:183555088-183555107:-	GGAGCTCAATTTATTCCACT	negative_control	ST
chr2	183555220	183555223	NA|chr2:183555224-183555243:-	-	chr2:183555224-183555243:-	GTGTATAGGCCACTAGTTCC	negative_control	ST
chr2	183555294	183555297	NA|chr2:183555298-183555317:-	-	chr2:183555298-183555317:-	GTAGGAACGAAAATGATACA	negative_control	ST
chr2	183555866	183555869	NA|chr2:183555870-183555889:-	-	chr2:183555870-183555889:-	GGAAAGTTTGCACAATAGCA	negative_control	ST
chr2	183557527	183557530	NA|chr2:183557508-183557527:+	+	chr2:183557508-183557527:+	GCAATGACAGTTAAACCTTC	negative_control	ST
chr2	183557697	183557700	NA|chr2:183557678-183557697:+	+	chr2:183557678-183557697:+	GTAGTTGATGATTAAATGAT	negative_control	ST
chr2	184774543	184774546	NA|chr2:184774524-184774543:+	+	chr2:184774524-184774543:+	GGTCAGAAATTGTGAAAGGG	negative_control	ST
chr2	194434434	194434437	NA|chr2:194434415-194434434:+	+	chr2:194434415-194434434:+	GAAAAATTGAGAGACACGCG	negative_control	ST
chr2	194435211	194435214	NA|chr2:194435215-194435234:-	-	chr2:194435215-194435234:-	GCTGTCTAAATATTGTGAGA	negative_control	ST
chr2	194655569	194655572	NA|chr2:194655550-194655569:+	+	chr2:194655550-194655569:+	GAAATTACATCCCTAGATAG	negative_control	ST
chr2	194655785	194655788	NA|chr2:194655766-194655785:+	+	chr2:194655766-194655785:+	GCCTTGAGGCTAATAATTGA	negative_control	ST
chr2	208919568	208919571	NA|chr2:208919572-208919591:-	-	chr2:208919572-208919591:-	GAAATCAGGATGCATTAGAG	negative_control	ST
chr2	208919971	208919974	NA|chr2:208919975-208919994:-	-	chr2:208919975-208919994:-	GAATTCATAGAGTTAAAATT	negative_control	ST
chr2	22234571	22234574	NA|chr2:22234575-22234594:-	-	chr2:22234575-22234594:-	GCAAAGGGAAATACAGAATG	negative_control	ST
chr2	22235558	22235561	NA|chr2:22235562-22235581:-	-	chr2:22235562-22235581:-	GGATGGACTCTAGATTATTT	negative_control	ST
chr2	22235613	22235616	NA|chr2:22235617-22235636:-	-	chr2:22235617-22235636:-	GAATAAAGTTAATATGCTTT	negative_control	ST
chr2	35010058	35010061	NA|chr2:35010039-35010058:+	+	chr2:35010039-35010058:+	GTTGATGACATGTTCCTCTA	negative_control	ST
chr2	57004410	57004413	NA|chr2:57004414-57004433:-	-	chr2:57004414-57004433:-	GTTTTGTTTTATGGTAGTCC	negative_control	ST
chr2	59120046	59120049	NA|chr2:59120027-59120046:+	+	chr2:59120027-59120046:+	GAAGTAAACTTCTGGCAGGG	negative_control	ST
chr2	78229488	78229491	NA|chr2:78229469-78229488:+	+	chr2:78229469-78229488:+	GAGTGATTAAAGCATACACC	negative_control	ST
chr2	78230048	78230051	NA|chr2:78230029-78230048:+	+	chr2:78230029-78230048:+	GAAGTTCTCCCTAATGGGCT	negative_control	ST
chr2	78230064	78230067	NA|chr2:78230045-78230064:+	+	chr2:78230045-78230064:+	GGCTTGGTACAGGTATTGAG	negative_control	ST
chr2	78230377	78230380	NA|chr2:78230381-78230400:-	-	chr2:78230381-78230400:-	GGATGAAGAAAAGAGATGTA	negative_control	ST
chr2	78231353	78231356	NA|chr2:78231334-78231353:+	+	chr2:78231334-78231353:+	GAGAGACAATTTGGGTCTAG	negative_control	ST
chr2	78231990	78231993	NA|chr2:78231994-78232013:-	-	chr2:78231994-78232013:-	GAACTGTAATAGTCTTGAGC	negative_control	ST
chr2	81603550	81603553	NA|chr2:81603531-81603550:+	+	chr2:81603531-81603550:+	GGGAAAGGCCATCCTATTCA	negative_control	ST
chr2	81603696	81603699	NA|chr2:81603677-81603696:+	+	chr2:81603677-81603696:+	GCTCAACCAAAATATATCTA	negative_control	ST
chr2	81604553	81604556	NA|chr2:81604557-81604576:-	-	chr2:81604557-81604576:-	GAATTGACTGATAAACATTC	negative_control	ST
chr2	81801773	81801776	NA|chr2:81801777-81801796:-	-	chr2:81801777-81801796:-	GCAGGAATATAGAGAAAATA	negative_control	ST
chr3	103144589	103144592	NA|chr3:103144593-103144612:-	-	chr3:103144593-103144612:-	GAAGATAAAATGCAGTAAGC	negative_control	ST
chr3	103426896	103426899	NA|chr3:103426900-103426919:-	-	chr3:103426900-103426919:-	GGTATGTCAATAAAGTTTCT	negative_control	ST
chr3	103428083	103428086	NA|chr3:103428064-103428083:+	+	chr3:103428064-103428083:+	GATGCTGTGGCCAATGTGCA	negative_control	ST
chr3	13705318	13705321	NA|chr3:13705299-13705318:+	+	chr3:13705299-13705318:+	GGGCACATAGAGGGAACTGA	negative_control	ST
chr3	13705383	13705386	NA|chr3:13705387-13705406:-	-	chr3:13705387-13705406:-	GTTAGAACAGCCTCCTCACA	negative_control	ST
chr3	13705464	13705467	NA|chr3:13705445-13705464:+	+	chr3:13705445-13705464:+	GAGACTGGTCTACCATTGGG	negative_control	ST
chr3	13705845	13705848	NA|chr3:13705849-13705868:-	-	chr3:13705849-13705868:-	GTAAACCAGCCACCTTACAT	negative_control	ST
chr3	13705916	13705919	NA|chr3:13705897-13705916:+	+	chr3:13705897-13705916:+	GAGTGGTCCCTTATGTGAGG	negative_control	ST
chr3	13706091	13706094	NA|chr3:13706095-13706114:-	-	chr3:13706095-13706114:-	GGTAGACCAGATGTCTCACA	negative_control	ST
chr3	13706412	13706415	NA|chr3:13706416-13706435:-	-	chr3:13706416-13706435:-	GCCCCTTAGTACCCTCTACA	negative_control	ST
chr3	13706489	13706492	NA|chr3:13706470-13706489:+	+	chr3:13706470-13706489:+	GGGCCAAATGGAAAGAACTG	negative_control	ST
chr3	13707206	13707209	NA|chr3:13707187-13707206:+	+	chr3:13707187-13707206:+	GGCACATAGAGGGGAACTAA	negative_control	ST
chr3	144796340	144796343	NA|chr3:144796344-144796363:-	-	chr3:144796344-144796363:-	GAATATGAAAGACATCATAA	negative_control	ST
chr3	144796508	144796511	NA|chr3:144796489-144796508:+	+	chr3:144796489-144796508:+	GGCAGTGTCAACAAGGAAGC	negative_control	ST
chr3	164965195	164965198	NA|chr3:164965199-164965218:-	-	chr3:164965199-164965218:-	GGAGAAATGGAAAATAAGGG	negative_control	ST
chr3	164966544	164966547	NA|chr3:164966548-164966567:-	-	chr3:164966548-164966567:-	GTCTCCTTGACACTTGAATG	negative_control	ST
chr3	164966745	164966748	NA|chr3:164966749-164966768:-	-	chr3:164966749-164966768:-	GAGCCTTTCGAAATGTAACC	negative_control	ST
chr3	167072303	167072306	NA|chr3:167072307-167072326:-	-	chr3:167072307-167072326:-	GGTGAGGGGAAAGTTAAAGG	negative_control	ST
chr3	22461767	22461770	NA|chr3:22461748-22461767:+	+	chr3:22461748-22461767:+	GCACCACGAAGTGACAAAGA	negative_control	ST
chr3	22462501	22462504	NA|chr3:22462505-22462524:-	-	chr3:22462505-22462524:-	GGCTTCCCCCAGGATGATTT	negative_control	ST
chr3	22463622	22463625	NA|chr3:22463603-22463622:+	+	chr3:22463603-22463622:+	GATAGGTTGGGAAAGCAAGA	negative_control	ST
chr3	22463954	22463957	NA|chr3:22463935-22463954:+	+	chr3:22463935-22463954:+	GAAATTCTAATATAACTACT	negative_control	ST
chr3	26734883	26734886	NA|chr3:26734864-26734883:+	+	chr3:26734864-26734883:+	GGGTCAATCACTGCAGAGAA	negative_control	ST
chr3	26735591	26735594	NA|chr3:26735595-26735614:-	-	chr3:26735595-26735614:-	GGCCATGAATGAAGTCCAAA	negative_control	ST
chr3	26736835	26736838	NA|chr3:26736839-26736858:-	-	chr3:26736839-26736858:-	GGCTAGGGACAAATGGGGGA	negative_control	ST
chr3	26793854	26793857	NA|chr3:26793835-26793854:+	+	chr3:26793835-26793854:+	GGATGACCACAAATCCTGGC	negative_control	ST
chr3	5862434	5862437	NA|chr3:5862415-5862434:+	+	chr3:5862415-5862434:+	GCACAGATATGCAACTCCTA	negative_control	ST
chr3	5862801	5862804	NA|chr3:5862805-5862824:-	-	chr3:5862805-5862824:-	GTACTTAGGCCAAACTTTCT	negative_control	ST
chr3	5863028	5863031	NA|chr3:5863032-5863051:-	-	chr3:5863032-5863051:-	GTTTTCTTGATGAAAGGCAA	negative_control	ST
chr3	5863616	5863619	NA|chr3:5863620-5863639:-	-	chr3:5863620-5863639:-	GAATCACGGGGAGTGGATTT	negative_control	ST
chr3	5863770	5863773	NA|chr3:5863751-5863770:+	+	chr3:5863751-5863770:+	GCGTCCAACCACAGTTGAAA	negative_control	ST
chr3	67180308	67180311	NA|chr3:67180312-67180331:-	-	chr3:67180312-67180331:-	GTGTTACCTTCACAGACAGT	negative_control	ST
chr3	67180734	67180737	NA|chr3:67180738-67180757:-	-	chr3:67180738-67180757:-	GAAAGAAGAGAGAGAAGGAT	negative_control	ST
chr3	67181596	67181599	NA|chr3:67181577-67181596:+	+	chr3:67181577-67181596:+	GACATATCTAAGAACTGAGC	negative_control	ST
chr3	67181813	67181816	NA|chr3:67181794-67181813:+	+	chr3:67181794-67181813:+	GAGTACTGATTGGTGAGAAA	negative_control	ST
chr3	83676578	83676581	NA|chr3:83676559-83676578:+	+	chr3:83676559-83676578:+	GGCTTTAAAGGGCTTAAAAA	negative_control	ST
chr3	83677600	83677603	NA|chr3:83677604-83677623:-	-	chr3:83677604-83677623:-	GAGATGAGTTCAGAGTCTTT	negative_control	ST
chr3	84327518	84327521	NA|chr3:84327522-84327541:-	-	chr3:84327522-84327541:-	GCAGCATTCAGAAACGTTAG	negative_control	ST
chr3	84328369	84328372	NA|chr3:84328373-84328392:-	-	chr3:84328373-84328392:-	GAACTTCTAGGACCAATCTA	negative_control	ST
chr3	84329064	84329067	NA|chr3:84329068-84329087:-	-	chr3:84329068-84329087:-	GATAATGTTTCAGGTATATT	negative_control	ST
chr3	96248281	96248284	NA|chr3:96248285-96248304:-	-	chr3:96248285-96248304:-	GGACATTTGATGCCACTCTG	negative_control	ST
chr3	96248936	96248939	NA|chr3:96248917-96248936:+	+	chr3:96248917-96248936:+	GTATTCACAGCCAAAAAGTA	negative_control	ST
chr3	96463542	96463545	NA|chr3:96463546-96463565:-	-	chr3:96463546-96463565:-	GTCTGCTGTGACTTTGCTTT	negative_control	ST
chr3	96950145	96950148	NA|chr3:96950149-96950168:-	-	chr3:96950149-96950168:-	GAAAGATGAAATATGAAGCT	negative_control	ST
chr3	96950478	96950481	NA|chr3:96950459-96950478:+	+	chr3:96950459-96950478:+	GGTTGCAGCTTTGTGAAGTC	negative_control	ST
chr3	98066205	98066208	NA|chr3:98066186-98066205:+	+	chr3:98066186-98066205:+	GCTTAAAGCTAAATAAACTT	negative_control	ST
chr3	98067388	98067391	NA|chr3:98067369-98067388:+	+	chr3:98067369-98067388:+	GTGTTGAATTGTTACTGGCT	negative_control	ST
chr3	98067812	98067815	NA|chr3:98067816-98067835:-	-	chr3:98067816-98067835:-	GTAGAGGTGACATTTCTACA	negative_control	ST
chr4	114849404	114849407	NA|chr4:114849385-114849404:+	+	chr4:114849385-114849404:+	GACAAGCTACATAGGTGGGC	negative_control	ST
chr4	114849900	114849903	NA|chr4:114849904-114849923:-	-	chr4:114849904-114849923:-	GTAAACCATATAAGCTCTTG	negative_control	ST
chr4	114849988	114849991	NA|chr4:114849969-114849988:+	+	chr4:114849969-114849988:+	GCAAAAACAAAAAATGTTCT	negative_control	ST
chr4	114850389	114850392	NA|chr4:114850370-114850389:+	+	chr4:114850370-114850389:+	GACATCAAGAGGCATCTGAT	negative_control	ST
chr4	115161357	115161360	NA|chr4:115161338-115161357:+	+	chr4:115161338-115161357:+	GCTCACTGTCAACTCATTAG	negative_control	ST
chr4	115161625	115161628	NA|chr4:115161606-115161625:+	+	chr4:115161606-115161625:+	GAGTGTATTTGTGGACAATA	negative_control	ST
chr4	115162029	115162032	NA|chr4:115162010-115162029:+	+	chr4:115162010-115162029:+	GATTGCTGTGTGATCTCATA	negative_control	ST
chr4	115162989	115162992	NA|chr4:115162993-115163012:-	-	chr4:115162993-115163012:-	GATGTGATCAACAATTAAAT	negative_control	ST
chr4	116697640	116697643	NA|chr4:116697621-116697640:+	+	chr4:116697621-116697640:+	GCGATTCTCCGATTTACAGA	negative_control	ST
chr4	116792253	116792256	NA|chr4:116792257-116792276:-	-	chr4:116792257-116792276:-	GTTGGACTAAAAATTGAGTT	negative_control	ST
chr4	121488708	121488711	NA|chr4:121488689-121488708:+	+	chr4:121488689-121488708:+	GATTAATTATACATTGATGT	negative_control	ST
chr4	121490269	121490272	NA|chr4:121490250-121490269:+	+	chr4:121490250-121490269:+	GTGATACGAGTTTTATTTTA	negative_control	ST
chr4	130532754	130532757	NA|chr4:130532758-130532777:-	-	chr4:130532758-130532777:-	GGACAAGCGTTCAAAGTAAA	negative_control	ST
chr4	130534311	130534314	NA|chr4:130534292-130534311:+	+	chr4:130534292-130534311:+	GTTGAGTCATGCAGTTGCTT	negative_control	ST
chr4	130914374	130914377	NA|chr4:130914378-130914397:-	-	chr4:130914378-130914397:-	GTGGTGTAAAACGTGGGGCA	negative_control	ST
chr4	134898162	134898165	NA|chr4:134898166-134898185:-	-	chr4:134898166-134898185:-	GTTGCTATCTCATCTATTTT	negative_control	ST
chr4	135665212	135665215	NA|chr4:135665193-135665212:+	+	chr4:135665193-135665212:+	GTCACTTTATACTTTAGGAA	negative_control	ST
chr4	135973970	135973973	NA|chr4:135973951-135973970:+	+	chr4:135973951-135973970:+	GGAGAAACAGCCAGCATTCA	negative_control	ST
chr4	135974477	135974480	NA|chr4:135974481-135974500:-	-	chr4:135974481-135974500:-	GCTGGAGAGGATGGTATGGT	negative_control	ST
chr4	137131954	137131957	NA|chr4:137131958-137131977:-	-	chr4:137131958-137131977:-	GTTGAAGATAAAGGAAAAAT	negative_control	ST
chr4	137132421	137132424	NA|chr4:137132402-137132421:+	+	chr4:137132402-137132421:+	GATGTACTCAGGGTTGGAGA	negative_control	ST
chr4	137133478	137133481	NA|chr4:137133482-137133501:-	-	chr4:137133482-137133501:-	GCCACCTAGAGTGTTTTCTT	negative_control	ST
chr4	137814119	137814122	NA|chr4:137814100-137814119:+	+	chr4:137814100-137814119:+	GAAACATTTGATGAAATACA	negative_control	ST
chr4	156068036	156068039	NA|chr4:156068017-156068036:+	+	chr4:156068017-156068036:+	GTGCTTCTGGATATAATTAA	negative_control	ST
chr4	156068608	156068611	NA|chr4:156068612-156068631:-	-	chr4:156068612-156068631:-	GGGCAGGACAGCTAAAAACC	negative_control	ST
chr4	156070225	156070228	NA|chr4:156070229-156070248:-	-	chr4:156070229-156070248:-	GGTAGGTTTATTCAGGGGAT	negative_control	ST
chr4	157192592	157192595	NA|chr4:157192573-157192592:+	+	chr4:157192573-157192592:+	GCATACGCTCAGAGCAACTG	negative_control	ST
chr4	157193079	157193082	NA|chr4:157193083-157193102:-	-	chr4:157193083-157193102:-	GCAACTCCACCAGTACGATA	negative_control	ST
chr4	160850944	160850947	NA|chr4:160850925-160850944:+	+	chr4:160850925-160850944:+	GGGCCAAAAATGTCAAGGTT	negative_control	ST
chr4	160857853	160857856	NA|chr4:160857857-160857876:-	-	chr4:160857857-160857876:-	GCCTTGTGGTTGCAGTTATA	negative_control	ST
chr4	161786345	161786348	NA|chr4:161786349-161786368:-	-	chr4:161786349-161786368:-	GTTATTATTGAGTTGGTATA	negative_control	ST
chr4	161786543	161786546	NA|chr4:161786547-161786566:-	-	chr4:161786547-161786566:-	GGGACAATTAGGAAGAATTA	negative_control	ST
chr4	161786758	161786761	NA|chr4:161786762-161786781:-	-	chr4:161786762-161786781:-	GAAATTTCATGGGAAAATAG	negative_control	ST
chr4	171770091	171770094	NA|chr4:171770095-171770114:-	-	chr4:171770095-171770114:-	GATAAAGAAAGAGCTATGTT	negative_control	ST
chr4	171771118	171771121	NA|chr4:171771099-171771118:+	+	chr4:171771099-171771118:+	GGAAAAGGAGGGAGAACACA	negative_control	ST
chr4	171771207	171771210	NA|chr4:171771188-171771207:+	+	chr4:171771188-171771207:+	GACAAGTCAGAGCAGATAAA	negative_control	ST
chr4	175362984	175362987	NA|chr4:175362988-175363007:-	-	chr4:175362988-175363007:-	GGGACTTCTGAAGCTTCTAA	negative_control	ST
chr4	175363755	175363758	NA|chr4:175363736-175363755:+	+	chr4:175363736-175363755:+	GATTTAGCAAATCCATCTAA	negative_control	ST
chr4	175364190	175364193	NA|chr4:175364194-175364213:-	-	chr4:175364194-175364213:-	GTGGAGTGGCGGAATCAGAT	negative_control	ST
chr4	175364333	175364336	NA|chr4:175364337-175364356:-	-	chr4:175364337-175364356:-	GAGAGTGGAGTTAAGGAATT	negative_control	ST
chr4	175364848	175364851	NA|chr4:175364852-175364871:-	-	chr4:175364852-175364871:-	GTCTCTAGATAGTGTAAATG	negative_control	ST
chr4	175570405	175570408	NA|chr4:175570386-175570405:+	+	chr4:175570386-175570405:+	GGAGAGCAAATCAGCATATC	negative_control	ST
chr4	175571391	175571394	NA|chr4:175571372-175571391:+	+	chr4:175571372-175571391:+	GAGAATATGGATAAGATTAC	negative_control	ST
chr4	178033558	178033561	NA|chr4:178033539-178033558:+	+	chr4:178033539-178033558:+	GATTCATGGATAGTTGCAAG	negative_control	ST
chr4	178034399	178034402	NA|chr4:178034403-178034422:-	-	chr4:178034403-178034422:-	GCCATGGGATTATAGGTAGG	negative_control	ST
chr4	178034541	178034544	NA|chr4:178034545-178034564:-	-	chr4:178034545-178034564:-	GAGACTGAGGGTTGCTCTTA	negative_control	ST
chr4	179362478	179362481	NA|chr4:179362459-179362478:+	+	chr4:179362459-179362478:+	GACTACAGCTGCCTATCCTT	negative_control	ST
chr4	179363078	179363081	NA|chr4:179363059-179363078:+	+	chr4:179363059-179363078:+	GATACCTAGCTCTGATCAAA	negative_control	ST
chr4	179364229	179364232	NA|chr4:179364210-179364229:+	+	chr4:179364210-179364229:+	GACCTATACCATTCCCGCCA	negative_control	ST
chr4	180004327	180004330	NA|chr4:180004308-180004327:+	+	chr4:180004308-180004327:+	GTTAAAAACCATATATGCTA	negative_control	ST
chr4	180005322	180005325	NA|chr4:180005303-180005322:+	+	chr4:180005303-180005322:+	GTTTTCAGAGTAATGTATAT	negative_control	ST
chr4	29637821	29637824	NA|chr4:29637825-29637844:-	-	chr4:29637825-29637844:-	GGAAAAGTCACACTAAAGTG	negative_control	ST
chr4	29638825	29638828	NA|chr4:29638829-29638848:-	-	chr4:29638829-29638848:-	GTGATCTTCAGTCTTCAAAG	negative_control	ST
chr4	31877774	31877777	NA|chr4:31877755-31877774:+	+	chr4:31877755-31877774:+	GTACTATCTACCCACAAAGC	negative_control	ST
chr4	31878242	31878245	NA|chr4:31878223-31878242:+	+	chr4:31878223-31878242:+	GTGACAGTTCATTTGCTCTA	negative_control	ST
chr4	31878553	31878556	NA|chr4:31878557-31878576:-	-	chr4:31878557-31878576:-	GAATCATTTGGAAATGGAGG	negative_control	ST
chr4	31878559	31878562	NA|chr4:31878563-31878582:-	-	chr4:31878563-31878582:-	GGATAAGAATCATTTGGAAA	negative_control	ST
chr4	32357820	32357823	NA|chr4:32357824-32357843:-	-	chr4:32357824-32357843:-	GCCCTTTGGAGGAAGAAATT	negative_control	ST
chr4	32751657	32751660	NA|chr4:32751638-32751657:+	+	chr4:32751638-32751657:+	GGAAAAGTGGCAATGTACAG	negative_control	ST
chr4	59653825	59653828	NA|chr4:59653829-59653848:-	-	chr4:59653829-59653848:-	GGAAGGGTAGTGGAAAGGAG	negative_control	ST
chr4	59653841	59653844	NA|chr4:59653845-59653864:-	-	chr4:59653845-59653864:-	GAAGGCAGGAGTGAGTGGAA	negative_control	ST
chr4	59653981	59653984	NA|chr4:59653962-59653981:+	+	chr4:59653962-59653981:+	GTGGTTGAAAATGAAGTCTT	negative_control	ST
chr4	60347501	60347504	NA|chr4:60347505-60347524:-	-	chr4:60347505-60347524:-	GAAAGTAGTTGGGCTGCATT	negative_control	ST
chr4	62629109	62629112	NA|chr4:62629113-62629132:-	-	chr4:62629113-62629132:-	GGTGATGATAGTCAAATACC	negative_control	ST
chr4	62629592	62629595	NA|chr4:62629596-62629615:-	-	chr4:62629596-62629615:-	GACAACAAACCAAGAAAAAA	negative_control	ST
chr4	63355685	63355688	NA|chr4:63355666-63355685:+	+	chr4:63355666-63355685:+	GCTGGTTTTCTAGTCATATC	negative_control	ST
chr4	63355809	63355812	NA|chr4:63355813-63355832:-	-	chr4:63355813-63355832:-	GATGCAAAGGTATATGGTTT	negative_control	ST
chr4	63355834	63355837	NA|chr4:63355838-63355857:-	-	chr4:63355838-63355857:-	GATAAATTCTATCTTTATCT	negative_control	ST
chr4	63356675	63356678	NA|chr4:63356679-63356698:-	-	chr4:63356679-63356698:-	GCGTGTCTTAGTGCATGGAG	negative_control	ST
chr4	63451642	63451645	NA|chr4:63451623-63451642:+	+	chr4:63451623-63451642:+	GTGTCCAGTGCATTCTCTAA	negative_control	ST
chr4	63451625	63451628	NA|chr4:63451629-63451648:-	-	chr4:63451629-63451648:-	GATTCCGTTAGAGAATGCAC	negative_control	ST
chr4	63481488	63481491	NA|chr4:63481492-63481511:-	-	chr4:63481492-63481511:-	GTAAAGTACAGGGAGAAAAC	negative_control	ST
chr4	63482222	63482225	NA|chr4:63482226-63482245:-	-	chr4:63482226-63482245:-	GCAAAATAGCCGCACAGAAA	negative_control	ST
chr4	63482495	63482498	NA|chr4:63482476-63482495:+	+	chr4:63482476-63482495:+	GAGGTTCTTACATATGAAAA	negative_control	ST
chr4	67992972	67992975	NA|chr4:67992976-67992995:-	-	chr4:67992976-67992995:-	GGGGGAAGGAGAAGTAATGT	negative_control	ST
chr4	67993715	67993718	NA|chr4:67993696-67993715:+	+	chr4:67993696-67993715:+	GGCTTGAAGCAATGATTGTA	negative_control	ST
chr4	67993819	67993822	NA|chr4:67993800-67993819:+	+	chr4:67993800-67993819:+	GGGGATAGTTCTCCTCAATA	negative_control	ST
chr4	67993852	67993855	NA|chr4:67993856-67993875:-	-	chr4:67993856-67993875:-	GAGATTGTAAAATGAGGGAG	negative_control	ST
chr4	80779571	80779574	NA|chr4:80779575-80779594:-	-	chr4:80779575-80779594:-	GTCTGAATTTAATATCTAGT	negative_control	ST
chr4	80780558	80780561	NA|chr4:80780562-80780581:-	-	chr4:80780562-80780581:-	GAATAATTTGCTTTCTTCTA	negative_control	ST
chr4	80781158	80781161	NA|chr4:80781162-80781181:-	-	chr4:80781162-80781181:-	GTGAATTTGTACCTCAAAAC	negative_control	ST
chr4	80781514	80781517	NA|chr4:80781518-80781537:-	-	chr4:80781518-80781537:-	GACTAGAAAAAGGCTGTGAC	negative_control	ST
chr4	80781688	80781691	NA|chr4:80781669-80781688:+	+	chr4:80781669-80781688:+	GAGGTATTTGATATGACTCA	negative_control	ST
chr4	80781757	80781760	NA|chr4:80781738-80781757:+	+	chr4:80781738-80781757:+	GACCAGATTACATAGGACAG	negative_control	ST
chr4	91307002	91307005	NA|chr4:91306983-91307002:+	+	chr4:91306983-91307002:+	GAAGAGACTACAATTATTCT	negative_control	ST
chr4	91308395	91308398	NA|chr4:91308376-91308395:+	+	chr4:91308376-91308395:+	GTTCCATAAGTGGAAGCGTT	negative_control	ST
chr4	91900584	91900587	NA|chr4:91900588-91900607:-	-	chr4:91900588-91900607:-	GAGTGGATTCAAGGTCAGAG	negative_control	ST
chr4	91900712	91900715	NA|chr4:91900716-91900735:-	-	chr4:91900716-91900735:-	GGAGGTCCACAGAAGCCATC	negative_control	ST
chr4	91900749	91900752	NA|chr4:91900730-91900749:+	+	chr4:91900730-91900749:+	GACCTCCTGAGCCTCTCCCA	negative_control	ST
chr4	91901117	91901120	NA|chr4:91901121-91901140:-	-	chr4:91901121-91901140:-	GTTTGAATAGAAAATGAGAC	negative_control	ST
chr4	91901486	91901489	NA|chr4:91901490-91901509:-	-	chr4:91901490-91901509:-	GTGGTTTAATATAGAGCAGA	negative_control	ST
chr4	91901872	91901875	NA|chr4:91901876-91901895:-	-	chr4:91901876-91901895:-	GTGTGTTGATAATGCATGAT	negative_control	ST
chr4	91902002	91902005	NA|chr4:91901983-91902002:+	+	chr4:91901983-91902002:+	GCTCCTATTTCAAGTGTTTC	negative_control	ST
chr4	91902066	91902069	NA|chr4:91902070-91902089:-	-	chr4:91902070-91902089:-	GAGGGAAAGTTATTTTCTCC	negative_control	ST
chr4	9208188	9208191	NA|chr4:9208169-9208188:+	+	chr4:9208169-9208188:+	GAAAGTTGCATCTTGGAAGC	negative_control	ST
chr4	9208589	9208592	NA|chr4:9208570-9208589:+	+	chr4:9208570-9208589:+	GTAGAACCACAGAATTTTGG	negative_control	ST
chr4	9208938	9208941	NA|chr4:9208919-9208938:+	+	chr4:9208919-9208938:+	GCTTTCTGATGGAGCACACC	negative_control	ST
chr4	9208966	9208969	NA|chr4:9208947-9208966:+	+	chr4:9208947-9208966:+	GAAAAGACAAGGGAAAGAAA	negative_control	ST
chr4	9209690	9209693	NA|chr4:9209694-9209713:-	-	chr4:9209694-9209713:-	GAGTAGTTTCTGACGTCCGA	negative_control	ST
chr5	101733358	101733361	NA|chr5:101733362-101733381:-	-	chr5:101733362-101733381:-	GATCTATAGATCTCATTATA	negative_control	ST
chr5	101733866	101733869	NA|chr5:101733870-101733889:-	-	chr5:101733870-101733889:-	GAGTAGAATGAAATGGTAGA	negative_control	ST
chr5	106442673	106442676	NA|chr5:106442654-106442673:+	+	chr5:106442654-106442673:+	GATAGAGATATATAAGCAAA	negative_control	ST
chr5	111046141	111046144	NA|chr5:111046145-111046164:-	-	chr5:111046145-111046164:-	GAGGGAAACAAGACCGTATA	negative_control	ST
chr5	111047037	111047040	NA|chr5:111047018-111047037:+	+	chr5:111047018-111047037:+	GTAGGAGAAGACAAAAATTC	negative_control	ST
chr5	111047344	111047347	NA|chr5:111047325-111047344:+	+	chr5:111047325-111047344:+	GGATTATATGGGAGGTACAC	negative_control	ST
chr5	111047804	111047807	NA|chr5:111047808-111047827:-	-	chr5:111047808-111047827:-	GGATGAACACCAGAAAGATG	negative_control	ST
chr5	121578661	121578664	NA|chr5:121578642-121578661:+	+	chr5:121578642-121578661:+	GAGAAATATTACAGGTTTGT	negative_control	ST
chr5	121578891	121578894	NA|chr5:121578872-121578891:+	+	chr5:121578872-121578891:+	GGCCTAAGAACAAATGCCTG	negative_control	ST
chr5	121579041	121579044	NA|chr5:121579022-121579041:+	+	chr5:121579022-121579041:+	GGGTGGCATGTTGATGAGCA	negative_control	ST
chr5	121580101	121580104	NA|chr5:121580082-121580101:+	+	chr5:121580082-121580101:+	GATGAGGACATCCACATGGA	negative_control	ST
chr5	121580259	121580262	NA|chr5:121580240-121580259:+	+	chr5:121580240-121580259:+	GGCATTTAGTCTAACAGGTA	negative_control	ST
chr5	121580343	121580346	NA|chr5:121580324-121580343:+	+	chr5:121580324-121580343:+	GGGCACCCAGTGTGGGGTGT	negative_control	ST
chr5	121580605	121580608	NA|chr5:121580586-121580605:+	+	chr5:121580586-121580605:+	GGATTTGCCAGAAGGTGCAT	negative_control	ST
chr5	13110003	13110006	NA|chr5:13110007-13110026:-	-	chr5:13110007-13110026:-	GGAAAGTGAGTGGGCCAGAT	negative_control	ST
chr5	165079941	165079944	NA|chr5:165079945-165079964:-	-	chr5:165079945-165079964:-	GTCTTTCATAGTGTGAATTT	negative_control	ST
chr5	165081179	165081182	NA|chr5:165081160-165081179:+	+	chr5:165081160-165081179:+	GAAATATGAATCTAAATGCC	negative_control	ST
chr5	18207037	18207040	NA|chr5:18207041-18207060:-	-	chr5:18207041-18207060:-	GTCCATCCCAAGAAAGATCA	negative_control	ST
chr5	18207847	18207850	NA|chr5:18207828-18207847:+	+	chr5:18207828-18207847:+	GACTTGGATGAGATTGAAGG	negative_control	ST
chr5	18207854	18207857	NA|chr5:18207858-18207877:-	-	chr5:18207858-18207877:-	GTTCGGTGACCTTACCAGCT	negative_control	ST
chr5	19159801	19159804	NA|chr5:19159782-19159801:+	+	chr5:19159782-19159801:+	GAGAAGAAAGAAGACTGTAT	negative_control	ST
chr5	19160752	19160755	NA|chr5:19160733-19160752:+	+	chr5:19160733-19160752:+	GTGCTTTATTTCTGAAATAC	negative_control	ST
chr5	19362092	19362095	NA|chr5:19362096-19362115:-	-	chr5:19362096-19362115:-	GCTTTCAAGAGTTTATTTGA	negative_control	ST
chr5	19362482	19362485	NA|chr5:19362463-19362482:+	+	chr5:19362463-19362482:+	GACATCCTAAGGAATGGGAA	negative_control	ST
chr5	19362962	19362965	NA|chr5:19362943-19362962:+	+	chr5:19362943-19362962:+	GCATATGCATATTAACTACT	negative_control	ST
chr5	19363237	19363240	NA|chr5:19363218-19363237:+	+	chr5:19363218-19363237:+	GCTGGAAATAAAATGCATTT	negative_control	ST
chr5	19364105	19364108	NA|chr5:19364109-19364128:-	-	chr5:19364109-19364128:-	GCTTAAGCAAATGTTCCTTT	negative_control	ST
chr5	23300175	23300178	NA|chr5:23300156-23300175:+	+	chr5:23300156-23300175:+	GGAATGTTTCAAGAGGAAGA	negative_control	ST
chr5	23300340	23300343	NA|chr5:23300344-23300363:-	-	chr5:23300344-23300363:-	GTTGTAGCTTAGTATCCATA	negative_control	ST
chr5	23301484	23301487	NA|chr5:23301465-23301484:+	+	chr5:23301465-23301484:+	GTCACAACATTTCCTTAATA	negative_control	ST
chr5	2409770	2409773	NA|chr5:2409751-2409770:+	+	chr5:2409751-2409770:+	GAGTGGTATCGATACAAACG	negative_control	ST
chr5	2410630	2410633	NA|chr5:2410634-2410653:-	-	chr5:2410634-2410653:-	GAGCTCAGTGAGCACCACTG	negative_control	ST
chr5	2410729	2410732	NA|chr5:2410733-2410752:-	-	chr5:2410733-2410752:-	GCACACTTAGCTTCTGAGGA	negative_control	ST
chr5	2411320	2411323	NA|chr5:2411301-2411320:+	+	chr5:2411301-2411320:+	GATATTGTTTTCAGCAACCT	negative_control	ST
chr5	2411818	2411821	NA|chr5:2411799-2411818:+	+	chr5:2411799-2411818:+	GAGTATCTTCTGGCAGCCCT	negative_control	ST
chr5	2412011	2412014	NA|chr5:2411992-2412011:+	+	chr5:2411992-2412011:+	GAAACCAGGGGCCCTTCCCA	negative_control	ST
chr5	26949277	26949280	NA|chr5:26949258-26949277:+	+	chr5:26949258-26949277:+	GCTTGGAGTGGAGGTGAGAA	negative_control	ST
chr5	26949324	26949327	NA|chr5:26949305-26949324:+	+	chr5:26949305-26949324:+	GCCCTTATTACCAGATTTGT	negative_control	ST
chr5	28206586	28206589	NA|chr5:28206590-28206609:-	-	chr5:28206590-28206609:-	GAGGAGAGGCATTACATCAA	negative_control	ST
chr5	29625325	29625328	NA|chr5:29625306-29625325:+	+	chr5:29625306-29625325:+	GAAACATGTGTCCTCTGTAT	negative_control	ST
chr5	30321703	30321706	NA|chr5:30321684-30321703:+	+	chr5:30321684-30321703:+	GCATCATAGCAAGAAGAGTT	negative_control	ST
chr5	30348097	30348100	NA|chr5:30348101-30348120:-	-	chr5:30348101-30348120:-	GAGGTGCCTGAAGTGCTGCT	negative_control	ST
chr5	30350148	30350151	NA|chr5:30350129-30350148:+	+	chr5:30350129-30350148:+	GAAGGAAAGTTTAAGTGAAA	negative_control	ST
chr5	30350906	30350909	NA|chr5:30350910-30350929:-	-	chr5:30350910-30350929:-	GCATTTGTCATGCAATGGAA	negative_control	ST
chr5	4857176	4857179	NA|chr5:4857180-4857199:-	-	chr5:4857180-4857199:-	GGTTGTTCAGGGTTGGAGGC	negative_control	ST
chr5	4857529	4857532	NA|chr5:4857533-4857552:-	-	chr5:4857533-4857552:-	GCATGGAACCACCCTCAAAA	negative_control	ST
chr5	4858128	4858131	NA|chr5:4858132-4858151:-	-	chr5:4858132-4858151:-	GGGTTGAATGTATACTCTCA	negative_control	ST
chr5	4858148	4858151	NA|chr5:4858152-4858171:-	-	chr5:4858152-4858171:-	GTAGGTACAACAGAGGCACC	negative_control	ST
chr5	4858231	4858234	NA|chr5:4858235-4858254:-	-	chr5:4858235-4858254:-	GAAGCAATGGGATGGCAACA	negative_control	ST
chr5	4872349	4872352	NA|chr5:4872330-4872349:+	+	chr5:4872330-4872349:+	GCGTACATCACACTCAAACC	negative_control	ST
chr5	51913800	51913803	NA|chr5:51913781-51913800:+	+	chr5:51913781-51913800:+	GGGGGCCAAAGCAATAGAAG	negative_control	ST
chr5	63353439	63353442	NA|chr5:63353420-63353439:+	+	chr5:63353420-63353439:+	GCTCTTTGTGAGATTGTGGA	negative_control	ST
chr5	63354130	63354133	NA|chr5:63354134-63354153:-	-	chr5:63354134-63354153:-	GAAATTGTCAAATTAAGAAA	negative_control	ST
chr5	63354590	63354593	NA|chr5:63354594-63354613:-	-	chr5:63354594-63354613:-	GGCAGTGATGTTTGAAGTAA	negative_control	ST
chr5	63354752	63354755	NA|chr5:63354756-63354775:-	-	chr5:63354756-63354775:-	GGCCCCTGAAATGTTCTGAT	negative_control	ST
chr5	63436486	63436489	NA|chr5:63436467-63436486:+	+	chr5:63436467-63436486:+	GATGTTTGATGTTGAAATGT	negative_control	ST
chr5	63436657	63436660	NA|chr5:63436661-63436680:-	-	chr5:63436661-63436680:-	GGAATGCCTGTCTCCAGAAA	negative_control	ST
chr5	63437990	63437993	NA|chr5:63437994-63438013:-	-	chr5:63437994-63438013:-	GCATAATTAACTGAATTTTA	negative_control	ST
chr5	63438217	63438220	NA|chr5:63438221-63438240:-	-	chr5:63438221-63438240:-	GAATGGCAAATAAGAACCAA	negative_control	ST
chr5	7933668	7933671	NA|chr5:7933672-7933691:-	-	chr5:7933672-7933691:-	GAAATATGCTCAGAGTGGAA	negative_control	ST
chr5	7934161	7934164	NA|chr5:7934165-7934184:-	-	chr5:7934165-7934184:-	GGCGAAAACTCTGGCACTCT	negative_control	ST
chr5	7935397	7935400	NA|chr5:7935401-7935420:-	-	chr5:7935401-7935420:-	GACATTGCAGAGAGGCAATC	negative_control	ST
chr5	86026034	86026037	NA|chr5:86026015-86026034:+	+	chr5:86026015-86026034:+	GAATATTGTGCACTGTATTT	negative_control	ST
chr5	86027211	86027214	NA|chr5:86027192-86027211:+	+	chr5:86027192-86027211:+	GTTATTTCTGTACAGTGAAC	negative_control	ST
chr5	87450753	87450756	NA|chr5:87450757-87450776:-	-	chr5:87450757-87450776:-	GTGTCTGGCAGGCTCCATGC	negative_control	ST
chr5	87451597	87451600	NA|chr5:87451578-87451597:+	+	chr5:87451578-87451597:+	GGAAACCCTGTATTTAGTCT	negative_control	ST
chr5	95126272	95126275	NA|chr5:95126276-95126295:-	-	chr5:95126276-95126295:-	GATACTAATCAATAAGTGGG	negative_control	ST
chr5	95127538	95127541	NA|chr5:95127519-95127538:+	+	chr5:95127519-95127538:+	GGAAGAGCATCTATTTGCCA	negative_control	ST
chr6	101361135	101361138	NA|chr6:101361139-101361158:-	-	chr6:101361139-101361158:-	GCAAAGCAACAATAATATTG	negative_control	ST
chr6	102217668	102217671	NA|chr6:102217649-102217668:+	+	chr6:102217649-102217668:+	GCAGAGGAAAAGGATATTTG	negative_control	ST
chr6	102219154	102219157	NA|chr6:102219135-102219154:+	+	chr6:102219135-102219154:+	GGAAATAGTGCCATGTGGAC	negative_control	ST
chr6	102253620	102253623	NA|chr6:102253624-102253643:-	-	chr6:102253624-102253643:-	GGTATCAATTGGGTTAAAAC	negative_control	ST
chr6	102253878	102253881	NA|chr6:102253859-102253878:+	+	chr6:102253859-102253878:+	GCACTATTACTCCACTGAGA	negative_control	ST
chr6	102254167	102254170	NA|chr6:102254171-102254190:-	-	chr6:102254171-102254190:-	GATACAATGGATGTTATTTT	negative_control	ST
chr6	120448705	120448708	NA|chr6:120448686-120448705:+	+	chr6:120448686-120448705:+	GGATTAGATCAATTATTCTA	negative_control	ST
chr6	120449458	120449461	NA|chr6:120449439-120449458:+	+	chr6:120449439-120449458:+	GCAGAAATCTAATGTCAACA	negative_control	ST
chr6	120485869	120485872	NA|chr6:120485850-120485869:+	+	chr6:120485850-120485869:+	GAGACTATTAGATCGTATGT	negative_control	ST
chr6	120867132	120867135	NA|chr6:120867113-120867132:+	+	chr6:120867113-120867132:+	GTGACACGATGATAGAGGGT	negative_control	ST
chr6	123708039	123708042	NA|chr6:123708043-123708062:-	-	chr6:123708043-123708062:-	GAGGATTCTCATGTATTTCA	negative_control	ST
chr6	123708100	123708103	NA|chr6:123708081-123708100:+	+	chr6:123708081-123708100:+	GTGAGGGCAGCTGCTAGTAC	negative_control	ST
chr6	123708398	123708401	NA|chr6:123708379-123708398:+	+	chr6:123708379-123708398:+	GACATATTTATGAAAATAGA	negative_control	ST
chr6	123708902	123708905	NA|chr6:123708883-123708902:+	+	chr6:123708883-123708902:+	GATCCCCAGAATAAATGACT	negative_control	ST
chr6	123708886	123708889	NA|chr6:123708890-123708909:-	-	chr6:123708890-123708909:-	GGTCCCCTAGTCATTTATTC	negative_control	ST
chr6	123709156	123709159	NA|chr6:123709137-123709156:+	+	chr6:123709137-123709156:+	GAGTACAGGTGTTCTTAGGT	negative_control	ST
chr6	142076540	142076543	NA|chr6:142076544-142076563:-	-	chr6:142076544-142076563:-	GCTTTTGATTTGTGTAAGTC	negative_control	ST
chr6	142077195	142077198	NA|chr6:142077176-142077195:+	+	chr6:142077176-142077195:+	GGAGATTCAAGTGCACAGGC	negative_control	ST
chr6	142078144	142078147	NA|chr6:142078148-142078167:-	-	chr6:142078148-142078167:-	GTCTAGAAGAAGGATGCATC	negative_control	ST
chr6	47776774	47776777	NA|chr6:47776755-47776774:+	+	chr6:47776755-47776774:+	GTGGTTGTCCCTGGACGACT	negative_control	ST
chr6	48509636	48509639	NA|chr6:48509640-48509659:-	-	chr6:48509640-48509659:-	GGTGGGTCGTTTTCATTGTC	negative_control	ST
chr6	48509769	48509772	NA|chr6:48509773-48509792:-	-	chr6:48509773-48509792:-	GGTGAAAGTAAGTGAAGAGC	negative_control	ST
chr6	48510252	48510255	NA|chr6:48510233-48510252:+	+	chr6:48510233-48510252:+	GTGAAAAAGAAAAAGGTAAG	negative_control	ST
chr6	48510285	48510288	NA|chr6:48510289-48510308:-	-	chr6:48510289-48510308:-	GAAGGCAGATCAGGTCTAGG	negative_control	ST
chr6	49195854	49195857	NA|chr6:49195835-49195854:+	+	chr6:49195835-49195854:+	GGTGCACAAGGGCCTGCTCC	negative_control	ST
chr6	49195916	49195919	NA|chr6:49195920-49195939:-	-	chr6:49195920-49195939:-	GGCAGTGAGAATCAGGATCC	negative_control	ST
chr6	51448394	51448397	NA|chr6:51448375-51448394:+	+	chr6:51448375-51448394:+	GGAGGGAAGTCGTAAAAAGG	negative_control	ST
chr6	51448486	51448489	NA|chr6:51448467-51448486:+	+	chr6:51448467-51448486:+	GTTATCCCTGGTGAAGAGAA	negative_control	ST
chr6	51448560	51448563	NA|chr6:51448541-51448560:+	+	chr6:51448541-51448560:+	GTAAGAACAGAAATCTAATT	negative_control	ST
chr6	51449756	51449759	NA|chr6:51449737-51449756:+	+	chr6:51449737-51449756:+	GGACTGTTAATTGATGGTAC	negative_control	ST
chr6	51449733	51449736	NA|chr6:51449737-51449756:-	-	chr6:51449737-51449756:-	GGTACCATCAATTAACAGTC	negative_control	ST
chr6	64445779	64445782	NA|chr6:64445760-64445779:+	+	chr6:64445760-64445779:+	GAAATAACTTTCTCAAGTTA	negative_control	ST
chr6	64445815	64445818	NA|chr6:64445796-64445815:+	+	chr6:64445796-64445815:+	GAAGTTAACTGGCTAGAACT	negative_control	ST
chr6	65106367	65106370	NA|chr6:65106348-65106367:+	+	chr6:65106348-65106367:+	GTAATGTGACATTACCACTG	negative_control	ST
chr6	65292065	65292068	NA|chr6:65292046-65292065:+	+	chr6:65292046-65292065:+	GTGAATTTAAGGCACAACCC	negative_control	ST
chr6	76355135	76355138	NA|chr6:76355116-76355135:+	+	chr6:76355116-76355135:+	GGTCTGTGTGTGGATTTCCA	negative_control	ST
chr6	76355285	76355288	NA|chr6:76355289-76355308:-	-	chr6:76355289-76355308:-	GAGTTCAAGAGACATTATGA	negative_control	ST
chr6	76356857	76356860	NA|chr6:76356838-76356857:+	+	chr6:76356838-76356857:+	GTTTATAGTCTCGCTCTTGC	negative_control	ST
chr6	76357221	76357224	NA|chr6:76357202-76357221:+	+	chr6:76357202-76357221:+	GATTCTACTAGATTCCAAGC	negative_control	ST
chr6	76677529	76677532	NA|chr6:76677510-76677529:+	+	chr6:76677510-76677529:+	GGTCATTTCTTGCAAGTTCT	negative_control	ST
chr6	76677771	76677774	NA|chr6:76677775-76677794:-	-	chr6:76677775-76677794:-	GAGAAAGGTTTTGTTTCTTG	negative_control	ST
chr6	76678756	76678759	NA|chr6:76678760-76678779:-	-	chr6:76678760-76678779:-	GAACAATATATGTTGGTGCA	negative_control	ST
chr6	76679060	76679063	NA|chr6:76679041-76679060:+	+	chr6:76679041-76679060:+	GGGGGAGGGGGGAAGGGGGT	negative_control	ST
chr6	77090861	77090864	NA|chr6:77090865-77090884:-	-	chr6:77090865-77090884:-	GACACTATCTTACAATGTTG	negative_control	ST
chr6	77091224	77091227	NA|chr6:77091228-77091247:-	-	chr6:77091228-77091247:-	GGATGAAGACGACGGTGATG	negative_control	ST
chr6	77091762	77091765	NA|chr6:77091766-77091785:-	-	chr6:77091766-77091785:-	GGAAAGTTTGCTTAATGCCA	negative_control	ST
chr6	77092433	77092436	NA|chr6:77092414-77092433:+	+	chr6:77092414-77092433:+	GACAGAACTTCTTTGAGCTA	negative_control	ST
chr6	77848168	77848171	NA|chr6:77848149-77848168:+	+	chr6:77848149-77848168:+	GATAAAGAGAGGGTTCTGGA	negative_control	ST
chr6	77848354	77848357	NA|chr6:77848358-77848377:-	-	chr6:77848358-77848377:-	GAAATGATTCCCTTGCCCTG	negative_control	ST
chr6	77849328	77849331	NA|chr6:77849309-77849328:+	+	chr6:77849309-77849328:+	GACAACCTCACAGAAAATAA	negative_control	ST
chr6	78022960	78022963	NA|chr6:78022941-78022960:+	+	chr6:78022941-78022960:+	GAAAGTAGAATTCAAAAGAA	negative_control	ST
chr6	78023688	78023691	NA|chr6:78023692-78023711:-	-	chr6:78023692-78023711:-	GTGGGCAATTCTGTGCCCTG	negative_control	ST
chr6	91900287	91900290	NA|chr6:91900268-91900287:+	+	chr6:91900268-91900287:+	GTACGTGGAATAATGGGAGA	negative_control	ST
chr6	91900305	91900308	NA|chr6:91900286-91900305:+	+	chr6:91900286-91900305:+	GAAGGTGGAACATCCTGCTC	negative_control	ST
chr6	91901081	91901084	NA|chr6:91901062-91901081:+	+	chr6:91901062-91901081:+	GTGGCTTAAAGTTGGGTAGC	negative_control	ST
chr6	91901431	91901434	NA|chr6:91901412-91901431:+	+	chr6:91901412-91901431:+	GGTCAAAGAGTTCAATGACA	negative_control	ST
chr6	91901649	91901652	NA|chr6:91901630-91901649:+	+	chr6:91901630-91901649:+	GGGAGAAGACAGACACACCC	negative_control	ST
chr6	95391757	95391760	NA|chr6:95391738-95391757:+	+	chr6:95391738-95391757:+	GTTCTGTGCCCTTCCTGCCT	negative_control	ST
chr7	10195451	10195454	NA|chr7:10195455-10195474:-	-	chr7:10195455-10195474:-	GAGAAAAAAAAGAAAGAGAC	negative_control	ST
chr7	10195478	10195481	NA|chr7:10195482-10195501:-	-	chr7:10195482-10195501:-	GATAGCATGAAGACAATTTT	negative_control	ST
chr7	10195852	10195855	NA|chr7:10195833-10195852:+	+	chr7:10195833-10195852:+	GTTAGACTATGCATAATCAA	negative_control	ST
chr7	110268620	110268623	NA|chr7:110268601-110268620:+	+	chr7:110268601-110268620:+	GCAGATGCCGAGCTCTACCT	negative_control	ST
chr7	142283032	142283035	NA|chr7:142283013-142283032:+	+	chr7:142283013-142283032:+	GAAACTTTAGAGGCTTGGAG	negative_control	ST
chr7	142283142	142283145	NA|chr7:142283146-142283165:-	-	chr7:142283146-142283165:-	GACAAAAGATTATGCTTCCC	negative_control	ST
chr7	142283215	142283218	NA|chr7:142283219-142283238:-	-	chr7:142283219-142283238:-	GTTCACACAACTTTGTGTTG	negative_control	ST
chr7	144042828	144042831	NA|chr7:144042832-144042851:-	-	chr7:144042832-144042851:-	GACCATGCGTAGGCTACCTT	negative_control	ST
chr7	144122361	144122364	NA|chr7:144122342-144122361:+	+	chr7:144122342-144122361:+	GGTTAAGAAAAGACACTCAG	negative_control	ST
chr7	144122713	144122716	NA|chr7:144122694-144122713:+	+	chr7:144122694-144122713:+	GAGATCATTGGCTCTCCTCT	negative_control	ST
chr7	144123694	144123697	NA|chr7:144123698-144123717:-	-	chr7:144123698-144123717:-	GGGCAAGGAGGATACATCCC	negative_control	ST
chr7	144155696	144155699	NA|chr7:144155677-144155696:+	+	chr7:144155677-144155696:+	GGAAGGAAATCCTGAATGGT	negative_control	ST
chr7	146109856	146109859	NA|chr7:146109837-146109856:+	+	chr7:146109837-146109856:+	GCCCTAATATTCAATATGGC	negative_control	ST
chr7	146110540	146110543	NA|chr7:146110544-146110563:-	-	chr7:146110544-146110563:-	GACCACTGAATTCCAGCCCT	negative_control	ST
chr7	146111766	146111769	NA|chr7:146111770-146111789:-	-	chr7:146111770-146111789:-	GAAAGAACTATGAGAAAGTA	negative_control	ST
chr7	154650531	154650534	NA|chr7:154650535-154650554:-	-	chr7:154650535-154650554:-	GAATTAAGGCCTTCTCATTA	negative_control	ST
chr7	154650639	154650642	NA|chr7:154650620-154650639:+	+	chr7:154650620-154650639:+	GTCGAGCTGTCTGGCTTCCC	negative_control	ST
chr7	154650635	154650638	NA|chr7:154650639-154650658:-	-	chr7:154650639-154650658:-	GTGACTGAGCTGAGGGTCCT	negative_control	ST
chr7	154651470	154651473	NA|chr7:154651474-154651493:-	-	chr7:154651474-154651493:-	GTTTTGTTTAGCCCACGGAA	negative_control	ST
chr7	154651580	154651583	NA|chr7:154651584-154651603:-	-	chr7:154651584-154651603:-	GCAAAATACCTGACACAATT	negative_control	ST
chr7	154651812	154651815	NA|chr7:154651816-154651835:-	-	chr7:154651816-154651835:-	GGGGCACAGACCGCAGCTGG	negative_control	ST
chr7	154651840	154651843	NA|chr7:154651844-154651863:-	-	chr7:154651844-154651863:-	GAAAACCGCCCAGCATCCTG	negative_control	ST
chr7	154651996	154651999	NA|chr7:154652000-154652019:-	-	chr7:154652000-154652019:-	GTCCTTCCTTTAAATTCTTA	negative_control	ST
chr7	156329199	156329202	NA|chr7:156329203-156329222:-	-	chr7:156329203-156329222:-	GGGGCTGTGGGGCCCAGGGA	negative_control	ST
chr7	156329501	156329504	NA|chr7:156329505-156329524:-	-	chr7:156329505-156329524:-	GCAGAGAAATCTCTTTGAGC	negative_control	ST
chr7	156329575	156329578	NA|chr7:156329579-156329598:-	-	chr7:156329579-156329598:-	GGGAAAGATGTCCATTTCCC	negative_control	ST
chr7	156329718	156329721	NA|chr7:156329722-156329741:-	-	chr7:156329722-156329741:-	GTTGAAATGTTGGAAGTTTG	negative_control	ST
chr7	156330531	156330534	NA|chr7:156330512-156330531:+	+	chr7:156330512-156330531:+	GCCTCCAGGGCAGGGTCTGC	negative_control	ST
chr7	156330592	156330595	NA|chr7:156330596-156330615:-	-	chr7:156330596-156330615:-	GGGGACGTAGGGCTTGGGCT	negative_control	ST
chr7	156330747	156330750	NA|chr7:156330728-156330747:+	+	chr7:156330728-156330747:+	GGATGGCGGTCCCTGTCCTG	negative_control	ST
chr7	156330814	156330817	NA|chr7:156330795-156330814:+	+	chr7:156330795-156330814:+	GTGAGCAATTCCTTACCAAG	negative_control	ST
chr7	156330836	156330839	NA|chr7:156330817-156330836:+	+	chr7:156330817-156330836:+	GGCAAGTGCCCCAAGGGAGG	negative_control	ST
chr7	156330862	156330865	NA|chr7:156330843-156330862:+	+	chr7:156330843-156330862:+	GAGGCTCTCAGTCTATGGAG	negative_control	ST
chr7	156331014	156331017	NA|chr7:156331018-156331037:-	-	chr7:156331018-156331037:-	GGCCTCTTTCCCCTGCCGGC	negative_control	ST
chr7	48697468	48697471	NA|chr7:48697472-48697491:-	-	chr7:48697472-48697491:-	GCTCACCATGTCTACAGAAC	negative_control	ST
chr7	48697505	48697508	NA|chr7:48697486-48697505:+	+	chr7:48697486-48697505:+	GGTGAGCGCTGGCTGCTTGC	negative_control	ST
chr7	48697823	48697826	NA|chr7:48697804-48697823:+	+	chr7:48697804-48697823:+	GGAAAAATCATGAAGACCTC	negative_control	ST
chr7	48751128	48751131	NA|chr7:48751109-48751128:+	+	chr7:48751109-48751128:+	GCTGCCAAATGGGAGAGCAC	negative_control	ST
chr7	48751382	48751385	NA|chr7:48751363-48751382:+	+	chr7:48751363-48751382:+	GTACTTGGGCTGCTCAAACA	negative_control	ST
chr7	48751889	48751892	NA|chr7:48751893-48751912:-	-	chr7:48751893-48751912:-	GGGGCACATGCTCATCTAAA	negative_control	ST
chr7	48752267	48752270	NA|chr7:48752248-48752267:+	+	chr7:48752248-48752267:+	GTATGTTTCCTACACGTTAT	negative_control	ST
chr7	48752557	48752560	NA|chr7:48752538-48752557:+	+	chr7:48752538-48752557:+	GCTTCTCTGATGCTGATTCC	negative_control	ST
chr7	48752626	48752629	NA|chr7:48752607-48752626:+	+	chr7:48752607-48752626:+	GTGCTTCTCTAGTCCTTGAA	negative_control	ST
chr7	49065635	49065638	NA|chr7:49065639-49065658:-	-	chr7:49065639-49065658:-	GCAGAAATTCCATTCTTCTG	negative_control	ST
chr7	52553089	52553092	NA|chr7:52553093-52553112:-	-	chr7:52553093-52553112:-	GTTGAGGAACCCATCTAACT	negative_control	ST
chr7	52554320	52554323	NA|chr7:52554324-52554343:-	-	chr7:52554324-52554343:-	GACTTTCATTTGAGAATCTA	negative_control	ST
chr7	52591477	52591480	NA|chr7:52591458-52591477:+	+	chr7:52591458-52591477:+	GTTTTCCAAGCCACTCAAGG	negative_control	ST
chr7	54267188	54267191	NA|chr7:54267169-54267188:+	+	chr7:54267169-54267188:+	GCACAGGAAGTTATAGGAAC	negative_control	ST
chr7	54267498	54267501	NA|chr7:54267502-54267521:-	-	chr7:54267502-54267521:-	GGAGCTTCCTCCCCTCTGGG	negative_control	ST
chr7	54267629	54267632	NA|chr7:54267633-54267652:-	-	chr7:54267633-54267652:-	GAGATTGATGTGGGTACCTG	negative_control	ST
chr7	54268065	54268068	NA|chr7:54268046-54268065:+	+	chr7:54268046-54268065:+	GCATACATTTTAAGAGAATG	negative_control	ST
chr7	54268724	54268727	NA|chr7:54268728-54268747:-	-	chr7:54268728-54268747:-	GCTTTGGGGAGATCTGGAGA	negative_control	ST
chr7	57561133	57561136	NA|chr7:57561114-57561133:+	+	chr7:57561114-57561133:+	GTAGCAAAATCTAATGGTTG	negative_control	ST
chr7	57561775	57561778	NA|chr7:57561756-57561775:+	+	chr7:57561756-57561775:+	GGACATAACATGTCTAGCCA	negative_control	ST
chr7	63373570	63373573	NA|chr7:63373574-63373593:-	-	chr7:63373574-63373593:-	GAAACATAGCTGACAGTGGC	negative_control	ST
chr7	64448159	64448162	NA|chr7:64448163-64448182:-	-	chr7:64448163-64448182:-	GAAAGAAACACTCTTCCAAA	negative_control	ST
chr7	78797765	78797768	NA|chr7:78797746-78797765:+	+	chr7:78797746-78797765:+	GAGACAACTGCCAAGCCCAA	negative_control	ST
chr7	78797805	78797808	NA|chr7:78797786-78797805:+	+	chr7:78797786-78797805:+	GGGGTAAGGGGAGAGTGGTC	negative_control	ST
chr7	78798497	78798500	NA|chr7:78798478-78798497:+	+	chr7:78798478-78798497:+	GTCTCTCCTTAGGAAGGTGT	negative_control	ST
chr7	85888420	85888423	NA|chr7:85888401-85888420:+	+	chr7:85888401-85888420:+	GGCAGTTATTTGTCTGTGAT	negative_control	ST
chr7	85888540	85888543	NA|chr7:85888521-85888540:+	+	chr7:85888521-85888540:+	GGTAAGAAGATGTGCAGGAG	negative_control	ST
chr7	85888567	85888570	NA|chr7:85888571-85888590:-	-	chr7:85888571-85888590:-	GGCTCCCCTGATCTATATTT	negative_control	ST
chr7	85888769	85888772	NA|chr7:85888750-85888769:+	+	chr7:85888750-85888769:+	GTTGCTCAAGAGTGAAGGGC	negative_control	ST
chr7	85888963	85888966	NA|chr7:85888944-85888963:+	+	chr7:85888944-85888963:+	GGGCATTAGCCAATGGAAAT	negative_control	ST
chr7	9707776	9707779	NA|chr7:9707757-9707776:+	+	chr7:9707757-9707776:+	GTTAATTCAGAAGGAAAATT	negative_control	ST
chr7	9708249	9708252	NA|chr7:9708230-9708249:+	+	chr7:9708230-9708249:+	GGACTAACTTGAAAATGAAT	negative_control	ST
chr8	113774112	113774115	NA|chr8:113774116-113774135:-	-	chr8:113774116-113774135:-	GGTATACAGACTTGGCTATA	negative_control	ST
chr8	113774886	113774889	NA|chr8:113774867-113774886:+	+	chr8:113774867-113774886:+	GCTATATCAAATTTGCAATT	negative_control	ST
chr8	113775701	113775704	NA|chr8:113775705-113775724:-	-	chr8:113775705-113775724:-	GAATTGTGCATATGTGGGTA	negative_control	ST
chr8	131598551	131598554	NA|chr8:131598555-131598574:-	-	chr8:131598555-131598574:-	GATTCAGCTTTCTTCTTATC	negative_control	ST
chr8	131598745	131598748	NA|chr8:131598726-131598745:+	+	chr8:131598726-131598745:+	GATGAGATCTCCTTTTGCCT	negative_control	ST
chr8	131599116	131599119	NA|chr8:131599120-131599139:-	-	chr8:131599120-131599139:-	GTAAGCATGCTGAAATGTCC	negative_control	ST
chr8	131599697	131599700	NA|chr8:131599678-131599697:+	+	chr8:131599678-131599697:+	GGATTGGATATTGGTTTGCT	negative_control	ST
chr8	131600020	131600023	NA|chr8:131600024-131600043:-	-	chr8:131600024-131600043:-	GGTTATTAGCTCCAATGCAA	negative_control	ST
chr8	137637753	137637756	NA|chr8:137637734-137637753:+	+	chr8:137637734-137637753:+	GGAAATTCTGTATACCAAGG	negative_control	ST
chr8	137638279	137638282	NA|chr8:137638283-137638302:-	-	chr8:137638283-137638302:-	GGTATTACAGAAAATGTCTA	negative_control	ST
chr8	138288443	138288446	NA|chr8:138288447-138288466:-	-	chr8:138288447-138288466:-	GAATGTTTTATAAACCTAGA	negative_control	ST
chr8	138288656	138288659	NA|chr8:138288637-138288656:+	+	chr8:138288637-138288656:+	GCCAAAGAGACAGGCAGTGC	negative_control	ST
chr8	138288956	138288959	NA|chr8:138288960-138288979:-	-	chr8:138288960-138288979:-	GGCAGACTTCCAGCCTGCAT	negative_control	ST
chr8	138288986	138288989	NA|chr8:138288967-138288986:+	+	chr8:138288967-138288986:+	GCTGGAAGTCTGCCTAAAAC	negative_control	ST
chr8	138289549	138289552	NA|chr8:138289530-138289549:+	+	chr8:138289530-138289549:+	GAGACCCGCTTAGCGCAAGG	negative_control	ST
chr8	138290141	138290144	NA|chr8:138290145-138290164:-	-	chr8:138290145-138290164:-	GTATCCTTACCCAGCTCATA	negative_control	ST
chr8	139099750	139099753	NA|chr8:139099754-139099773:-	-	chr8:139099754-139099773:-	GTCAAGTACCACTAAAAACT	negative_control	ST
chr8	139101379	139101382	NA|chr8:139101383-139101402:-	-	chr8:139101383-139101402:-	GATCAGGAATGTTGGAAGTA	negative_control	ST
chr8	139101395	139101398	NA|chr8:139101399-139101418:-	-	chr8:139101399-139101418:-	GGGAGACCTGCATAGAGATC	negative_control	ST
chr8	139102095	139102098	NA|chr8:139102099-139102118:-	-	chr8:139102099-139102118:-	GAATATACAGATCTTCCCTG	negative_control	ST
chr8	139115249	139115252	NA|chr8:139115253-139115272:-	-	chr8:139115253-139115272:-	GTTCTCATTACTGTCCGTTT	negative_control	ST
chr8	139117143	139117146	NA|chr8:139117124-139117143:+	+	chr8:139117124-139117143:+	GTTTTATTGACTGCATGAAC	negative_control	ST
chr8	139117155	139117158	NA|chr8:139117136-139117155:+	+	chr8:139117136-139117155:+	GCATGAACAGGGCATAACTC	negative_control	ST
chr8	139152157	139152160	NA|chr8:139152138-139152157:+	+	chr8:139152138-139152157:+	GCTTCAGTGTCAAATGTCTG	negative_control	ST
chr8	139152662	139152665	NA|chr8:139152643-139152662:+	+	chr8:139152643-139152662:+	GTGGGGGGCATGTTGGAGAA	negative_control	ST
chr8	139152666	139152669	NA|chr8:139152647-139152666:+	+	chr8:139152647-139152666:+	GGGGCATGTTGGAGAAGGGG	negative_control	ST
chr8	139152800	139152803	NA|chr8:139152781-139152800:+	+	chr8:139152781-139152800:+	GGGTACAAATGATGTTCTAC	negative_control	ST
chr8	139152801	139152804	NA|chr8:139152782-139152801:+	+	chr8:139152782-139152801:+	GGTACAAATGATGTTCTACA	negative_control	ST
chr8	139153001	139153004	NA|chr8:139153005-139153024:-	-	chr8:139153005-139153024:-	GCTAGGAGAAGACTAATGTG	negative_control	ST
chr8	139501082	139501085	NA|chr8:139501086-139501105:-	-	chr8:139501086-139501105:-	GCTGCAGTCCTGTTCTGCCA	negative_control	ST
chr8	139501551	139501554	NA|chr8:139501555-139501574:-	-	chr8:139501555-139501574:-	GCAGGATTCCAGACACTCCC	negative_control	ST
chr8	139501569	139501572	NA|chr8:139501573-139501592:-	-	chr8:139501573-139501592:-	GAAAGATGGTGTGGCCTGGC	negative_control	ST
chr8	139501617	139501620	NA|chr8:139501621-139501640:-	-	chr8:139501621-139501640:-	GAAGCCCTGGAGGGCCCACG	negative_control	ST
chr8	139501686	139501689	NA|chr8:139501690-139501709:-	-	chr8:139501690-139501709:-	GAAGATGCTTTTCTCCAGGA	negative_control	ST
chr8	139502019	139502022	NA|chr8:139502023-139502042:-	-	chr8:139502023-139502042:-	GGGGCGATGAGGACCAGCCA	negative_control	ST
chr8	139513596	139513599	NA|chr8:139513600-139513619:-	-	chr8:139513600-139513619:-	GTCTCCTCATCTGGGTGGGG	negative_control	ST
chr8	139513998	139514001	NA|chr8:139514002-139514021:-	-	chr8:139514002-139514021:-	GGTTATGGTCACACGGACAT	negative_control	ST
chr8	139514110	139514113	NA|chr8:139514114-139514133:-	-	chr8:139514114-139514133:-	GTTTCTGAGCACTTCAGATC	negative_control	ST
chr8	139514288	139514291	NA|chr8:139514269-139514288:+	+	chr8:139514269-139514288:+	GGTGACCACTTCTGTCTGCA	negative_control	ST
chr8	139514405	139514408	NA|chr8:139514386-139514405:+	+	chr8:139514386-139514405:+	GGTTCTGAGTTGACTCCCAG	negative_control	ST
chr8	139514482	139514485	NA|chr8:139514486-139514505:-	-	chr8:139514486-139514505:-	GGAGACCTGTATGAGCCCCC	negative_control	ST
chr8	139514676	139514679	NA|chr8:139514657-139514676:+	+	chr8:139514657-139514676:+	GTAGCTGGGCCCTGAAGGGC	negative_control	ST
chr8	139534639	139534642	NA|chr8:139534643-139534662:-	-	chr8:139534643-139534662:-	GCTCAGGCAACAATTGACAG	negative_control	ST
chr8	139534764	139534767	NA|chr8:139534745-139534764:+	+	chr8:139534745-139534764:+	GAAGCGGGGAGCTGGCTCCT	negative_control	ST
chr8	139535494	139535497	NA|chr8:139535498-139535517:-	-	chr8:139535498-139535517:-	GAAAGTAGATATTAAATTAT	negative_control	ST
chr8	139535917	139535920	NA|chr8:139535921-139535940:-	-	chr8:139535921-139535940:-	GCTGCTCAAGATGACCTTTG	negative_control	ST
chr8	14640760	14640763	NA|chr8:14640764-14640783:-	-	chr8:14640764-14640783:-	GACAGAGGATGAGCTATCTG	negative_control	ST
chr8	14685197	14685200	NA|chr8:14685178-14685197:+	+	chr8:14685178-14685197:+	GTTCTGCTTGTATTTCATGA	negative_control	ST
chr8	14686001	14686004	NA|chr8:14685982-14686001:+	+	chr8:14685982-14686001:+	GTGGTCTAAAAGGAAAATTA	negative_control	ST
chr8	16156316	16156319	NA|chr8:16156297-16156316:+	+	chr8:16156297-16156316:+	GTTTACAAATTTTAATCAGG	negative_control	ST
chr8	16156987	16156990	NA|chr8:16156968-16156987:+	+	chr8:16156968-16156987:+	GCAATGAATCCCAGGGGAGG	negative_control	ST
chr8	36472254	36472257	NA|chr8:36472235-36472254:+	+	chr8:36472235-36472254:+	GAAGTTGAGATTTGACACTT	negative_control	ST
chr8	36472939	36472942	NA|chr8:36472920-36472939:+	+	chr8:36472920-36472939:+	GTTAGAAAGCTGGTTAATCA	negative_control	ST
chr8	36473327	36473330	NA|chr8:36473331-36473350:-	-	chr8:36473331-36473350:-	GCTTGAATAAAACTTGAAAG	negative_control	ST
chr8	4306950	4306953	NA|chr8:4306954-4306973:-	-	chr8:4306954-4306973:-	GTCGATCTGAGAGATGCTTG	negative_control	ST
chr8	4306992	4306995	NA|chr8:4306996-4307015:-	-	chr8:4306996-4307015:-	GAAGAGGGGCTGAACCAGGG	negative_control	ST
chr8	4307052	4307055	NA|chr8:4307056-4307075:-	-	chr8:4307056-4307075:-	GTGGGAGCAGGGTTGTGATG	negative_control	ST
chr8	4307595	4307598	NA|chr8:4307599-4307618:-	-	chr8:4307599-4307618:-	GCTTATTTCACAAGTTGGGT	negative_control	ST
chr8	4307678	4307681	NA|chr8:4307659-4307678:+	+	chr8:4307659-4307678:+	GGGTTAAAATACAAATTTGT	negative_control	ST
chr8	4308223	4308226	NA|chr8:4308204-4308223:+	+	chr8:4308204-4308223:+	GAGACTGTGTGGGATGTGTG	negative_control	ST
chr8	43421401	43421404	NA|chr8:43421405-43421424:-	-	chr8:43421405-43421424:-	GACCAGCAGCTGTTTAACAC	negative_control	ST
chr8	43422151	43422154	NA|chr8:43422155-43422174:-	-	chr8:43422155-43422174:-	GTTGCACTTGTTCTTATAGA	negative_control	ST
chr8	43422395	43422398	NA|chr8:43422376-43422395:+	+	chr8:43422376-43422395:+	GCTATATCAGAAAGAAAGAC	negative_control	ST
chr8	43423085	43423088	NA|chr8:43423066-43423085:+	+	chr8:43423066-43423085:+	GTCTTCTTGAAACTATTAGA	negative_control	ST
chr8	43423307	43423310	NA|chr8:43423288-43423307:+	+	chr8:43423288-43423307:+	GGAACACTTCTAGGGACTGA	negative_control	ST
chr8	43423382	43423385	NA|chr8:43423363-43423382:+	+	chr8:43423363-43423382:+	GTGAGTGACAGCAGCCACTG	negative_control	ST
chr8	43423388	43423391	NA|chr8:43423369-43423388:+	+	chr8:43423369-43423388:+	GACAGCAGCCACTGTGGCTC	negative_control	ST
chr8	43423438	43423441	NA|chr8:43423419-43423438:+	+	chr8:43423419-43423438:+	GTGTTAGCTACCTGGCCAGA	negative_control	ST
chr8	43423623	43423626	NA|chr8:43423604-43423623:+	+	chr8:43423604-43423623:+	GTATCTCAGATGACAATAAT	negative_control	ST
chr8	43423730	43423733	NA|chr8:43423711-43423730:+	+	chr8:43423711-43423730:+	GACAGGTTTCTCTCAATGTA	negative_control	ST
chr8	4711242	4711245	NA|chr8:4711223-4711242:+	+	chr8:4711223-4711242:+	GTTAATCATGCTATGAAATG	negative_control	ST
chr8	4712115	4712118	NA|chr8:4712096-4712115:+	+	chr8:4712096-4712115:+	GCCCCTGGAAGTCAATCAAT	negative_control	ST
chr8	4712770	4712773	NA|chr8:4712751-4712770:+	+	chr8:4712751-4712770:+	GTTTCCTCCTTCTTTCTTTT	negative_control	ST
chr8	49562265	49562268	NA|chr8:49562269-49562288:-	-	chr8:49562269-49562288:-	GGTCTAGCATCATCAGCCAG	negative_control	ST
chr8	5071720	5071723	NA|chr8:5071724-5071743:-	-	chr8:5071724-5071743:-	GTAGAAGGGAGGATACAACA	negative_control	ST
chr8	5106686	5106689	NA|chr8:5106690-5106709:-	-	chr8:5106690-5106709:-	GGGCTATATGACTATTGTTC	negative_control	ST
chr8	5106872	5106875	NA|chr8:5106853-5106872:+	+	chr8:5106853-5106872:+	GACATCAATCTCTAGTTTCC	negative_control	ST
chr8	5107057	5107060	NA|chr8:5107038-5107057:+	+	chr8:5107038-5107057:+	GGCATGCCTTCAATGAAACT	negative_control	ST
chr8	5107429	5107432	NA|chr8:5107410-5107429:+	+	chr8:5107410-5107429:+	GGGCCCTGCTTTCAAAACAC	negative_control	ST
chr8	5107959	5107962	NA|chr8:5107940-5107959:+	+	chr8:5107940-5107959:+	GGATGGCATCTATGGGCTTA	negative_control	ST
chr8	53188809	53188812	NA|chr8:53188813-53188832:-	-	chr8:53188813-53188832:-	GGAAAGTATCTTATACCATG	negative_control	ST
chr8	53189629	53189632	NA|chr8:53189633-53189652:-	-	chr8:53189633-53189652:-	GTTATTTAGAAACCCTTTCA	negative_control	ST
chr8	77626563	77626566	NA|chr8:77626567-77626586:-	-	chr8:77626567-77626586:-	GTCTGATTCCCTACTCAAAT	negative_control	ST
chr8	82742880	82742883	NA|chr8:82742861-82742880:+	+	chr8:82742861-82742880:+	GAGATTTTGCATAGGGCACT	negative_control	ST
chr8	82744953	82744956	NA|chr8:82744934-82744953:+	+	chr8:82744934-82744953:+	GCTTAGGTTTAGCACTTCCA	negative_control	ST
chr8	83307834	83307837	NA|chr8:83307838-83307857:-	-	chr8:83307838-83307857:-	GAAAGTGTTTTATGATCATT	negative_control	ST
chr8	83308438	83308441	NA|chr8:83308419-83308438:+	+	chr8:83308419-83308438:+	GTTAAGGCATATTAACATTT	negative_control	ST
chr8	83584112	83584115	NA|chr8:83584116-83584135:-	-	chr8:83584116-83584135:-	GTTGTCATGTATGATGAGGA	negative_control	ST
chr8	83584961	83584964	NA|chr8:83584965-83584984:-	-	chr8:83584965-83584984:-	GCTGTCACAATTATGTGTTC	negative_control	ST
chr8	83708533	83708536	NA|chr8:83708537-83708556:-	-	chr8:83708537-83708556:-	GGTCAGGGGAGGTCCCCTTA	negative_control	ST
chr8	83708778	83708781	NA|chr8:83708782-83708801:-	-	chr8:83708782-83708801:-	GAATGCTAGTTTTGGGTGTG	negative_control	ST
chr8	83710132	83710135	NA|chr8:83710136-83710155:-	-	chr8:83710136-83710155:-	GCTGGTTCACGGATTCAAAG	negative_control	ST
chr9	103330075	103330078	NA|chr9:103330056-103330075:+	+	chr9:103330056-103330075:+	GGCTTTTGAACAATTGAAAT	negative_control	ST
chr9	103330470	103330473	NA|chr9:103330451-103330470:+	+	chr9:103330451-103330470:+	GGAAATTGGTAGGTTGTTAG	negative_control	ST
chr9	103330937	103330940	NA|chr9:103330941-103330960:-	-	chr9:103330941-103330960:-	GATTACCAGTAAAGTTGGTC	negative_control	ST
chr9	103330961	103330964	NA|chr9:103330942-103330961:+	+	chr9:103330942-103330961:+	GACCAACTTTACTGGTAATC	negative_control	ST
chr9	103331494	103331497	NA|chr9:103331475-103331494:+	+	chr9:103331475-103331494:+	GAGACAGAGTGATAAGGTTC	negative_control	ST
chr9	103526307	103526310	NA|chr9:103526311-103526330:-	-	chr9:103526311-103526330:-	GAAAAATTTCAGCAGACCTT	negative_control	ST
chr9	103526643	103526646	NA|chr9:103526624-103526643:+	+	chr9:103526624-103526643:+	GGGTACTTTGTGACTTTCCT	negative_control	ST
chr9	103527243	103527246	NA|chr9:103527224-103527243:+	+	chr9:103527224-103527243:+	GAAACAGACCTCTGCAGGTT	negative_control	ST
chr9	103911556	103911559	NA|chr9:103911560-103911579:-	-	chr9:103911560-103911579:-	GAAAACACAGTCTTAATTAT	negative_control	ST
chr9	103911856	103911859	NA|chr9:103911860-103911879:-	-	chr9:103911860-103911879:-	GTTTTGATAGAACACTGAGG	negative_control	ST
chr9	103912770	103912773	NA|chr9:103912751-103912770:+	+	chr9:103912751-103912770:+	GCCTGGAAAAGGAAAATAAC	negative_control	ST
chr9	103913120	103913123	NA|chr9:103913101-103913120:+	+	chr9:103913101-103913120:+	GAATAACCGGTTACAGAGGG	negative_control	ST
chr9	103913228	103913231	NA|chr9:103913209-103913228:+	+	chr9:103913209-103913228:+	GTTTCAGGAGTTCTTTCACC	negative_control	ST
chr9	103913439	103913442	NA|chr9:103913443-103913462:-	-	chr9:103913443-103913462:-	GTTACTCTTTGGAATGGTTG	negative_control	ST
chr9	24548732	24548735	NA|chr9:24548713-24548732:+	+	chr9:24548713-24548732:+	GTTGTAACATAGATATTCAT	negative_control	ST
chr9	24549941	24549944	NA|chr9:24549922-24549941:+	+	chr9:24549922-24549941:+	GTAAAGTTACATCTTCACCT	negative_control	ST
chr9	25085298	25085301	NA|chr9:25085302-25085321:-	-	chr9:25085302-25085321:-	GAAAGCACTTGTCAAGGGTT	negative_control	ST
chr9	25085320	25085323	NA|chr9:25085324-25085343:-	-	chr9:25085324-25085343:-	GAATGGCTGCTGTATCTAAA	negative_control	ST
chr9	25086877	25086880	NA|chr9:25086881-25086900:-	-	chr9:25086881-25086900:-	GAAAAGGAGTGATACAAGGA	negative_control	ST
chr9	25192788	25192791	NA|chr9:25192769-25192788:+	+	chr9:25192769-25192788:+	GGATTGTAAAATGAAGAACT	negative_control	ST
chr9	25192864	25192867	NA|chr9:25192845-25192864:+	+	chr9:25192845-25192864:+	GAAACCATGGGCTGTAAGTT	negative_control	ST
chr9	25776729	25776732	NA|chr9:25776710-25776729:+	+	chr9:25776710-25776729:+	GGAGATGAAAATATTAATCA	negative_control	ST
chr9	29423063	29423066	NA|chr9:29423044-29423063:+	+	chr9:29423044-29423063:+	GGAAATCAGCTGGAAAAAAT	negative_control	ST
chr9	29423363	29423366	NA|chr9:29423344-29423363:+	+	chr9:29423344-29423363:+	GAAATATGTACTAAGCCATG	negative_control	ST
chr9	29424129	29424132	NA|chr9:29424110-29424129:+	+	chr9:29424110-29424129:+	GATACTTTGGAGAAATGAGT	negative_control	ST
chr9	29600663	29600666	NA|chr9:29600644-29600663:+	+	chr9:29600644-29600663:+	GGAGAGGGTTCCACCTTTGG	negative_control	ST
chr9	29601899	29601902	NA|chr9:29601880-29601899:+	+	chr9:29601880-29601899:+	GGAATCGTGAAGGGCCTCAA	negative_control	ST
chr9	29704754	29704757	NA|chr9:29704735-29704754:+	+	chr9:29704735-29704754:+	GTTGGGGAAGGAGTTGAAAA	negative_control	ST
chr9	29705114	29705117	NA|chr9:29705095-29705114:+	+	chr9:29705095-29705114:+	GGTATGAAACTGGTCAGATA	negative_control	ST
chr9	29706088	29706091	NA|chr9:29706069-29706088:+	+	chr9:29706069-29706088:+	GCCTGATGAGAGCATGATGC	negative_control	ST
chr9	29706103	29706106	NA|chr9:29706084-29706103:+	+	chr9:29706084-29706103:+	GATGCTGGTAGGATGAGAAA	negative_control	ST
chr9	29848715	29848718	NA|chr9:29848696-29848715:+	+	chr9:29848696-29848715:+	GTCTTGGATGTTCATTAGCA	negative_control	ST
chr9	75741053	75741056	NA|chr9:75741057-75741076:-	-	chr9:75741057-75741076:-	GTTTGGAATAACATTGCTGA	negative_control	ST
chr9	75741054	75741057	NA|chr9:75741058-75741077:-	-	chr9:75741058-75741077:-	GGTTTGGAATAACATTGCTG	negative_control	ST
chr9	75741142	75741145	NA|chr9:75741123-75741142:+	+	chr9:75741123-75741142:+	GATGTGATACATAATCCTGA	negative_control	ST
chr9	75743051	75743054	NA|chr9:75743032-75743051:+	+	chr9:75743032-75743051:+	GCTCAAACACCTGGTACAGC	negative_control	ST
chr9	90679083	90679086	NA|chr9:90679087-90679106:-	-	chr9:90679087-90679106:-	GGAGCCACGTACAGTCCTGG	negative_control	ST
chr9	90680084	90680087	NA|chr9:90680088-90680107:-	-	chr9:90680088-90680107:-	GTGAGACCTTCTGATCAGCC	negative_control	ST
chrX	102993721	102993724	NA|chrX:102993702-102993721:+	+	chrX:102993702-102993721:+	GTGTTGATAACAGAAGATCC	negative_control	ST
chrX	106280405	106280408	NA|chrX:106280409-106280428:-	-	chrX:106280409-106280428:-	GGTTGTAGGGAAGGGGCATT	negative_control	ST
chrX	128223510	128223513	NA|chrX:128223491-128223510:+	+	chrX:128223491-128223510:+	GAATTGGACACAACAGAACC	negative_control	ST
chrX	136279609	136279612	NA|chrX:136279613-136279632:-	-	chrX:136279613-136279632:-	GAAGCTGTGATTAAGTAGGA	negative_control	ST
chrX	142174906	142174909	NA|chrX:142174887-142174906:+	+	chrX:142174887-142174906:+	GGAATCTGTCCTCTGAGGTG	negative_control	ST
chrX	14261426	14261429	NA|chrX:14261407-14261426:+	+	chrX:14261407-14261426:+	GGATGCCTGGGTGTGATTTG	negative_control	ST
chrX	14262003	14262006	NA|chrX:14262007-14262026:-	-	chrX:14262007-14262026:-	GTATCCTTGAAAGAAGGTTA	negative_control	ST
chrX	149651714	149651717	NA|chrX:149651695-149651714:+	+	chrX:149651695-149651714:+	GCCAAGGCCACCATCTTCCT	negative_control	ST
chrX	149652574	149652577	NA|chrX:149652578-149652597:-	-	chrX:149652578-149652597:-	GGAGGCAAGGTGAGACACTG	negative_control	ST
chrX	151921814	151921817	NA|chrX:151921795-151921814:+	+	chrX:151921795-151921814:+	GCCCTCCTGGGAGATGAGGA	negative_control	ST
chrX	151922453	151922456	NA|chrX:151922457-151922476:-	-	chrX:151922457-151922476:-	GTGCCCAGGGCTGACCCCTT	negative_control	ST
chrX	151922520	151922523	NA|chrX:151922524-151922543:-	-	chrX:151922524-151922543:-	GTCCTCACCTCACTGAGATC	negative_control	ST
chrX	18058908	18058911	NA|chrX:18058889-18058908:+	+	chrX:18058889-18058908:+	GAGTTGATGGTGCACGTTGA	negative_control	ST
chrX	26222741	26222744	NA|chrX:26222745-26222764:-	-	chrX:26222745-26222764:-	GTCTTCCAAGGCTGAGAATA	negative_control	ST
chrX	26223597	26223600	NA|chrX:26223601-26223620:-	-	chrX:26223601-26223620:-	GAGTAGGAAAAAGTGTGGAC	negative_control	ST
chrX	27818463	27818466	NA|chrX:27818444-27818463:+	+	chrX:27818444-27818463:+	GGCATAGTGTAGATTCAAGG	negative_control	ST
chrX	28033621	28033624	NA|chrX:28033602-28033621:+	+	chrX:28033602-28033621:+	GAGAAGTACCTTGGCCAAAA	negative_control	ST
chrX	28038561	28038564	NA|chrX:28038542-28038561:+	+	chrX:28038542-28038561:+	GGGTTCATATAGGTCGGAAT	negative_control	ST
chrX	29206843	29206846	NA|chrX:29206824-29206843:+	+	chrX:29206824-29206843:+	GAAAAATAAGGTGAAGATAG	negative_control	ST
chrX	32049812	32049815	NA|chrX:32049793-32049812:+	+	chrX:32049793-32049812:+	GATGAGGTTCTGCACTTGAA	negative_control	ST
chrX	35057122	35057125	NA|chrX:35057126-35057145:-	-	chrX:35057126-35057145:-	GATGGAGAGCCTGGAGCATA	negative_control	ST
chrX	35766189	35766192	NA|chrX:35766170-35766189:+	+	chrX:35766170-35766189:+	GAAACCATTTTCAAAGATGA	negative_control	ST
chrX	36142914	36142917	NA|chrX:36142918-36142937:-	-	chrX:36142918-36142937:-	GTGTTTGGAATCAACCTATA	negative_control	ST
chrX	36723469	36723472	NA|chrX:36723450-36723469:+	+	chrX:36723450-36723469:+	GAGTTTTATGCACTTGAGAT	negative_control	ST
chrX	36756825	36756828	NA|chrX:36756829-36756848:-	-	chrX:36756829-36756848:-	GGACCTGAAATGAATTGCAT	negative_control	ST
chrX	36767755	36767758	NA|chrX:36767759-36767778:-	-	chrX:36767759-36767778:-	GAGTGCAGCCAGTCTAGATA	negative_control	ST
chrX	36778011	36778014	NA|chrX:36777992-36778011:+	+	chrX:36777992-36778011:+	GCTGGCTGCATCCTGTACCC	negative_control	ST
chrX	36778653	36778656	NA|chrX:36778657-36778676:-	-	chrX:36778657-36778676:-	GGTGGTTCCAGCCAACCTAG	negative_control	ST
chrX	52032570	52032573	NA|chrX:52032551-52032570:+	+	chrX:52032551-52032570:+	GTCATTACATCAGGAAGAGA	negative_control	ST
chrX	55548674	55548677	NA|chrX:55548655-55548674:+	+	chrX:55548655-55548674:+	GGGCTCACTAGAATTCATAA	negative_control	ST
chrX	55557048	55557051	NA|chrX:55557052-55557071:-	-	chrX:55557052-55557071:-	GAGAGTAAAGAATTTTAAAA	negative_control	ST
chrX	55558469	55558472	NA|chrX:55558450-55558469:+	+	chrX:55558450-55558469:+	GGTATGATTAGAAGATGGTG	negative_control	ST
chrX	66708011	66708014	NA|chrX:66708015-66708034:-	-	chrX:66708015-66708034:-	GAAGCTAGGCTGGATCTAAG	negative_control	ST
chrX	78826891	78826894	NA|chrX:78826872-78826891:+	+	chrX:78826872-78826891:+	GGTATTCTCATTTCATGAAA	negative_control	ST
chrX	84646220	84646223	NA|chrX:84646201-84646220:+	+	chrX:84646201-84646220:+	GTTTCTTGGGTCCTTTGTGA	negative_control	ST
chrX	87286704	87286707	NA|chrX:87286685-87286704:+	+	chrX:87286685-87286704:+	GTCACAAATTTGAAGATGTG	negative_control	ST
chr11	61748850	61748853	NA|chr11:61748831-61748850:+	+	chr11:61748831-61748850:+	GCTTTACCTCCACTGTAAGGC	negative_control	STT
chr11	61748851	61748854	NA|chr11:61748832-61748851:+	+	chr11:61748832-61748851:+	GTTTACCTCCACTGTAAGGCA	negative_control	STT
chr11	61748971	61748974	NA|chr11:61748975-61748994:-	-	chr11:61748975-61748994:-	GCTACCGAGCCACAGTGAGTG	negative_control	STT
chr11	61749002	61749005	NA|chr11:61748983-61749002:+	+	chr11:61748983-61749002:+	GTGGCTCGGTAGAGAAGCCA	negative_control	STT
chr11	61749033	61749036	NA|chr11:61749014-61749033:+	+	chr11:61749014-61749033:+	GAGGACTCATCTCCATTGAT	negative_control	STT
chr11	61749038	61749041	NA|chr11:61749042-61749061:-	-	chr11:61749042-61749061:-	GACTTGCATACAAGGACCTAG	negative_control	STT
chr11	61749039	61749042	NA|chr11:61749043-61749062:-	-	chr11:61749043-61749062:-	GACTTGCATACAAGGACCTA	negative_control	STT
chr11	61749065	61749068	NA|chr11:61749046-61749065:+	+	chr11:61749046-61749065:+	GTCCTTGTATGCAAGTCCCC	negative_control	STT
chr11	61749047	61749050	NA|chr11:61749051-61749070:-	-	chr11:61749051-61749070:-	GCCCAGGGGACTTGCATACA	negative_control	STT
chr11	61749124	61749127	NA|chr11:61749105-61749124:+	+	chr11:61749105-61749124:+	GCCTCTGCCCCAGCGCTGCTT	negative_control	STT
chr11	61749110	61749113	NA|chr11:61749114-61749133:-	-	chr11:61749114-61749133:-	GTTGGGTCCCAAGCAGCGCTG	negative_control	STT
chr11	61749112	61749115	NA|chr11:61749116-61749135:-	-	chr11:61749116-61749135:-	GAGTTGGGTCCCAAGCAGCGC	negative_control	STT
chr11	61749170	61749173	NA|chr11:61749151-61749170:+	+	chr11:61749151-61749170:+	GCAGATGGCAGCCTCAACTCT	negative_control	STT
chr11	61749219	61749222	NA|chr11:61749223-61749242:-	-	chr11:61749223-61749242:-	GTCCCCAGGGATTTTCATCTC	negative_control	STT
chr11	61749275	61749278	NA|chr11:61749256-61749275:+	+	chr11:61749256-61749275:+	GCTCAGTGACCTAGTGTAAC	negative_control	STT
chr11	61749277	61749280	NA|chr11:61749258-61749277:+	+	chr11:61749258-61749277:+	GTCAGTGACCTAGTGTAACAG	negative_control	STT
chr11	61749299	61749302	NA|chr11:61749303-61749322:-	-	chr11:61749303-61749322:-	GTAGCAGCTGACCTGGCTAA	negative_control	STT
chr11	61749322	61749325	NA|chr11:61749303-61749322:+	+	chr11:61749303-61749322:+	GTTAGCCAGGTCAGCTGCTAC	negative_control	STT
chr11	61749306	61749309	NA|chr11:61749310-61749329:-	-	chr11:61749310-61749329:-	GTAACCCTGTAGCAGCTGACC	negative_control	STT
chr11	61749348	61749351	NA|chr11:61749352-61749371:-	-	chr11:61749352-61749371:-	GGGTAGCCTTGAAGTTGGAA	negative_control	STT
chr11	61749353	61749356	NA|chr11:61749357-61749376:-	-	chr11:61749357-61749376:-	GCTCTAGGGTAGCCTTGAAGT	negative_control	STT
chr11	61749420	61749423	NA|chr11:61749401-61749420:+	+	chr11:61749401-61749420:+	GATTATAATGCAATGGAGTT	negative_control	STT
chr11	61749429	61749432	NA|chr11:61749410-61749429:+	+	chr11:61749410-61749429:+	GCAATGGAGTTGGGGCGTTA	negative_control	STT
chr11	61749473	61749476	NA|chr11:61749477-61749496:-	-	chr11:61749477-61749496:-	GCTACACATTGTCCCTGTCC	negative_control	STT
chr11	61749500	61749503	NA|chr11:61749481-61749500:+	+	chr11:61749481-61749500:+	GAGGGACAATGTGTAGCTCAA	negative_control	STT
chr11	61749566	61749569	NA|chr11:61749547-61749566:+	+	chr11:61749547-61749566:+	GGATACGGAGGAAAGATCCG	negative_control	STT
chr11	61749601	61749604	NA|chr11:61749582-61749601:+	+	chr11:61749582-61749601:+	GTTGTAGAGAAGCTGGTTCTG	negative_control	STT
chr11	61749609	61749612	NA|chr11:61749613-61749632:-	-	chr11:61749613-61749632:-	GATTTACATTACGAGTCGCCT	negative_control	STT
chr11	61749679	61749682	NA|chr11:61749660-61749679:+	+	chr11:61749660-61749679:+	GCGGGTGTCTACTTTGTCCGC	negative_control	STT
chr11	61749764	61749767	NA|chr11:61749745-61749764:+	+	chr11:61749745-61749764:+	GCGGAGGGAGAAAAACCTCT	negative_control	STT
chr11	61749759	61749762	NA|chr11:61749763-61749782:-	-	chr11:61749763-61749782:-	GTTCCAGCTGATACACCCCAG	negative_control	STT
chr11	61749823	61749826	NA|chr11:61749827-61749846:-	-	chr11:61749827-61749846:-	GTCACCGCCCCCGCAGGGGCT	negative_control	STT
chr11	61749846	61749849	NA|chr11:61749827-61749846:+	+	chr11:61749827-61749846:+	GAGCCCCTGCGGGGGCGGTGA	negative_control	STT
chr11	61749829	61749832	NA|chr11:61749833-61749852:-	-	chr11:61749833-61749852:-	GCTCCCTCACCGCCCCCGCA	negative_control	STT
chr11	61749871	61749874	NA|chr11:61749852-61749871:+	+	chr11:61749852-61749871:+	GCTGCGGTCAGCACACACAGC	negative_control	STT
chr11	61749876	61749879	NA|chr11:61749880-61749899:-	-	chr11:61749880-61749899:-	GATAGAATGGGATTTTGCTGG	negative_control	STT
chr11	61749889	61749892	NA|chr11:61749893-61749912:-	-	chr11:61749893-61749912:-	GTGCTCTTAGATATATAGAAT	negative_control	STT
chr11	61749930	61749933	NA|chr11:61749934-61749953:-	-	chr11:61749934-61749953:-	GCAATGAGGTTTTGTCCCTCT	negative_control	STT
chr11	61749931	61749934	NA|chr11:61749935-61749954:-	-	chr11:61749935-61749954:-	GACAATGAGGTTTTGTCCCTC	negative_control	STT
chr11	61749955	61749958	NA|chr11:61749936-61749955:+	+	chr11:61749936-61749955:+	GAGGGACAAAACCTCATTGTG	negative_control	STT
chr11	61749983	61749986	NA|chr11:61749987-61750006:-	-	chr11:61749987-61750006:-	GCCACGACAGTTCTGGGGTTG	negative_control	STT
chr11	61750022	61750025	NA|chr11:61750003-61750022:+	+	chr11:61750003-61750022:+	GTGGCATTGACCCTTTTCGG	negative_control	STT
chr11	61750023	61750026	NA|chr11:61750004-61750023:+	+	chr11:61750004-61750023:+	GTGGCATTGACCCTTTTCGGC	negative_control	STT
chr11	61750045	61750048	NA|chr11:61750026-61750045:+	+	chr11:61750026-61750045:+	GCCACCATGGGCCTGCTGAC	negative_control	STT
chr11	61750046	61750049	NA|chr11:61750027-61750046:+	+	chr11:61750027-61750046:+	GCCACCATGGGCCTGCTGACT	negative_control	STT
chr11	61750026	61750029	NA|chr11:61750030-61750049:-	-	chr11:61750030-61750049:-	GCCCAGTCAGCAGGCCCATGG	negative_control	STT
chr11	61750057	61750060	NA|chr11:61750038-61750057:+	+	chr11:61750038-61750057:+	GCTGCTGACTGGGCCACATCT	negative_control	STT
chr11	61750058	61750061	NA|chr11:61750039-61750058:+	+	chr11:61750039-61750058:+	GTGCTGACTGGGCCACATCTG	negative_control	STT
chr11	61750153	61750156	NA|chr11:61750157-61750176:-	-	chr11:61750157-61750176:-	GCACAAGCCAGGCCACCCCGT	negative_control	STT
chr11	61750233	61750236	NA|chr11:61750214-61750233:+	+	chr11:61750214-61750233:+	GAGTCCGAAGCTGGCTACGT	negative_control	STT
chr11	61750282	61750285	NA|chr11:61750263-61750282:+	+	chr11:61750263-61750282:+	GCACCTCTGGCCTCTGTTTAG	negative_control	STT
chr11	61750271	61750274	NA|chr11:61750275-61750294:-	-	chr11:61750275-61750294:-	GTTTGACAAGCCACTAAACAG	negative_control	STT
chr11	61750342	61750345	NA|chr11:61750323-61750342:+	+	chr11:61750323-61750342:+	GCTTTTACGTGCTGCCTTGA	negative_control	STT
chr11	61750398	61750401	NA|chr11:61750379-61750398:+	+	chr11:61750379-61750398:+	GCGGGATGATTCTCTAGGTC	negative_control	STT
chr11	61750399	61750402	NA|chr11:61750380-61750399:+	+	chr11:61750380-61750399:+	GCGGGATGATTCTCTAGGTCT	negative_control	STT
chr11	61750433	61750436	NA|chr11:61750414-61750433:+	+	chr11:61750414-61750433:+	GATCCGCTCCCAAGGTTTCAG	negative_control	STT
chr11	61750840	61750843	NA|chr11:61750844-61750863:-	-	chr11:61750844-61750863:-	GTCAACACCAAGAACATGACC	negative_control	STT
chr11	61750987	61750990	NA|chr11:61750968-61750987:+	+	chr11:61750968-61750987:+	GTGAGCAAGAAAGGCCTAGGT	negative_control	STT
chr11	61750988	61750991	NA|chr11:61750969-61750988:+	+	chr11:61750969-61750988:+	GAGCAAGAAAGGCCTAGGTA	negative_control	STT
chr11	61751002	61751005	NA|chr11:61750983-61751002:+	+	chr11:61750983-61751002:+	GTAGGTAGGGAGAACTGCTTT	negative_control	STT
chr11	61751006	61751009	NA|chr11:61750987-61751006:+	+	chr11:61750987-61751006:+	GTAGGGAGAACTGCTTTAGGT	negative_control	STT
chr11	61751014	61751017	NA|chr11:61750995-61751014:+	+	chr11:61750995-61751014:+	GACTGCTTTAGGTAGGCTGGT	negative_control	STT
chr11	61751060	61751063	NA|chr11:61751064-61751083:-	-	chr11:61751064-61751083:-	GTTACAATGCTTGTCTCCACA	negative_control	STT
chr11	61751109	61751112	NA|chr11:61751113-61751132:-	-	chr11:61751113-61751132:-	GCAAGGCCTACACCTGCCAC	negative_control	STT
chr11	61751126	61751129	NA|chr11:61751130-61751149:-	-	chr11:61751130-61751149:-	GTGCCATTGCTCAAACATGCA	negative_control	STT
chr11	61751362	61751365	NA|chr11:61751343-61751362:+	+	chr11:61751343-61751362:+	GGGGATATCAGTGAGACGAG	negative_control	STT
chr11	61751375	61751378	NA|chr11:61751356-61751375:+	+	chr11:61751356-61751375:+	GAGACGAGAGGCTGTGCAAGT	negative_control	STT
chr11	61751411	61751414	NA|chr11:61751392-61751411:+	+	chr11:61751392-61751411:+	GTGGAGGCAGTCAGTCATAA	negative_control	STT
chr11	61751469	61751472	NA|chr11:61751473-61751492:-	-	chr11:61751473-61751492:-	GTCTGGTATAATGAAACCTGG	negative_control	STT
chr11	61751472	61751475	NA|chr11:61751476-61751495:-	-	chr11:61751476-61751495:-	GCTGTCTGGTATAATGAAACC	negative_control	STT
chr11	61751493	61751496	NA|chr11:61751474-61751493:+	+	chr11:61751474-61751493:+	GCAGGTTTCATTATACCAGAC	negative_control	STT
chr11	61751494	61751497	NA|chr11:61751475-61751494:+	+	chr11:61751475-61751494:+	GAGGTTTCATTATACCAGACA	negative_control	STT
chr11	61751500	61751503	NA|chr11:61751481-61751500:+	+	chr11:61751481-61751500:+	GCATTATACCAGACAGGGCCA	negative_control	STT
chr11	61751523	61751526	NA|chr11:61751504-61751523:+	+	chr11:61751504-61751523:+	GCAAAGGAGAGTTCGGATTCC	negative_control	STT
chr11	61751524	61751527	NA|chr11:61751505-61751524:+	+	chr11:61751505-61751524:+	GAAAGGAGAGTTCGGATTCCC	negative_control	STT
chr11	61751575	61751578	NA|chr11:61751556-61751575:+	+	chr11:61751556-61751575:+	GTGACCTTGAAACTCTTAGGC	negative_control	STT
chr11	61751579	61751582	NA|chr11:61751560-61751579:+	+	chr11:61751560-61751579:+	GCTTGAAACTCTTAGGCAGGG	negative_control	STT
chr11	61751885	61751888	NA|chr11:61751889-61751908:-	-	chr11:61751889-61751908:-	GTTACGTGTGGCTGTGGTAT	negative_control	STT
chr11	61751982	61751985	NA|chr11:61751963-61751982:+	+	chr11:61751963-61751982:+	GACATTTCCAGTGCTCACTTG	negative_control	STT
chr11	61751968	61751971	NA|chr11:61751972-61751991:-	-	chr11:61751972-61751991:-	GCACTGGCCACAAGTGAGCAC	negative_control	STT
chr11	61752050	61752053	NA|chr11:61752054-61752073:-	-	chr11:61752054-61752073:-	GTCAATGCATTAAGGACTGCC	negative_control	STT
chr11	61752184	61752187	NA|chr11:61752188-61752207:-	-	chr11:61752188-61752207:-	GACAATAACAACCTGCATTTA	negative_control	STT
chr11	61752214	61752217	NA|chr11:61752195-61752214:+	+	chr11:61752195-61752214:+	GAGGTTGTTATTGTTGCTGAG	negative_control	STT
chr11	61752239	61752242	NA|chr11:61752220-61752239:+	+	chr11:61752220-61752239:+	GTGTGTGGGTGGCTAACGAGA	negative_control	STT
chr11	61752244	61752247	NA|chr11:61752225-61752244:+	+	chr11:61752225-61752244:+	GGGTGGCTAACGAGAGGGAT	negative_control	STT
chr11	61752367	61752370	NA|chr11:61752371-61752390:-	-	chr11:61752371-61752390:-	GGGCCTTCCCGGGTCGGGGT	negative_control	STT
chr11	61752389	61752392	NA|chr11:61752393-61752412:-	-	chr11:61752393-61752412:-	GCGTCCCAGGCTTGAGGGGCG	negative_control	STT
chr11	61752410	61752413	NA|chr11:61752391-61752410:+	+	chr11:61752391-61752410:+	GCGCGCCCCTCAAGCCTGGGA	negative_control	STT
chr11	61752394	61752397	NA|chr11:61752398-61752417:-	-	chr11:61752398-61752417:-	GAGACCGTCCCAGGCTTGAG	negative_control	STT
chr11	61752395	61752398	NA|chr11:61752399-61752418:-	-	chr11:61752399-61752418:-	GCGAGACCGTCCCAGGCTTGA	negative_control	STT
chr11	61752396	61752399	NA|chr11:61752400-61752419:-	-	chr11:61752400-61752419:-	GCGAGACCGTCCCAGGCTTG	negative_control	STT
chr11	61752435	61752438	NA|chr11:61752416-61752435:+	+	chr11:61752416-61752435:+	GTCGCGTCCCCCGACCCGGGA	negative_control	STT
chr11	61752445	61752448	NA|chr11:61752449-61752468:-	-	chr11:61752449-61752468:-	GTGGGCAGTCCTAGGCTTGCG	negative_control	STT
chr11	61752464	61752467	NA|chr11:61752468-61752487:-	-	chr11:61752468-61752487:-	GTGCAGGCGGCGCTCAGCGCT	negative_control	STT
chr11	61752465	61752468	NA|chr11:61752469-61752488:-	-	chr11:61752469-61752488:-	GCTGCAGGCGGCGCTCAGCGC	negative_control	STT
chr11	61752478	61752481	NA|chr11:61752482-61752501:-	-	chr11:61752482-61752501:-	GACGCTCCCGACTCCTGCAGG	negative_control	STT
chr11	61752509	61752512	NA|chr11:61752490-61752509:+	+	chr11:61752490-61752509:+	GAGTCGGGAGCGTGGTGCCCG	negative_control	STT
chr11	61752513	61752516	NA|chr11:61752494-61752513:+	+	chr11:61752494-61752513:+	GGGAGCGTGGTGCCCGCGGC	negative_control	STT
chr11	61752629	61752632	NA|chr11:61752610-61752629:+	+	chr11:61752610-61752629:+	GAGCGCGGCGGCGGACCGGGC	negative_control	STT
chr11	61752640	61752643	NA|chr11:61752621-61752640:+	+	chr11:61752621-61752640:+	GGACCGGGCGGGACCGTAGC	negative_control	STT
chr11	61752623	61752626	NA|chr11:61752627-61752646:-	-	chr11:61752627-61752646:-	GCTCCGGCTACGGTCCCGCC	negative_control	STT
chr11	61752633	61752636	NA|chr11:61752637-61752656:-	-	chr11:61752637-61752656:-	GTCCCGGCTGGGCTCCGGCTA	negative_control	STT
chr11	61752639	61752642	NA|chr11:61752643-61752662:-	-	chr11:61752643-61752662:-	GCGACAGTCCCGGCTGGGCTC	negative_control	STT
chr11	61752665	61752668	NA|chr11:61752646-61752665:+	+	chr11:61752646-61752665:+	GCCCAGCCGGGACTGTCGCGC	negative_control	STT
chr11	61752646	61752649	NA|chr11:61752650-61752669:-	-	chr11:61752650-61752669:-	GCCCGCGCGACAGTCCCGGC	negative_control	STT
chr11	61752674	61752677	NA|chr11:61752655-61752674:+	+	chr11:61752655-61752674:+	GACTGTCGCGCGGGCCGCGC	negative_control	STT
chr11	61752673	61752676	NA|chr11:61752677-61752696:-	-	chr11:61752677-61752696:-	GCCCGGGGGCGCGGCATCGC	negative_control	STT
chr11	61752696	61752699	NA|chr11:61752677-61752696:+	+	chr11:61752677-61752696:+	GCGATGCCGCGCCCCCGGGC	negative_control	STT
chr11	61752682	61752685	NA|chr11:61752686-61752705:-	-	chr11:61752686-61752705:-	GTACAGCCCGGCCCGGGGGCG	negative_control	STT
chr11	61752731	61752734	NA|chr11:61752712-61752731:+	+	chr11:61752712-61752731:+	GCCGCGGCTGGAGTGTGCGCC	negative_control	STT
chr11	61752745	61752748	NA|chr11:61752726-61752745:+	+	chr11:61752726-61752745:+	GTGCGCCGGGCAGGCGGGACA	negative_control	STT
chr11	61752802	61752805	NA|chr11:61752783-61752802:+	+	chr11:61752783-61752802:+	GCTTCGAAGGTGAGAGACCGC	negative_control	STT
chr11	61752812	61752815	NA|chr11:61752793-61752812:+	+	chr11:61752793-61752812:+	GAGAGACCGCGGGCTGGCGG	negative_control	STT
chr11	61752823	61752826	NA|chr11:61752804-61752823:+	+	chr11:61752804-61752823:+	GGCTGGCGGCGGCGACCCTC	negative_control	STT
chr11	61752829	61752832	NA|chr11:61752810-61752829:+	+	chr11:61752810-61752829:+	GCGGCGGCGACCCTCTGGCGC	negative_control	STT
chr11	61752818	61752821	NA|chr11:61752822-61752841:-	-	chr11:61752822-61752841:-	GCGGGGGTTCCCAGCGCCAGA	negative_control	STT
chr11	61752836	61752839	NA|chr11:61752840-61752859:-	-	chr11:61752840-61752859:-	GTTCCCGGGGAGATCAGCCG	negative_control	STT
chr11	61752837	61752840	NA|chr11:61752841-61752860:-	-	chr11:61752841-61752860:-	GAGTTCCCGGGGAGATCAGCC	negative_control	STT
chr11	61752859	61752862	NA|chr11:61752840-61752859:+	+	chr11:61752840-61752859:+	GCGGCTGATCTCCCCGGGAAC	negative_control	STT
chr11	61752860	61752863	NA|chr11:61752841-61752860:+	+	chr11:61752841-61752860:+	GGCTGATCTCCCCGGGAACT	negative_control	STT
chr11	61752861	61752864	NA|chr11:61752842-61752861:+	+	chr11:61752842-61752861:+	GCTGATCTCCCCGGGAACTG	negative_control	STT
chr11	61752849	61752852	NA|chr11:61752853-61752872:-	-	chr11:61752853-61752872:-	GCGAGGAGCCCCAGTTCCCG	negative_control	STT
chr11	61752893	61752896	NA|chr11:61752874-61752893:+	+	chr11:61752874-61752893:+	GTGTTTCCGCCTCCTCTGGC	negative_control	STT
chr11	61752911	61752914	NA|chr11:61752892-61752911:+	+	chr11:61752892-61752911:+	GCTGGGACCCTCCTTCAGGC	negative_control	STT
chr11	61752931	61752934	NA|chr11:61752912-61752931:+	+	chr11:61752912-61752931:+	GTGGCACCAGCCCGCCAAGAC	negative_control	STT
chr11	61752916	61752919	NA|chr11:61752920-61752939:-	-	chr11:61752920-61752939:-	GGGAGCCTGTCTTGGCGGGC	negative_control	STT
chr11	61752938	61752941	NA|chr11:61752919-61752938:+	+	chr11:61752919-61752938:+	GAGCCCGCCAAGACAGGCTCC	negative_control	STT
chr11	61752921	61752924	NA|chr11:61752925-61752944:-	-	chr11:61752925-61752944:-	GCCCCGGGAGCCTGTCTTGG	negative_control	STT
chr11	61752952	61752955	NA|chr11:61752956-61752975:-	-	chr11:61752956-61752975:-	GCGGTGGGTGGTAACCGCTG	negative_control	STT
chr11	61752954	61752957	NA|chr11:61752958-61752977:-	-	chr11:61752958-61752977:-	GCGGCGGTGGGTGGTAACCGC	negative_control	STT
chr11	61752996	61752999	NA|chr11:61753000-61753019:-	-	chr11:61753000-61753019:-	GAAGCTGCGAGTTGAGGAGCG	negative_control	STT
chr11	61753034	61753037	NA|chr11:61753038-61753057:-	-	chr11:61753038-61753057:-	GAAAGGAGTCCGGACCTGGAA	negative_control	STT
chr11	61753039	61753042	NA|chr11:61753043-61753062:-	-	chr11:61753043-61753062:-	GGCTCAAAGGAGTCCGGACC	negative_control	STT
chr11	61753052	61753055	NA|chr11:61753056-61753075:-	-	chr11:61753056-61753075:-	GCCGGGTCCTGGAAGGCTCAA	negative_control	STT
chr11	61753081	61753084	NA|chr11:61753085-61753104:-	-	chr11:61753085-61753104:-	GGCGAGAGTGTCACAATTTA	negative_control	STT
chr11	61753082	61753085	NA|chr11:61753086-61753105:-	-	chr11:61753086-61753105:-	GGGCGAGAGTGTCACAATTT	negative_control	STT
chr11	61753103	61753106	NA|chr11:61753107-61753126:-	-	chr11:61753107-61753126:-	GCAGACTCGGGAAGTTTGCTG	negative_control	STT
chr11	61753105	61753108	NA|chr11:61753109-61753128:-	-	chr11:61753109-61753128:-	GCCCAGACTCGGGAAGTTTGC	negative_control	STT
chr11	61753116	61753119	NA|chr11:61753120-61753139:-	-	chr11:61753120-61753139:-	GAGTAGAGGGTCCCCAGACTC	negative_control	STT
chr11	61753160	61753163	NA|chr11:61753141-61753160:+	+	chr11:61753141-61753160:+	GTGCTTCCCCAGAACCCCAAG	negative_control	STT
chr11	61753154	61753157	NA|chr11:61753158-61753177:-	-	chr11:61753158-61753177:-	GAATGGGGTTGTATCCCGCTT	negative_control	STT
chr11	61753155	61753158	NA|chr11:61753159-61753178:-	-	chr11:61753159-61753178:-	GAATGGGGTTGTATCCCGCT	negative_control	STT
chr11	61753171	61753174	NA|chr11:61753175-61753194:-	-	chr11:61753175-61753194:-	GCGGGGGTCTGGGCCTTGAAT	negative_control	STT
chr11	61753192	61753195	NA|chr11:61753173-61753192:+	+	chr11:61753173-61753192:+	GCCATTCAAGGCCCAGACCCC	negative_control	STT
chr11	61753190	61753193	NA|chr11:61753194-61753213:-	-	chr11:61753194-61753213:-	GAAGGTCCTAGAAGGCACACC	negative_control	STT
chr11	61753225	61753228	NA|chr11:61753206-61753225:+	+	chr11:61753206-61753225:+	GAGGACCTTCCGTACCTCTTG	negative_control	STT
chr11	61753213	61753216	NA|chr11:61753217-61753236:-	-	chr11:61753217-61753236:-	GGGTCCAGCCTCAAGAGGTA	negative_control	STT
chr11	61753246	61753249	NA|chr11:61753250-61753269:-	-	chr11:61753250-61753269:-	GAGGCGGGGGTCACAGATTCT	negative_control	STT
chr11	61753263	61753266	NA|chr11:61753267-61753286:-	-	chr11:61753267-61753286:-	GAGGGGGTCTTGGTCTCTAGG	negative_control	STT
chr11	61753339	61753342	NA|chr11:61753343-61753362:-	-	chr11:61753343-61753362:-	GTACCCTCATGGAAGCACAGT	negative_control	STT
chr11	61753388	61753391	NA|chr11:61753369-61753388:+	+	chr11:61753369-61753388:+	GCTTTCGAGCCTGGATCCCCT	negative_control	STT
chr11	61753400	61753403	NA|chr11:61753404-61753423:-	-	chr11:61753404-61753423:-	GTAGGCAGCATTGTGGAAAGC	negative_control	STT
chr11	61753441	61753444	NA|chr11:61753422-61753441:+	+	chr11:61753422-61753441:+	GTAGTGACTGCTCTCCTGTTT	negative_control	STT
chr11	61753475	61753478	NA|chr11:61753456-61753475:+	+	chr11:61753456-61753475:+	GCCTCCCTAGCATGCTCTCCT	negative_control	STT
chr11	61753512	61753515	NA|chr11:61753493-61753512:+	+	chr11:61753493-61753512:+	GAAGCTGACATCCCTGCCAC	negative_control	STT
chr11	61753578	61753581	NA|chr11:61753582-61753601:-	-	chr11:61753582-61753601:-	GTTGGGGGGACATAGTGCTG	negative_control	STT
chr11	61753675	61753678	NA|chr11:61753656-61753675:+	+	chr11:61753656-61753675:+	GTTGACCGAAAGGAGCCCTCT	negative_control	STT
chr11	61753676	61753679	NA|chr11:61753657-61753676:+	+	chr11:61753657-61753676:+	GTGACCGAAAGGAGCCCTCTG	negative_control	STT
chr11	61753669	61753672	NA|chr11:61753673-61753692:-	-	chr11:61753673-61753692:-	GTATGTCAATTCCACCCCAGA	negative_control	STT
chr11	61753670	61753673	NA|chr11:61753674-61753693:-	-	chr11:61753674-61753693:-	GTATGTCAATTCCACCCCAG	negative_control	STT
chr11	61753716	61753719	NA|chr11:61753720-61753739:-	-	chr11:61753720-61753739:-	GTCCAAAACCAATGTAGGGGT	negative_control	STT
chr11	61753717	61753720	NA|chr11:61753721-61753740:-	-	chr11:61753721-61753740:-	GCTCCAAAACCAATGTAGGGG	negative_control	STT
chr11	61753720	61753723	NA|chr11:61753724-61753743:-	-	chr11:61753724-61753743:-	GACCTCCAAAACCAATGTAG	negative_control	STT
chr11	61753765	61753768	NA|chr11:61753769-61753788:-	-	chr11:61753769-61753788:-	GGGGTCGTCCAGGAAAAGAC	negative_control	STT
chr11	61753823	61753826	NA|chr11:61753804-61753823:+	+	chr11:61753804-61753823:+	GCCACCACTCCTCCTGGTGC	negative_control	STT
chr11	61753913	61753916	NA|chr11:61753894-61753913:+	+	chr11:61753894-61753913:+	GTCCGCTTCTCAGAACCTCCC	negative_control	STT
chr11	61753911	61753914	NA|chr11:61753915-61753934:-	-	chr11:61753915-61753934:-	GAGGGTCTGGCTAGATGTTCC	negative_control	STT
chr11	61753938	61753941	NA|chr11:61753942-61753961:-	-	chr11:61753942-61753961:-	GTAGACAGGGGCACAAAAGG	negative_control	STT
chr11	61753941	61753944	NA|chr11:61753945-61753964:-	-	chr11:61753945-61753964:-	GTTGGTAGACAGGGGCACAAA	negative_control	STT
chr11	61753950	61753953	NA|chr11:61753954-61753973:-	-	chr11:61753954-61753973:-	GCTCGCTGCATTGGTAGACAG	negative_control	STT
chr11	61754022	61754025	NA|chr11:61754026-61754045:-	-	chr11:61754026-61754045:-	GGAAGGTTCTCAATGCACCA	negative_control	STT
chr11	61754065	61754068	NA|chr11:61754046-61754065:+	+	chr11:61754046-61754065:+	GCTTCATGTGTGAACCTATCA	negative_control	STT
chr11	61754072	61754075	NA|chr11:61754053-61754072:+	+	chr11:61754053-61754072:+	GTGTGAACCTATCAGGGCTAC	negative_control	STT
chr11	61754111	61754114	NA|chr11:61754115-61754134:-	-	chr11:61754115-61754134:-	GTCTCCTCCACAGGACTCCAC	negative_control	STT
chr11	61754207	61754210	NA|chr11:61754188-61754207:+	+	chr11:61754188-61754207:+	GAACCCTTGTTCACACCTGC	negative_control	STT
chr11	61754191	61754194	NA|chr11:61754195-61754214:-	-	chr11:61754195-61754214:-	GTCAGCCAGCAGGTGTGAACA	negative_control	STT
chr11	61754287	61754290	NA|chr11:61754291-61754310:-	-	chr11:61754291-61754310:-	GTAGTCCAAGCCTGAACTCTT	negative_control	STT
chr11	61754317	61754320	NA|chr11:61754298-61754317:+	+	chr11:61754298-61754317:+	GCAGGCTTGGACTAGATTGAA	negative_control	STT
chr11	61754336	61754339	NA|chr11:61754317-61754336:+	+	chr11:61754317-61754336:+	GATGGTTGACTCTGCATCAGG	negative_control	STT
chr11	61754375	61754378	NA|chr11:61754356-61754375:+	+	chr11:61754356-61754375:+	GAGGCAGCCCTGCATCTGTCC	negative_control	STT
chr11	61754422	61754425	NA|chr11:61754403-61754422:+	+	chr11:61754403-61754422:+	GTTGATCCATAGGAGCTCTCG	negative_control	STT
chr11	61754423	61754426	NA|chr11:61754404-61754423:+	+	chr11:61754404-61754423:+	GTGATCCATAGGAGCTCTCGA	negative_control	STT
chr11	61754434	61754437	NA|chr11:61754415-61754434:+	+	chr11:61754415-61754434:+	GAGCTCTCGAGGGGCCTGACG	negative_control	STT
chr11	61754449	61754452	NA|chr11:61754430-61754449:+	+	chr11:61754430-61754449:+	GTGACGCGGTTTGAGACCTTC	negative_control	STT
chr11	61754450	61754453	NA|chr11:61754431-61754450:+	+	chr11:61754431-61754450:+	GACGCGGTTTGAGACCTTCA	negative_control	STT
chr11	61754481	61754484	NA|chr11:61754462-61754481:+	+	chr11:61754462-61754481:+	GACCAGACATTCGTGCTTGCT	negative_control	STT
chr11	61754462	61754465	NA|chr11:61754466-61754485:-	-	chr11:61754466-61754485:-	GCCCAAGCAAGCACGAATGTC	negative_control	STT
chr11	61754507	61754510	NA|chr11:61754511-61754530:-	-	chr11:61754511-61754530:-	GGGTCCTCTGGGTACCTAGC	negative_control	STT
chr11	61754566	61754569	NA|chr11:61754570-61754589:-	-	chr11:61754570-61754589:-	GTCTGTCAGGGCCCAGCGTCC	negative_control	STT
chr11	61754648	61754651	NA|chr11:61754629-61754648:+	+	chr11:61754629-61754648:+	GTCCCTCCTGACCATGGGTTG	negative_control	STT
chr11	61754649	61754652	NA|chr11:61754630-61754649:+	+	chr11:61754630-61754649:+	GCCCTCCTGACCATGGGTTGG	negative_control	STT
chr11	61754689	61754692	NA|chr11:61754670-61754689:+	+	chr11:61754670-61754689:+	GGCTTAGCCATGCAGCGGCC	negative_control	STT
chr11	61754692	61754695	NA|chr11:61754673-61754692:+	+	chr11:61754673-61754692:+	GTTAGCCATGCAGCGGCCTGG	negative_control	STT
chr11	61754693	61754696	NA|chr11:61754674-61754693:+	+	chr11:61754674-61754693:+	GTAGCCATGCAGCGGCCTGGC	negative_control	STT
chr11	61754784	61754787	NA|chr11:61754765-61754784:+	+	chr11:61754765-61754784:+	GGGTGTGAGGCTGCCCGTCT	negative_control	STT
chr11	61754788	61754791	NA|chr11:61754769-61754788:+	+	chr11:61754769-61754788:+	GTGAGGCTGCCCGTCTAGGA	negative_control	STT
chr11	61754823	61754826	NA|chr11:61754804-61754823:+	+	chr11:61754804-61754823:+	GCAGCTCCCAGCCCCTGCGAT	negative_control	STT
chr11	61754824	61754827	NA|chr11:61754805-61754824:+	+	chr11:61754805-61754824:+	GAGCTCCCAGCCCCTGCGATG	negative_control	STT
chr11	61754890	61754893	NA|chr11:61754871-61754890:+	+	chr11:61754871-61754890:+	GTGGGAGGGGAAGGCCCATGT	negative_control	STT
chr11	61754883	61754886	NA|chr11:61754887-61754906:-	-	chr11:61754887-61754906:-	GCTACAGTGGGTCCCCCACAT	negative_control	STT
chr11	61754904	61754907	NA|chr11:61754885-61754904:+	+	chr11:61754885-61754904:+	GCCATGTGGGGGACCCACTGT	negative_control	STT
chr11	61754994	61754997	NA|chr11:61754975-61754994:+	+	chr11:61754975-61754994:+	GAAGTTGTGCTTTTGAGCCG	negative_control	STT
chr11	61755071	61755074	NA|chr11:61755052-61755071:+	+	chr11:61755052-61755071:+	GCTCTCATCCTGGTCCCCACT	negative_control	STT
chr11	61755156	61755159	NA|chr11:61755137-61755156:+	+	chr11:61755137-61755156:+	GCTGGGAAAGGGTTTTACCGA	negative_control	STT
chr11	61755157	61755160	NA|chr11:61755138-61755157:+	+	chr11:61755138-61755157:+	GTGGGAAAGGGTTTTACCGAA	negative_control	STT
chr11	61755176	61755179	NA|chr11:61755180-61755199:-	-	chr11:61755180-61755199:-	GGGGACCACGTCAGGTGAGG	negative_control	STT
chr11	61755201	61755204	NA|chr11:61755205-61755224:-	-	chr11:61755205-61755224:-	GCTATGCTTGGTGTGTGCCCA	negative_control	STT
chr11	61755228	61755231	NA|chr11:61755209-61755228:+	+	chr11:61755209-61755228:+	GCACACACCAAGCATAGGTGC	negative_control	STT
chr11	61755229	61755232	NA|chr11:61755210-61755229:+	+	chr11:61755210-61755229:+	GACACACCAAGCATAGGTGCT	negative_control	STT
chr11	61755281	61755284	NA|chr11:61755262-61755281:+	+	chr11:61755262-61755281:+	GCTAAGGCGCTTTGGACCTC	negative_control	STT
chr11	61755285	61755288	NA|chr11:61755266-61755285:+	+	chr11:61755266-61755285:+	GAGGCGCTTTGGACCTCAGGT	negative_control	STT
chr11	61755288	61755291	NA|chr11:61755269-61755288:+	+	chr11:61755269-61755288:+	GCGCTTTGGACCTCAGGTGGG	negative_control	STT
chr11	61755291	61755294	NA|chr11:61755295-61755314:-	-	chr11:61755295-61755314:-	GTCGAGGGGGCCGCTCTGTCC	negative_control	STT
chr11	61755317	61755320	NA|chr11:61755298-61755317:+	+	chr11:61755298-61755317:+	GCAGAGCGGCCCCCTCGAGGC	negative_control	STT
chr11	61755327	61755330	NA|chr11:61755308-61755327:+	+	chr11:61755308-61755327:+	GCCCTCGAGGCTGGTACAGCC	negative_control	STT
chr11	61755331	61755334	NA|chr11:61755335-61755354:-	-	chr11:61755335-61755354:-	GGATTAGCCGGGCGGTCACG	negative_control	STT
chr11	61755332	61755335	NA|chr11:61755336-61755355:-	-	chr11:61755336-61755355:-	GGGATTAGCCGGGCGGTCAC	negative_control	STT
chr11	61755342	61755345	NA|chr11:61755346-61755365:-	-	chr11:61755346-61755365:-	GCTCTCTCTAGGGGATTAGCC	negative_control	STT
chr11	61755352	61755355	NA|chr11:61755356-61755375:-	-	chr11:61755356-61755375:-	GCTGCCTTGCCTCTCTCTAG	negative_control	STT
chr11	61755392	61755395	NA|chr11:61755373-61755392:+	+	chr11:61755373-61755392:+	GAGCCCAGATCGGCGGGCACA	negative_control	STT
chr11	61755375	61755378	NA|chr11:61755379-61755398:-	-	chr11:61755379-61755398:-	GAGGCCCTGTGCCCGCCGATC	negative_control	STT
chr11	61755395	61755398	NA|chr11:61755399-61755418:-	-	chr11:61755399-61755418:-	GCCGGTGGGTCCCCTCTCTGC	negative_control	STT
chr11	61755448	61755451	NA|chr11:61755429-61755448:+	+	chr11:61755429-61755448:+	GCTGGCTTCCAGCAGGTAACC	negative_control	STT
chr11	61755464	61755467	NA|chr11:61755445-61755464:+	+	chr11:61755445-61755464:+	GAACCGGGCCATGGTATAAGG	negative_control	STT
chr11	61755470	61755473	NA|chr11:61755451-61755470:+	+	chr11:61755451-61755470:+	GCCATGGTATAAGGGGGCTT	negative_control	STT
chr11	61755451	61755454	NA|chr11:61755455-61755474:-	-	chr11:61755455-61755474:-	GTCCAAAGCCCCCTTATACCA	negative_control	STT
chr11	61755564	61755567	NA|chr11:61755545-61755564:+	+	chr11:61755545-61755564:+	GCAGGCTGGACCACTGAGAGT	negative_control	STT
chr11	61755726	61755729	NA|chr11:61755707-61755726:+	+	chr11:61755707-61755726:+	GAGACATGTTAGAGTATGAA	negative_control	STT
chr11	61755736	61755739	NA|chr11:61755717-61755736:+	+	chr11:61755717-61755736:+	GAGAGTATGAATGGCCGAGCC	negative_control	STT
chr11	61755768	61755771	NA|chr11:61755749-61755768:+	+	chr11:61755749-61755768:+	GCTGCTGGCCCTAGATTCTAG	negative_control	STT
chr11	61755755	61755758	NA|chr11:61755759-61755778:-	-	chr11:61755759-61755778:-	GTCATGTGCCCCTAGAATCTA	negative_control	STT
chr11	61755868	61755871	NA|chr11:61755849-61755868:+	+	chr11:61755849-61755868:+	GAGTCGCCTTCCAGCAGGTGC	negative_control	STT
chr11	61755857	61755860	NA|chr11:61755861-61755880:-	-	chr11:61755861-61755880:-	GTGGTCTTTCCAGCACCTGC	negative_control	STT
chr11	61755892	61755895	NA|chr11:61755873-61755892:+	+	chr11:61755873-61755892:+	GAAGACCACTTGGAGTTTAGT	negative_control	STT
chr11	61755876	61755879	NA|chr11:61755880-61755899:-	-	chr11:61755880-61755899:-	GAGGCCCACTAAACTCCAAG	negative_control	STT
chr11	61755969	61755972	NA|chr11:61755950-61755969:+	+	chr11:61755950-61755969:+	GTCGCCCCTTCTGAAGCTGAT	negative_control	STT
chr11	61755952	61755955	NA|chr11:61755956-61755975:-	-	chr11:61755956-61755975:-	GCCACCCATCAGCTTCAGAAG	negative_control	STT
chr11	61755954	61755957	NA|chr11:61755958-61755977:-	-	chr11:61755958-61755977:-	GAGCCACCCATCAGCTTCAGA	negative_control	STT
chr11	61755997	61756000	NA|chr11:61755978-61755997:+	+	chr11:61755978-61755997:+	GGACTGGTGACTTCCTTCTC	negative_control	STT
chr11	61756028	61756031	NA|chr11:61756009-61756028:+	+	chr11:61756009-61756028:+	GCCCTCCCAGGGTAAGTAAGT	negative_control	STT
chr11	61756009	61756012	NA|chr11:61756013-61756032:-	-	chr11:61756013-61756032:-	GACCCACTTACTTACCCTGGG	negative_control	STT
chr11	61756012	61756015	NA|chr11:61756016-61756035:-	-	chr11:61756016-61756035:-	GCCAACCCACTTACTTACCCT	negative_control	STT
chr11	61756043	61756046	NA|chr11:61756024-61756043:+	+	chr11:61756024-61756043:+	GTAAGTGGGTTGGACCAGAGC	negative_control	STT
chr11	61756096	61756099	NA|chr11:61756077-61756096:+	+	chr11:61756077-61756096:+	GCAAACTCATAGTCTCCTGAT	negative_control	STT
chr11	61756117	61756120	NA|chr11:61756098-61756117:+	+	chr11:61756098-61756117:+	GGACAGATACAGTGGATAAT	negative_control	STT
chr11	61756123	61756126	NA|chr11:61756104-61756123:+	+	chr11:61756104-61756123:+	GATACAGTGGATAATGGGGGC	negative_control	STT
chr11	61756157	61756160	NA|chr11:61756138-61756157:+	+	chr11:61756138-61756157:+	GCCCCTGAAGCACCAGGATAC	negative_control	STT
chr11	61756242	61756245	NA|chr11:61756246-61756265:-	-	chr11:61756246-61756265:-	GTGTCCACTCTGGCTAACTC	negative_control	STT
chr11	61756300	61756303	NA|chr11:61756281-61756300:+	+	chr11:61756281-61756300:+	GCTACTCTGCCACCAGTACCT	negative_control	STT
chr11	61756301	61756304	NA|chr11:61756282-61756301:+	+	chr11:61756282-61756301:+	GTACTCTGCCACCAGTACCTT	negative_control	STT
chr11	61756317	61756320	NA|chr11:61756321-61756340:-	-	chr11:61756321-61756340:-	GCAGAGATGTTGGTCCCTGAC	negative_control	STT
chr11	61756363	61756366	NA|chr11:61756367-61756386:-	-	chr11:61756367-61756386:-	GATCATCAGGTAGTCTCTACC	negative_control	STT
chr11	61756395	61756398	NA|chr11:61756376-61756395:+	+	chr11:61756376-61756395:+	GTACCTGATGATTTGGAAGAG	negative_control	STT
chr11	61756407	61756410	NA|chr11:61756388-61756407:+	+	chr11:61756388-61756407:+	GTGGAAGAGAGGACTCCCACC	negative_control	STT
chr11	61756419	61756422	NA|chr11:61756400-61756419:+	+	chr11:61756400-61756419:+	GCTCCCACCTGGACAGGAATC	negative_control	STT
chr11	61756421	61756424	NA|chr11:61756402-61756421:+	+	chr11:61756402-61756421:+	GCCCACCTGGACAGGAATCCG	negative_control	STT
chr11	61756422	61756425	NA|chr11:61756403-61756422:+	+	chr11:61756403-61756422:+	GCCACCTGGACAGGAATCCGG	negative_control	STT
chr11	61756445	61756448	NA|chr11:61756426-61756445:+	+	chr11:61756426-61756445:+	GCTGAGCTGGGCTTCGTGATG	negative_control	STT
chr11	61756644	61756647	NA|chr11:61756648-61756667:-	-	chr11:61756648-61756667:-	GCATTGTTGTCACCATTGACC	negative_control	STT
chr11	61756665	61756668	NA|chr11:61756646-61756665:+	+	chr11:61756646-61756665:+	GCGGGTCAATGGTGACAACAA	negative_control	STT
chr11	61756797	61756800	NA|chr11:61756778-61756797:+	+	chr11:61756778-61756797:+	GCTCAGGGACTCTCCTGAGAC	negative_control	STT
chr11	61756818	61756821	NA|chr11:61756822-61756841:-	-	chr11:61756822-61756841:-	GTGGCTCTACTTAAGACCCCA	negative_control	STT
chr11	61756844	61756847	NA|chr11:61756825-61756844:+	+	chr11:61756825-61756844:+	GGTCTTAAGTAGAGCCAAGG	negative_control	STT
chr11	61756845	61756848	NA|chr11:61756826-61756845:+	+	chr11:61756826-61756845:+	GTCTTAAGTAGAGCCAAGGA	negative_control	STT
chr11	61756873	61756876	NA|chr11:61756877-61756896:-	-	chr11:61756877-61756896:-	GAATTGGGGAGTCAGGCCCCC	negative_control	STT
chr11	61756890	61756893	NA|chr11:61756894-61756913:-	-	chr11:61756894-61756913:-	GACCCCTTGGGAGTTGGTAAT	negative_control	STT
chr11	61756897	61756900	NA|chr11:61756901-61756920:-	-	chr11:61756901-61756920:-	GTCTGTAACCCCTTGGGAGT	negative_control	STT
chr11	61756920	61756923	NA|chr11:61756901-61756920:+	+	chr11:61756901-61756920:+	GACTCCCAAGGGGTTACAGAC	negative_control	STT
chr11	61756904	61756907	NA|chr11:61756908-61756927:-	-	chr11:61756908-61756927:-	GCCCTCCAGTCTGTAACCCCT	negative_control	STT
chr11	61756930	61756933	NA|chr11:61756911-61756930:+	+	chr11:61756911-61756930:+	GGTTACAGACTGGAGGGCCC	negative_control	STT
chr11	61756980	61756983	NA|chr11:61756984-61757003:-	-	chr11:61756984-61757003:-	GGGAGGGCAAAGTCCAAGGG	negative_control	STT
chr11	61756996	61756999	NA|chr11:61757000-61757019:-	-	chr11:61757000-61757019:-	GTCCCAGTTCCTTATCAGGGA	negative_control	STT
chr11	61756997	61757000	NA|chr11:61757001-61757020:-	-	chr11:61757001-61757020:-	GCTCCCAGTTCCTTATCAGGG	negative_control	STT
chr11	61757000	61757003	NA|chr11:61757004-61757023:-	-	chr11:61757004-61757023:-	GCTGCTCCCAGTTCCTTATCA	negative_control	STT
chr11	61757089	61757092	NA|chr11:61757093-61757112:-	-	chr11:61757093-61757112:-	GTGCTAGGTCCGTGAAGAGGA	negative_control	STT
chr11	61757150	61757153	NA|chr11:61757131-61757150:+	+	chr11:61757131-61757150:+	GTCTCTCATTGCCTTGGGTGC	negative_control	STT
chr11	61757159	61757162	NA|chr11:61757140-61757159:+	+	chr11:61757140-61757159:+	GCCTTGGGTGCTGGAGTATG	negative_control	STT
chr11	61757205	61757208	NA|chr11:61757186-61757205:+	+	chr11:61757186-61757205:+	GCTTCAGCCCCGGCTGCCACG	negative_control	STT
chr11	61757211	61757214	NA|chr11:61757192-61757211:+	+	chr11:61757192-61757211:+	GCCCCGGCTGCCACGGGGTGT	negative_control	STT
chr11	61757250	61757253	NA|chr11:61757231-61757250:+	+	chr11:61757231-61757250:+	GCTCGGGGTAGGATGATGTAA	negative_control	STT
chr11	61757273	61757276	NA|chr11:61757254-61757273:+	+	chr11:61757254-61757273:+	GTTCTGTGCATTCGCCAGCGA	negative_control	STT
chr11	61757282	61757285	NA|chr11:61757263-61757282:+	+	chr11:61757263-61757282:+	GTTCGCCAGCGAGGGCAGCTG	negative_control	STT
chr11	61757334	61757337	NA|chr11:61757315-61757334:+	+	chr11:61757315-61757334:+	GTGCTTCTCTTGGCCGTATC	negative_control	STT
chr11	61757335	61757338	NA|chr11:61757316-61757335:+	+	chr11:61757316-61757335:+	GTGCTTCTCTTGGCCGTATCA	negative_control	STT
chr11	61757388	61757391	NA|chr11:61757369-61757388:+	+	chr11:61757369-61757388:+	GAAACGGGAGTGCAGTTGTAA	negative_control	STT
chr11	61757406	61757409	NA|chr11:61757387-61757406:+	+	chr11:61757387-61757406:+	GAATGGCAGGGCCTCCGTCCC	negative_control	STT
chr11	61757414	61757417	NA|chr11:61757395-61757414:+	+	chr11:61757395-61757414:+	GGCCTCCGTCCCAGGGTTTC	negative_control	STT
chr11	61757437	61757440	NA|chr11:61757441-61757460:-	-	chr11:61757441-61757460:-	GAATGGAGTGTTCACCAGGCC	negative_control	STT
chr11	61757459	61757462	NA|chr11:61757440-61757459:+	+	chr11:61757440-61757459:+	GTGGCCTGGTGAACACTCCAT	negative_control	STT
chr11	61757455	61757458	NA|chr11:61757459-61757478:-	-	chr11:61757459-61757478:-	GAACACCTGCCATGGACCAA	negative_control	STT
chr11	61757463	61757466	NA|chr11:61757467-61757486:-	-	chr11:61757467-61757486:-	GAGGGCGCAGAACACCTGCCA	negative_control	STT
chr11	61757487	61757490	NA|chr11:61757491-61757510:-	-	chr11:61757491-61757510:-	GCTGGGGACCAGTAATCTTCA	negative_control	STT
chr11	61757505	61757508	NA|chr11:61757509-61757528:-	-	chr11:61757509-61757528:-	GTAGGGGCACTGACCTACCCT	negative_control	STT
chr11	61757506	61757509	NA|chr11:61757510-61757529:-	-	chr11:61757510-61757529:-	GTTAGGGGCACTGACCTACCC	negative_control	STT
chr11	61757535	61757538	NA|chr11:61757516-61757535:+	+	chr11:61757516-61757535:+	GTCAGTGCCCCTAAGCTTAG	negative_control	STT
chr11	61757580	61757583	NA|chr11:61757584-61757603:-	-	chr11:61757584-61757603:-	GACGCTGGGCCAGAGCTGTCA	negative_control	STT
chr11	61757613	61757616	NA|chr11:61757594-61757613:+	+	chr11:61757594-61757613:+	GGCCCAGCGTGGCCTGGTCC	negative_control	STT
chr11	61757595	61757598	NA|chr11:61757599-61757618:-	-	chr11:61757599-61757618:-	GACCAGGACCAGGCCACGCT	negative_control	STT
chr11	61757633	61757636	NA|chr11:61757614-61757633:+	+	chr11:61757614-61757633:+	GTGGTCCCTGGCACATCCAGT	negative_control	STT
chr11	61757634	61757637	NA|chr11:61757615-61757634:+	+	chr11:61757615-61757634:+	GGTCCCTGGCACATCCAGTG	negative_control	STT
chr11	61757690	61757693	NA|chr11:61757671-61757690:+	+	chr11:61757671-61757690:+	GTGTTCTTGCTGCCAGCAAGG	negative_control	STT
chr11	61757728	61757731	NA|chr11:61757732-61757751:-	-	chr11:61757732-61757751:-	GAGACAACGTGCAAAGAGCCT	negative_control	STT
chr11	61757803	61757806	NA|chr11:61757784-61757803:+	+	chr11:61757784-61757803:+	GTGACGGCCTCCCATTTCTG	negative_control	STT
chr11	61757804	61757807	NA|chr11:61757785-61757804:+	+	chr11:61757785-61757804:+	GTGACGGCCTCCCATTTCTGA	negative_control	STT
chr11	61757805	61757808	NA|chr11:61757786-61757805:+	+	chr11:61757786-61757805:+	GACGGCCTCCCATTTCTGAG	negative_control	STT
chr11	61757806	61757809	NA|chr11:61757787-61757806:+	+	chr11:61757787-61757806:+	GACGGCCTCCCATTTCTGAGG	negative_control	STT
chr11	61757790	61757793	NA|chr11:61757794-61757813:-	-	chr11:61757794-61757813:-	GCAGTCCCCCTCAGAAATGGG	negative_control	STT
chr11	61757793	61757796	NA|chr11:61757797-61757816:-	-	chr11:61757797-61757816:-	GTCACAGTCCCCCTCAGAAAT	negative_control	STT
chr11	61757848	61757851	NA|chr11:61757852-61757871:-	-	chr11:61757852-61757871:-	GCTCTGTTGTGGCCACCTTGA	negative_control	STT
chr11	61757872	61757875	NA|chr11:61757853-61757872:+	+	chr11:61757853-61757872:+	GCAAGGTGGCCACAACAGAGC	negative_control	STT
chr11	61757953	61757956	NA|chr11:61757934-61757953:+	+	chr11:61757934-61757953:+	GCCTCCTGACATGCTGAGGGG	negative_control	STT
chr11	61757971	61757974	NA|chr11:61757975-61757994:-	-	chr11:61757975-61757994:-	GTGCACGGACATCACCTGGCG	negative_control	STT
chr11	61757976	61757979	NA|chr11:61757980-61757999:-	-	chr11:61757980-61757999:-	GAGGCTGCACGGACATCACC	negative_control	STT
chr11	61758022	61758025	NA|chr11:61758026-61758045:-	-	chr11:61758026-61758045:-	GAACCTTGACCATGTGAGTGA	negative_control	STT
chr11	61758044	61758047	NA|chr11:61758025-61758044:+	+	chr11:61758025-61758044:+	GCTCACTCACATGGTCAAGGT	negative_control	STT
chr11	61758045	61758048	NA|chr11:61758026-61758045:+	+	chr11:61758026-61758045:+	GTCACTCACATGGTCAAGGTT	negative_control	STT
chr11	61758141	61758144	NA|chr11:61758145-61758164:-	-	chr11:61758145-61758164:-	GCCATACTCTAGGCCGGCAGG	negative_control	STT
chr11	61758148	61758151	NA|chr11:61758152-61758171:-	-	chr11:61758152-61758171:-	GCCCCCTCCATACTCTAGGC	negative_control	STT
chr11	61758215	61758218	NA|chr11:61758196-61758215:+	+	chr11:61758196-61758215:+	GCCCCAGGTCGCATCAGTGA	negative_control	STT
chr11	61758198	61758201	NA|chr11:61758202-61758221:-	-	chr11:61758202-61758221:-	GCTTCCCTCACTGATGCGACC	negative_control	STT
chr11	61758238	61758241	NA|chr11:61758219-61758238:+	+	chr11:61758219-61758238:+	GAAGTTCTCCCTCCAGCTGAC	negative_control	STT
chr11	61758244	61758247	NA|chr11:61758248-61758267:-	-	chr11:61758248-61758267:-	GTGTGCACTCCGGTGGCTGCA	negative_control	STT
chr11	61758433	61758436	NA|chr11:61758414-61758433:+	+	chr11:61758414-61758433:+	GTGACACTGAGTTCACTCAGT	negative_control	STT
chr11	61758460	61758463	NA|chr11:61758441-61758460:+	+	chr11:61758441-61758460:+	GGCTCCAGCCGGAGCTGCTT	negative_control	STT
chr11	61758448	61758451	NA|chr11:61758452-61758471:-	-	chr11:61758452-61758471:-	GAGACCCTCCCTAAGCAGCTC	negative_control	STT
chr11	61758486	61758489	NA|chr11:61758467-61758486:+	+	chr11:61758467-61758486:+	GGTCTGACAGCAGGCGGGGA	negative_control	STT
chr11	61758529	61758532	NA|chr11:61758510-61758529:+	+	chr11:61758510-61758529:+	GAGGTGGGAGCTCTTCCTGGG	negative_control	STT
chr11	61758539	61758542	NA|chr11:61758543-61758562:-	-	chr11:61758543-61758562:-	GCAGCGTCACATGCATGGGTT	negative_control	STT
chr11	61758679	61758682	NA|chr11:61758660-61758679:+	+	chr11:61758660-61758679:+	GCACAGGCATGCTCGTACCTC	negative_control	STT
chr11	61758700	61758703	NA|chr11:61758704-61758723:-	-	chr11:61758704-61758723:-	GTCTAGAAGGTTCCAGATGGC	negative_control	STT
chr11	61758907	61758910	NA|chr11:61758888-61758907:+	+	chr11:61758888-61758907:+	GAAGGCACACGGATGAACGC	negative_control	STT
chr11	61759027	61759030	NA|chr11:61759008-61759027:+	+	chr11:61759008-61759027:+	GTCAGTGGATACCTGACTGC	negative_control	STT
chr11	61759018	61759021	NA|chr11:61759022-61759041:-	-	chr11:61759022-61759041:-	GTAAGGGCACACCCTGCAGTC	negative_control	STT
chr11	61759085	61759088	NA|chr11:61759066-61759085:+	+	chr11:61759066-61759085:+	GTGCCTGCGTGGGGCCACGC	negative_control	STT
chr11	61759093	61759096	NA|chr11:61759074-61759093:+	+	chr11:61759074-61759093:+	GTGGGGCCACGCCGGTGTGT	negative_control	STT
chr11	61759102	61759105	NA|chr11:61759083-61759102:+	+	chr11:61759083-61759102:+	GCGCCGGTGTGTAGGCACAGA	negative_control	STT
chr11	61759084	61759087	NA|chr11:61759088-61759107:-	-	chr11:61759088-61759107:-	GCCCATCTGTGCCTACACAC	negative_control	STT
chr11	61759109	61759112	NA|chr11:61759090-61759109:+	+	chr11:61759090-61759109:+	GTGTAGGCACAGATGGGCAC	negative_control	STT
chr11	61759115	61759118	NA|chr11:61759119-61759138:-	-	chr11:61759119-61759138:-	GTGGACACAGGTCTCCACCA	negative_control	STT
chr11	61759138	61759141	NA|chr11:61759142-61759161:-	-	chr11:61759142-61759161:-	GAGGTAGAGACCCTGCAGCTT	negative_control	STT
chr11	61759160	61759163	NA|chr11:61759141-61759160:+	+	chr11:61759141-61759160:+	GCAAGCTGCAGGGTCTCTACC	negative_control	STT
chr11	61759170	61759173	NA|chr11:61759151-61759170:+	+	chr11:61759151-61759170:+	GGTCTCTACCTGGCACCTGG	negative_control	STT
chr11	61759188	61759191	NA|chr11:61759192-61759211:-	-	chr11:61759192-61759211:-	GTGTTCCTACTCTCTCCCACA	negative_control	STT
chr11	61759189	61759192	NA|chr11:61759193-61759212:-	-	chr11:61759193-61759212:-	GCTGTTCCTACTCTCTCCCAC	negative_control	STT
chr11	61759244	61759247	NA|chr11:61759225-61759244:+	+	chr11:61759225-61759244:+	GGCCTCGGTGCTGTTGGACC	negative_control	STT
chr11	61759260	61759263	NA|chr11:61759241-61759260:+	+	chr11:61759241-61759260:+	GACCTGGCTTTGGAGCATCT	negative_control	STT
chr11	61759261	61759264	NA|chr11:61759242-61759261:+	+	chr11:61759242-61759261:+	GACCTGGCTTTGGAGCATCTT	negative_control	STT
chr11	61759262	61759265	NA|chr11:61759243-61759262:+	+	chr11:61759243-61759262:+	GCCTGGCTTTGGAGCATCTTG	negative_control	STT
chr11	61759298	61759301	NA|chr11:61759279-61759298:+	+	chr11:61759279-61759298:+	GCTTATGTTGACCTGAGGACA	negative_control	STT
chr11	61759313	61759316	NA|chr11:61759294-61759313:+	+	chr11:61759294-61759313:+	GGACAGGGCGGCAGCTTCAT	negative_control	STT
chr11	61759314	61759317	NA|chr11:61759295-61759314:+	+	chr11:61759295-61759314:+	GACAGGGCGGCAGCTTCATG	negative_control	STT
chr11	61759345	61759348	NA|chr11:61759326-61759345:+	+	chr11:61759326-61759345:+	GTGGATGTAGCCATAGCCCAA	negative_control	STT
chr11	61759334	61759337	NA|chr11:61759338-61759357:-	-	chr11:61759338-61759357:-	GCTTTAGCCACCCTTGGGCTA	negative_control	STT
chr11	61759340	61759343	NA|chr11:61759344-61759363:-	-	chr11:61759344-61759363:-	GCAGAATCTTTAGCCACCCTT	negative_control	STT
chr11	61759361	61759364	NA|chr11:61759342-61759361:+	+	chr11:61759342-61759361:+	GCCAAGGGTGGCTAAAGATTC	negative_control	STT
chr11	61759341	61759344	NA|chr11:61759345-61759364:-	-	chr11:61759345-61759364:-	GCCAGAATCTTTAGCCACCCT	negative_control	STT
chr11	61759362	61759365	NA|chr11:61759343-61759362:+	+	chr11:61759343-61759362:+	GCAAGGGTGGCTAAAGATTCT	negative_control	STT
chr11	61759387	61759390	NA|chr11:61759368-61759387:+	+	chr11:61759368-61759387:+	GTCCTAGAAGAGAGGGTTCTC	negative_control	STT
chr11	61759391	61759394	NA|chr11:61759372-61759391:+	+	chr11:61759372-61759391:+	GAGAAGAGAGGGTTCTCCGGC	negative_control	STT
chr11	61759392	61759395	NA|chr11:61759373-61759392:+	+	chr11:61759373-61759392:+	GAAGAGAGGGTTCTCCGGCT	negative_control	STT
chr11	61759811	61759814	NA|chr11:61759815-61759834:-	-	chr11:61759815-61759834:-	GCAGCCACACCTGACAAAGAT	negative_control	STT
chr11	61759953	61759956	NA|chr11:61759934-61759953:+	+	chr11:61759934-61759953:+	GCACAAGTTGAAGCCTGAAGC	negative_control	STT
chr11	61760294	61760297	NA|chr11:61760298-61760317:-	-	chr11:61760298-61760317:-	GTGGCCTCACCTCCTTTGGTT	negative_control	STT
chr11	61760344	61760347	NA|chr11:61760325-61760344:+	+	chr11:61760325-61760344:+	GTTGCCCCCATGTAAACTGGT	negative_control	STT
chr11	61760383	61760386	NA|chr11:61760364-61760383:+	+	chr11:61760364-61760383:+	GCTGGGGGCCCTCTGTGACTG	negative_control	STT
chr11	61760442	61760445	NA|chr11:61760423-61760442:+	+	chr11:61760423-61760442:+	GTCGCAGAAGGCTGACCCAC	negative_control	STT
chr11	61760455	61760458	NA|chr11:61760436-61760455:+	+	chr11:61760436-61760455:+	GACCCACTGGAAGGGATGGC	negative_control	STT
chr11	61760562	61760565	NA|chr11:61760543-61760562:+	+	chr11:61760543-61760562:+	GAAGGTGAGGATGTCCCTCGG	negative_control	STT
chr11	61760684	61760687	NA|chr11:61760688-61760707:-	-	chr11:61760688-61760707:-	GAGGAGGCCATTCCGCAGTCA	negative_control	STT
chr11	61760706	61760709	NA|chr11:61760687-61760706:+	+	chr11:61760687-61760706:+	GCTGACTGCGGAATGGCCTCC	negative_control	STT
chr11	61760708	61760711	NA|chr11:61760689-61760708:+	+	chr11:61760689-61760708:+	GACTGCGGAATGGCCTCCTG	negative_control	STT
chr11	61760709	61760712	NA|chr11:61760690-61760709:+	+	chr11:61760690-61760709:+	GACTGCGGAATGGCCTCCTGG	negative_control	STT
chr11	61760701	61760704	NA|chr11:61760705-61760724:-	-	chr11:61760705-61760724:-	GTAAACGAGGTGACCCCCAGG	negative_control	STT
chr11	61760704	61760707	NA|chr11:61760708-61760727:-	-	chr11:61760708-61760727:-	GCCTTAAACGAGGTGACCCCC	negative_control	STT
chr11	61760761	61760764	NA|chr11:61760742-61760761:+	+	chr11:61760742-61760761:+	GGGATTCGTGCTCCATCTGA	negative_control	STT
chr11	61760753	61760756	NA|chr11:61760757-61760776:-	-	chr11:61760757-61760776:-	GTGGCTTCCTTCTCCATCAGA	negative_control	STT
chr11	61760813	61760816	NA|chr11:61760794-61760813:+	+	chr11:61760794-61760813:+	GTGAGGGTCATAGCCATCAAG	negative_control	STT
chr11	61760814	61760817	NA|chr11:61760795-61760814:+	+	chr11:61760795-61760814:+	GAGGGTCATAGCCATCAAGT	negative_control	STT
chr11	61760805	61760808	NA|chr11:61760809-61760828:-	-	chr11:61760809-61760828:-	GAATGTGGACTTCCCACTTGA	negative_control	STT
chr11	61760835	61760838	NA|chr11:61760816-61760835:+	+	chr11:61760816-61760835:+	GGAAGTCCACATTAGAAACC	negative_control	STT
chr11	61760886	61760889	NA|chr11:61760867-61760886:+	+	chr11:61760867-61760886:+	GCATCGTGGTTATGCCCAGGT	negative_control	STT
chr11	61760879	61760882	NA|chr11:61760883-61760902:-	-	chr11:61760883-61760902:-	GAGTCAAGGGACAGCCCACCT	negative_control	STT
chr11	61760893	61760896	NA|chr11:61760897-61760916:-	-	chr11:61760897-61760916:-	GCCAGGGTGGTAGCAGTCAA	negative_control	STT
chr11	61760949	61760952	NA|chr11:61760930-61760949:+	+	chr11:61760930-61760949:+	GCTGAAGCTAGGGCATCCTTC	negative_control	STT
chr11	61760967	61760970	NA|chr11:61760948-61760967:+	+	chr11:61760948-61760967:+	GTCAGGTTCAGATGCTCTGAG	negative_control	STT
chr11	61761000	61761003	NA|chr11:61760981-61761000:+	+	chr11:61760981-61761000:+	GCAACTGGGGTTGTCGGAAAT	negative_control	STT
chr11	61761012	61761015	NA|chr11:61760993-61761012:+	+	chr11:61760993-61761012:+	GTCGGAAATAGGCCTGGGCCC	negative_control	STT
chr11	61761026	61761029	NA|chr11:61761030-61761049:-	-	chr11:61761030-61761049:-	GCTTGGTGGATCTGAACCTG	negative_control	STT
chr11	61761043	61761046	NA|chr11:61761047-61761066:-	-	chr11:61761047-61761066:-	GCCGAGGATGCTGGCCAGGCT	negative_control	STT
chr11	61761120	61761123	NA|chr11:61761101-61761120:+	+	chr11:61761101-61761120:+	GACGGGATTTCCGCCATGTTT	negative_control	STT
chr11	61761112	61761115	NA|chr11:61761116-61761135:-	-	chr11:61761116-61761135:-	GTCAATTCATGCCCCAAACA	negative_control	STT
chr11	61761156	61761159	NA|chr11:61761137-61761156:+	+	chr11:61761137-61761156:+	GAGTGCCTCATTGACGGGGCA	negative_control	STT
chr11	61761140	61761143	NA|chr11:61761144-61761163:-	-	chr11:61761144-61761163:-	GCCTCCCCTGCCCCGTCAATG	negative_control	STT
chr11	61761205	61761208	NA|chr11:61761209-61761228:-	-	chr11:61761209-61761228:-	GATTGTCCCGGGGAACGGGGG	negative_control	STT
chr11	61761208	61761211	NA|chr11:61761212-61761231:-	-	chr11:61761212-61761231:-	GCCATTGTCCCGGGGAACGG	negative_control	STT
chr11	61761217	61761220	NA|chr11:61761221-61761240:-	-	chr11:61761221-61761240:-	GTGAGTCTCGGCCATTGTCCC	negative_control	STT
chr11	61761218	61761221	NA|chr11:61761222-61761241:-	-	chr11:61761222-61761241:-	GCTGAGTCTCGGCCATTGTCC	negative_control	STT
chr11	61761245	61761248	NA|chr11:61761226-61761245:+	+	chr11:61761226-61761245:+	GAATGGCCGAGACTCAGCCAA	negative_control	STT
chr11	61761255	61761258	NA|chr11:61761236-61761255:+	+	chr11:61761236-61761255:+	GACTCAGCCAACGGCCACAGC	negative_control	STT
chr11	61761259	61761262	NA|chr11:61761240-61761259:+	+	chr11:61761240-61761259:+	GAGCCAACGGCCACAGCTGGT	negative_control	STT
chr11	61761286	61761289	NA|chr11:61761267-61761286:+	+	chr11:61761267-61761286:+	GGGGCACATAAGCACAAGGA	negative_control	STT
chr11	61761294	61761297	NA|chr11:61761275-61761294:+	+	chr11:61761275-61761294:+	GTAAGCACAAGGAGGGGCGGA	negative_control	STT
chr11	61761324	61761327	NA|chr11:61761305-61761324:+	+	chr11:61761305-61761324:+	GCCTGGGTGGAGGGACCACCT	negative_control	STT
chr11	61761358	61761361	NA|chr11:61761339-61761358:+	+	chr11:61761339-61761358:+	GTCTCATCCTGCACCTGGCTT	negative_control	STT
chr11	61761408	61761411	NA|chr11:61761389-61761408:+	+	chr11:61761389-61761408:+	GGGGTGGCCTTAAGGAGACG	negative_control	STT
chr11	61761455	61761458	NA|chr11:61761436-61761455:+	+	chr11:61761436-61761455:+	GGGGCTGCCTTCCCATAGTC	negative_control	STT
chr11	61761442	61761445	NA|chr11:61761446-61761465:-	-	chr11:61761446-61761465:-	GCTGCGATCCAGACTATGGGA	negative_control	STT
chr11	61761447	61761450	NA|chr11:61761451-61761470:-	-	chr11:61761451-61761470:-	GCAGGCTGCGATCCAGACTA	negative_control	STT
chr11	61761477	61761480	NA|chr11:61761458-61761477:+	+	chr11:61761458-61761477:+	GATCGCAGCCTGCCTGGGAA	negative_control	STT
chr11	61761515	61761518	NA|chr11:61761496-61761515:+	+	chr11:61761496-61761515:+	GTGTTCCAGGCAGGTAATAAA	negative_control	STT
chr11	61761633	61761636	NA|chr11:61761614-61761633:+	+	chr11:61761614-61761633:+	GCCTGGCCGAGGTCCCTCAC	negative_control	STT
chr11	61761668	61761671	NA|chr11:61761649-61761668:+	+	chr11:61761649-61761668:+	GTCCACTCCGTGAACATTTCC	negative_control	STT
chr11	61761669	61761672	NA|chr11:61761650-61761669:+	+	chr11:61761650-61761669:+	GCCACTCCGTGAACATTTCCT	negative_control	STT
chr11	61761755	61761758	NA|chr11:61761736-61761755:+	+	chr11:61761736-61761755:+	GTGCCTGCCCCTGTAAGCTA	negative_control	STT
chr11	61761738	61761741	NA|chr11:61761742-61761761:-	-	chr11:61761742-61761761:-	GTGCCCATAGCTTACAGGGGC	negative_control	STT
chr11	61761743	61761746	NA|chr11:61761747-61761766:-	-	chr11:61761747-61761766:-	GCATGTGCCCATAGCTTACA	negative_control	STT
chr11	61761835	61761838	NA|chr11:61761816-61761835:+	+	chr11:61761816-61761835:+	GAAATCACCTACCTTGTAGGT	negative_control	STT
chr11	61761821	61761824	NA|chr11:61761825-61761844:-	-	chr11:61761825-61761844:-	GCTCATCCCAACCTACAAGGT	negative_control	STT
chr11	61761871	61761874	NA|chr11:61761852-61761871:+	+	chr11:61761852-61761871:+	GTATGAGCCATGTAAAGTGCA	negative_control	STT
chr11	61761915	61761918	NA|chr11:61761896-61761915:+	+	chr11:61761896-61761915:+	GCCACTGGGCGAGTGAGCTG	negative_control	STT
chr11	61761958	61761961	NA|chr11:61761939-61761958:+	+	chr11:61761939-61761958:+	GAGACACTCATCCTGCCCAGC	negative_control	STT
chr11	61761948	61761951	NA|chr11:61761952-61761971:-	-	chr11:61761952-61761971:-	GCTACACACACCCCGCTGGGC	negative_control	STT
chr11	61761973	61761976	NA|chr11:61761954-61761973:+	+	chr11:61761954-61761973:+	GCCAGCGGGGTGTGTGTAGGC	negative_control	STT
chr11	61762006	61762009	NA|chr11:61762010-61762029:-	-	chr11:61762010-61762029:-	GTTTAGCAAGGGATGGGCAG	negative_control	STT
chr11	61762012	61762015	NA|chr11:61762016-61762035:-	-	chr11:61762016-61762035:-	GCATTCTGTTTAGCAAGGGAT	negative_control	STT
chr11	61762018	61762021	NA|chr11:61762022-61762041:-	-	chr11:61762022-61762041:-	GCTCTCCCATTCTGTTTAGCA	negative_control	STT
chr11	61762082	61762085	NA|chr11:61762086-61762105:-	-	chr11:61762086-61762105:-	GCCAGGTCCTATTCAGGCTTT	negative_control	STT
chr11	61762089	61762092	NA|chr11:61762093-61762112:-	-	chr11:61762093-61762112:-	GAGAAAGCCAGGTCCTATTC	negative_control	STT
chr11	61762118	61762121	NA|chr11:61762099-61762118:+	+	chr11:61762099-61762118:+	GACCTGGCTTTCTCAGGCTT	negative_control	STT
chr11	61762266	61762269	NA|chr11:61762270-61762289:-	-	chr11:61762270-61762289:-	GCGGAGCCCTCTGGCAGTCCA	negative_control	STT
chr11	61762288	61762291	NA|chr11:61762269-61762288:+	+	chr11:61762269-61762288:+	GTTGGACTGCCAGAGGGCTCC	negative_control	STT
chr11	61762363	61762366	NA|chr11:61762344-61762363:+	+	chr11:61762344-61762363:+	GATGCTGGTTTGTGAGCTCA	negative_control	STT
chr11	61762375	61762378	NA|chr11:61762356-61762375:+	+	chr11:61762356-61762375:+	GTGAGCTCATGGTGCTGTTTT	negative_control	STT
chr11	61762383	61762386	NA|chr11:61762364-61762383:+	+	chr11:61762364-61762383:+	GTGGTGCTGTTTTCGGGTTAT	negative_control	STT
chr11	61762391	61762394	NA|chr11:61762372-61762391:+	+	chr11:61762372-61762391:+	GTTTTCGGGTTATTGGGCCCT	negative_control	STT
chr11	61762427	61762430	NA|chr11:61762431-61762450:-	-	chr11:61762431-61762450:-	GCTCAAGACCTCTCTGAGAGA	negative_control	STT
chr11	61762448	61762451	NA|chr11:61762429-61762448:+	+	chr11:61762429-61762448:+	GCTTCTCTCAGAGAGGTCTTG	negative_control	STT
chr11	61762467	61762470	NA|chr11:61762448-61762467:+	+	chr11:61762448-61762467:+	GAGGATCAGAACGAGCCATA	negative_control	STT
chr11	61762462	61762465	NA|chr11:61762466-61762485:-	-	chr11:61762466-61762485:-	GAAGCGGAACATGGGCCATA	negative_control	STT
chr11	61762488	61762491	NA|chr11:61762492-61762511:-	-	chr11:61762492-61762511:-	GCCCAAGCAGGGGTACCTGCC	negative_control	STT
chr11	61762500	61762503	NA|chr11:61762504-61762523:-	-	chr11:61762504-61762523:-	GACATCACTGGAGCCCAAGCA	negative_control	STT
chr11	61762537	61762540	NA|chr11:61762518-61762537:+	+	chr11:61762518-61762537:+	GTGATGTTCTGGGGCTCTTTT	negative_control	STT
chr11	61762546	61762549	NA|chr11:61762527-61762546:+	+	chr11:61762527-61762546:+	GGGGCTCTTTTGGGAGCAGT	negative_control	STT
chr11	61762571	61762574	NA|chr11:61762575-61762594:-	-	chr11:61762575-61762594:-	GGACAGGGGCAGGGTCCCAT	negative_control	STT
chr11	61762592	61762595	NA|chr11:61762596-61762615:-	-	chr11:61762596-61762615:-	GATAGAGCCCCCAAGAACCC	negative_control	STT
chr11	61762691	61762694	NA|chr11:61762672-61762691:+	+	chr11:61762672-61762691:+	GCTCCAGTGTGGTTCACGGGC	negative_control	STT
chr11	61762695	61762698	NA|chr11:61762676-61762695:+	+	chr11:61762676-61762695:+	GAGTGTGGTTCACGGGCGGGC	negative_control	STT
chr11	61762696	61762699	NA|chr11:61762677-61762696:+	+	chr11:61762677-61762696:+	GTGTGGTTCACGGGCGGGCT	negative_control	STT
chr11	61762727	61762730	NA|chr11:61762708-61762727:+	+	chr11:61762708-61762727:+	GGCGTGGGAAAGAGACGACG	negative_control	STT
chr11	61762735	61762738	NA|chr11:61762716-61762735:+	+	chr11:61762716-61762735:+	GAAAGAGACGACGCGGCCTCC	negative_control	STT
chr11	61762736	61762739	NA|chr11:61762717-61762736:+	+	chr11:61762717-61762736:+	GAAGAGACGACGCGGCCTCCA	negative_control	STT
chr11	61762813	61762816	NA|chr11:61762817-61762836:-	-	chr11:61762817-61762836:-	GAGCGTTGCGGGGAGGCCAGT	negative_control	STT
chr11	61762826	61762829	NA|chr11:61762830-61762849:-	-	chr11:61762830-61762849:-	GAACTGATGGGGCAGCGTTG	negative_control	STT
chr11	61762885	61762888	NA|chr11:61762866-61762885:+	+	chr11:61762866-61762885:+	GTCCTCCATCCTCCGTCCGCC	negative_control	STT
chr11	61762866	61762869	NA|chr11:61762870-61762889:-	-	chr11:61762870-61762889:-	GTCCGGGCGGACGGAGGATGG	negative_control	STT
chr11	61762869	61762872	NA|chr11:61762873-61762892:-	-	chr11:61762873-61762892:-	GGGTCCGGGCGGACGGAGGA	negative_control	STT
chr11	61762892	61762895	NA|chr11:61762873-61762892:+	+	chr11:61762873-61762892:+	GTCCTCCGTCCGCCCGGACCC	negative_control	STT
chr11	61762873	61762876	NA|chr11:61762877-61762896:-	-	chr11:61762877-61762896:-	GCCAGGGTCCGGGCGGACGG	negative_control	STT
chr11	61762897	61762900	NA|chr11:61762878-61762897:+	+	chr11:61762878-61762897:+	GCGTCCGCCCGGACCCTGGCA	negative_control	STT
chr11	61762880	61762883	NA|chr11:61762884-61762903:-	-	chr11:61762884-61762903:-	GCTCCCGTGCCAGGGTCCGGG	negative_control	STT
chr11	61762889	61762892	NA|chr11:61762893-61762912:-	-	chr11:61762893-61762912:-	GGAGGGACCCTCCCGTGCCA	negative_control	STT
chr11	61762914	61762917	NA|chr11:61762918-61762937:-	-	chr11:61762918-61762937:-	GCGAGAACCAGATGTGCTTTG	negative_control	STT
chr11	61762949	61762952	NA|chr11:61762930-61762949:+	+	chr11:61762930-61762949:+	GGTTCTCGTTAGGGTCTCCC	negative_control	STT
chr11	61762981	61762984	NA|chr11:61762962-61762981:+	+	chr11:61762962-61762981:+	GCCTGAGGCCCCCTATCCCGA	negative_control	STT
chr11	61762961	61762964	NA|chr11:61762965-61762984:-	-	chr11:61762965-61762984:-	GCCCTCGGGATAGGGGGCCTC	negative_control	STT
chr11	61762988	61762991	NA|chr11:61762969-61762988:+	+	chr11:61762969-61762988:+	GCCCCCTATCCCGAGGGAGGT	negative_control	STT
chr11	61762992	61762995	NA|chr11:61762973-61762992:+	+	chr11:61762973-61762992:+	GCTATCCCGAGGGAGGTGGGC	negative_control	STT
chr11	61763011	61763014	NA|chr11:61762992-61763011:+	+	chr11:61762992-61763011:+	GCAGGAGGATTAGGGGCGATT	negative_control	STT
chr11	61763108	61763111	NA|chr11:61763089-61763108:+	+	chr11:61763089-61763108:+	GTCACCGTAGATTCCAAGTTC	negative_control	STT
chr11	61763132	61763135	NA|chr11:61763113-61763132:+	+	chr11:61763113-61763132:+	GTCAAAAACTTGCAGCTTCAG	negative_control	STT
chr11	61763160	61763163	NA|chr11:61763141-61763160:+	+	chr11:61763141-61763160:+	GTGGGGGCGACGCTCCAGGT	negative_control	STT
chr11	61763161	61763164	NA|chr11:61763142-61763161:+	+	chr11:61763142-61763161:+	GTGGGGGCGACGCTCCAGGTG	negative_control	STT
chr11	61763181	61763184	NA|chr11:61763185-61763204:-	-	chr11:61763185-61763204:-	GACGAGGGAGAGTGTGACTGG	negative_control	STT
chr11	61763365	61763368	NA|chr11:61763346-61763365:+	+	chr11:61763346-61763365:+	GACTTAGAATCGTCCCTGGCC	negative_control	STT
chr11	61763424	61763427	NA|chr11:61763428-61763447:-	-	chr11:61763428-61763447:-	GCAGTGCTTCTCAACTCATCA	negative_control	STT
chr11	61763491	61763494	NA|chr11:61763472-61763491:+	+	chr11:61763472-61763491:+	GTCAAGTCACTGTCTCTGTCA	negative_control	STT
chr11	61763532	61763535	NA|chr11:61763513-61763532:+	+	chr11:61763513-61763532:+	GAGGATTGAGTAACACACCGC	negative_control	STT
chr11	61763547	61763550	NA|chr11:61763528-61763547:+	+	chr11:61763528-61763547:+	GACCGCAGGTGAAGAGCCTGC	negative_control	STT
chr11	61763542	61763545	NA|chr11:61763546-61763565:-	-	chr11:61763546-61763565:-	GTTATGCGCAAGGCATCCTGC	negative_control	STT
chr11	61763973	61763976	NA|chr11:61763954-61763973:+	+	chr11:61763954-61763973:+	GATGGGACCCGTGGTTACAGC	negative_control	STT
chr11	61763977	61763980	NA|chr11:61763958-61763977:+	+	chr11:61763958-61763977:+	GACCCGTGGTTACAGCAGGG	negative_control	STT
chr11	61763979	61763982	NA|chr11:61763960-61763979:+	+	chr11:61763960-61763979:+	GCCCGTGGTTACAGCAGGGTG	negative_control	STT
chr11	61763960	61763963	NA|chr11:61763964-61763983:-	-	chr11:61763964-61763983:-	GCCCCACCCTGCTGTAACCA	negative_control	STT
chr11	61764025	61764028	NA|chr11:61764029-61764048:-	-	chr11:61764029-61764048:-	GCAGCTTCTCGAGCTGGGCG	negative_control	STT
chr11	61764056	61764059	NA|chr11:61764037-61764056:+	+	chr11:61764037-61764056:+	GTCGAGAAGCTGCTCTTGCCC	negative_control	STT
chr11	61764070	61764073	NA|chr11:61764051-61764070:+	+	chr11:61764051-61764070:+	GTTGCCCCGGCCACACCGCCC	negative_control	STT
chr11	61764053	61764056	NA|chr11:61764057-61764076:-	-	chr11:61764057-61764076:-	GCGTCCAGGGCGGTGTGGCCG	negative_control	STT
chr11	61764084	61764087	NA|chr11:61764065-61764084:+	+	chr11:61764065-61764084:+	GCCGCCCTGGACGGCCATTGG	negative_control	STT
chr11	61764064	61764067	NA|chr11:61764068-61764087:-	-	chr11:61764068-61764087:-	GCCACCAATGGCCGTCCAGGG	negative_control	STT
chr11	61764116	61764119	NA|chr11:61764097-61764116:+	+	chr11:61764097-61764116:+	GGTGTCCCTTGTTCCTAGCT	negative_control	STT
chr11	61764125	61764128	NA|chr11:61764106-61764125:+	+	chr11:61764106-61764125:+	GTGTTCCTAGCTGGGCGAGCT	negative_control	STT
chr11	61764162	61764165	NA|chr11:61764143-61764162:+	+	chr11:61764143-61764162:+	GGAGGGCCCTGGCCTGTCGC	negative_control	STT
chr11	61764149	61764152	NA|chr11:61764153-61764172:-	-	chr11:61764153-61764172:-	GCGCGCTGCCTGCGACAGGCC	negative_control	STT
chr11	61764184	61764187	NA|chr11:61764165-61764184:+	+	chr11:61764165-61764184:+	GCAGCGCGTGACTCCTAGGA	negative_control	STT
chr11	61764177	61764180	NA|chr11:61764181-61764200:-	-	chr11:61764181-61764200:-	GATGAGCGGCTAAGCCCTCCT	negative_control	STT
chr11	61764213	61764216	NA|chr11:61764194-61764213:+	+	chr11:61764194-61764213:+	GCGCTCATTAATCACCTAAGC	negative_control	STT
chr11	61764214	61764217	NA|chr11:61764195-61764214:+	+	chr11:61764195-61764214:+	GCTCATTAATCACCTAAGCG	negative_control	STT
chr11	61764206	61764209	NA|chr11:61764210-61764229:-	-	chr11:61764210-61764229:-	GAAGAATGCTGAGCCCCGCTT	negative_control	STT
chr11	61764242	61764245	NA|chr11:61764223-61764242:+	+	chr11:61764223-61764242:+	GCATTCTTGAAATGCCGGCTG	negative_control	STT
chr11	61764341	61764344	NA|chr11:61764322-61764341:+	+	chr11:61764322-61764341:+	GCCGATGAGCACCCACTAAAG	negative_control	STT
chr11	61764321	61764324	NA|chr11:61764325-61764344:-	-	chr11:61764325-61764344:-	GCCACTTTAGTGGGTGCTCAT	negative_control	STT
chr11	61764359	61764362	NA|chr11:61764363-61764382:-	-	chr11:61764363-61764382:-	GTTTGAGTATGAAACGAGATG	negative_control	STT
chr11	61764387	61764390	NA|chr11:61764391-61764410:-	-	chr11:61764391-61764410:-	GATGTACAGCTATGGCTTCAA	negative_control	STT
chr11	61764396	61764399	NA|chr11:61764400-61764419:-	-	chr11:61764400-61764419:-	GAATGGGGACATGTACAGCTA	negative_control	STT
chr11	61764526	61764529	NA|chr11:61764507-61764526:+	+	chr11:61764507-61764526:+	GTGGACCTGTCTGAGCTCAAC	negative_control	STT
chr11	61764620	61764623	NA|chr11:61764601-61764620:+	+	chr11:61764601-61764620:+	GCCCGGGTCAGCCGTGTGGG	negative_control	STT
chr11	61764629	61764632	NA|chr11:61764633-61764652:-	-	chr11:61764633-61764652:-	GTGCGTCAACCCCGATAATGG	negative_control	STT
chr11	61764666	61764669	NA|chr11:61764670-61764689:-	-	chr11:61764670-61764689:-	GCCAGAGGGCGGGGTGATAAG	negative_control	STT
chr11	61764667	61764670	NA|chr11:61764671-61764690:-	-	chr11:61764671-61764690:-	GCCAGAGGGCGGGGTGATAA	negative_control	STT
chr11	61764739	61764742	NA|chr11:61764743-61764762:-	-	chr11:61764743-61764762:-	GCTCTTGGGCATCATGAGGG	negative_control	STT
chr11	61764742	61764745	NA|chr11:61764746-61764765:-	-	chr11:61764746-61764765:-	GAGGGCTCTTGGGCATCATGA	negative_control	STT
chr11	61764764	61764767	NA|chr11:61764745-61764764:+	+	chr11:61764745-61764764:+	GCTCATGATGCCCAAGAGCCC	negative_control	STT
chr11	61764775	61764778	NA|chr11:61764779-61764798:-	-	chr11:61764779-61764798:-	GCCAAGGGGAGGGGCCCCTAG	negative_control	STT
chr11	61764799	61764802	NA|chr11:61764780-61764799:+	+	chr11:61764780-61764799:+	GTAGGGGCCCCTCCCCTTGGT	negative_control	STT
chr11	61764877	61764880	NA|chr11:61764858-61764877:+	+	chr11:61764858-61764877:+	GTGGCGGCCATCATTCCCTGC	negative_control	STT
chr11	61764878	61764881	NA|chr11:61764859-61764878:+	+	chr11:61764859-61764878:+	GGCGGCCATCATTCCCTGCT	negative_control	STT
chr11	61764881	61764884	NA|chr11:61764862-61764881:+	+	chr11:61764862-61764881:+	GGCCATCATTCCCTGCTGGG	negative_control	STT
chr11	61764961	61764964	NA|chr11:61764942-61764961:+	+	chr11:61764942-61764961:+	GTTCCCCCGCCTGTGCCCAAC	negative_control	STT
chr11	61764944	61764947	NA|chr11:61764948-61764967:-	-	chr11:61764948-61764967:-	GCACCCTGTTGGGCACAGGCG	negative_control	STT
chr11	61764946	61764949	NA|chr11:61764950-61764969:-	-	chr11:61764950-61764969:-	GATCACCCTGTTGGGCACAGG	negative_control	STT
chr11	61764969	61764972	NA|chr11:61764950-61764969:+	+	chr11:61764950-61764969:+	GCCTGTGCCCAACAGGGTGAT	negative_control	STT
chr11	61764955	61764958	NA|chr11:61764959-61764978:-	-	chr11:61764959-61764978:-	GATATGCCCATCACCCTGTT	negative_control	STT
chr11	61765060	61765063	NA|chr11:61765064-61765083:-	-	chr11:61765064-61765083:-	GATATATCCTGGGGGCCCACA	negative_control	STT
chr11	61765061	61765064	NA|chr11:61765065-61765084:-	-	chr11:61765065-61765084:-	GCATATATCCTGGGGGCCCAC	negative_control	STT
chr11	61765095	61765098	NA|chr11:61765099-61765118:-	-	chr11:61765099-61765118:-	GAACGCAGGAGCACGAGGCC	negative_control	STT
chr11	61765119	61765122	NA|chr11:61765100-61765119:+	+	chr11:61765100-61765119:+	GCCTCGTGCTCCTGCGTTCC	negative_control	STT
chr11	61765100	61765103	NA|chr11:61765104-61765123:-	-	chr11:61765104-61765123:-	GTCCAGGAACGCAGGAGCACG	negative_control	STT
chr11	61765168	61765171	NA|chr11:61765172-61765191:-	-	chr11:61765172-61765191:-	GTGGGATGGCTCGGACCCAAC	negative_control	STT
chr11	61765195	61765198	NA|chr11:61765176-61765195:+	+	chr11:61765176-61765195:+	GGTCCGAGCCATCCCATCGA	negative_control	STT
chr11	61765211	61765214	NA|chr11:61765192-61765211:+	+	chr11:61765192-61765211:+	GTCGAGGGCAGTGGGCACCCA	negative_control	STT
chr11	61765207	61765210	NA|chr11:61765211-61765230:-	-	chr11:61765211-61765230:-	GTACTGAGTCGAGAGCCCCGT	negative_control	STT
chr11	61765208	61765211	NA|chr11:61765212-61765231:-	-	chr11:61765212-61765231:-	GTTACTGAGTCGAGAGCCCCG	negative_control	STT
chr11	61765268	61765271	NA|chr11:61765249-61765268:+	+	chr11:61765249-61765268:+	GCACAGCACCCCATAAGACAG	negative_control	STT
chr11	61765257	61765260	NA|chr11:61765261-61765280:-	-	chr11:61765261-61765280:-	GTCACTGTGCCTCTGTCTTA	negative_control	STT
chr11	61765297	61765300	NA|chr11:61765278-61765297:+	+	chr11:61765278-61765297:+	GACCCCATTTGACAGATTAG	negative_control	STT
chr11	61765281	61765284	NA|chr11:61765285-61765304:-	-	chr11:61765285-61765304:-	GCTTTCCACTAATCTGTCAAA	negative_control	STT
chr11	61765375	61765378	NA|chr11:61765356-61765375:+	+	chr11:61765356-61765375:+	GCTGTACCCAGATCCATGCCC	negative_control	STT
chr11	61765416	61765419	NA|chr11:61765397-61765416:+	+	chr11:61765397-61765416:+	GACTCAAGGTGGCCTTGTGG	negative_control	STT
chr11	61765449	61765452	NA|chr11:61765430-61765449:+	+	chr11:61765430-61765449:+	GCATTATCAGTGCTTCCTGGA	negative_control	STT
chr11	61765455	61765458	NA|chr11:61765459-61765478:-	-	chr11:61765459-61765478:-	GGCTCTCACCCTCCACTGCC	negative_control	STT
chr11	61765500	61765503	NA|chr11:61765481-61765500:+	+	chr11:61765481-61765500:+	GCCCCCACATGGATACCTGGG	negative_control	STT
chr11	61765481	61765484	NA|chr11:61765485-61765504:-	-	chr11:61765485-61765504:-	GCCCACCCAGGTATCCATGTG	negative_control	STT
chr11	61765483	61765486	NA|chr11:61765487-61765506:-	-	chr11:61765487-61765506:-	GTTCCCACCCAGGTATCCATG	negative_control	STT
chr11	61765637	61765640	NA|chr11:61765618-61765637:+	+	chr11:61765618-61765637:+	GCCTGCAGGCCACGACATCAA	negative_control	STT
chr11	61765650	61765653	NA|chr11:61765654-61765673:-	-	chr11:61765654-61765673:-	GATGCTGGTGTCTATGTTGGA	negative_control	STT
chr11	61765654	61765657	NA|chr11:61765658-61765677:-	-	chr11:61765658-61765677:-	GCAGGATGCTGGTGTCTATGT	negative_control	STT
chr11	61765678	61765681	NA|chr11:61765659-61765678:+	+	chr11:61765659-61765678:+	GCATAGACACCAGCATCCTGG	negative_control	STT
chr11	61765778	61765781	NA|chr11:61765759-61765778:+	+	chr11:61765759-61765778:+	GTCGCCTCCCTTCTGTCACCA	negative_control	STT
chr11	61765765	61765768	NA|chr11:61765769-61765788:-	-	chr11:61765769-61765788:-	GCAGACCTCCCTGGTGACAGA	negative_control	STT
chr11	61765801	61765804	NA|chr11:61765782-61765801:+	+	chr11:61765782-61765801:+	GAGGTCTGAGGGCCGGACCTG	negative_control	STT
chr11	61765797	61765800	NA|chr11:61765801-61765820:-	-	chr11:61765801-61765820:-	GTGGGACCACAGCAGACCCC	negative_control	STT
chr11	61765846	61765849	NA|chr11:61765850-61765869:-	-	chr11:61765850-61765869:-	GATTTCGGAGGAGTCAGTGGC	negative_control	STT
chr11	61765879	61765882	NA|chr11:61765883-61765902:-	-	chr11:61765883-61765902:-	GTAGCCGCCCCCTCCCTGCA	negative_control	STT
chr11	61766006	61766009	NA|chr11:61765987-61766006:+	+	chr11:61765987-61766006:+	GCTCGGCCTCCTACTCCCAC	negative_control	STT
chr11	61766023	61766026	NA|chr11:61766004-61766023:+	+	chr11:61766004-61766023:+	GCACGGGCAGCCTGCGATGCC	negative_control	STT
chr11	61766033	61766036	NA|chr11:61766014-61766033:+	+	chr11:61766014-61766033:+	GCTGCGATGCCTGGCTCCAGC	negative_control	STT
chr11	61766021	61766024	NA|chr11:61766025-61766044:-	-	chr11:61766025-61766044:-	GTGGTGGACCCCGCTGGAGCC	negative_control	STT
chr11	61766056	61766059	NA|chr11:61766037-61766056:+	+	chr11:61766037-61766056:+	GTCCACCACCTGAGCCCCCC	negative_control	STT
chr11	61766052	61766055	NA|chr11:61766056-61766075:-	-	chr11:61766056-61766075:-	GCGGGGAGGGTCCACCCCCAG	negative_control	STT
chr11	61766070	61766073	NA|chr11:61766074-61766093:-	-	chr11:61766074-61766093:-	GAGGGGACCATGGCGCCCCG	negative_control	STT
chr11	61766089	61766092	NA|chr11:61766093-61766112:-	-	chr11:61766093-61766112:-	GTGCCGTAGCCCGGGGGTGGG	negative_control	STT
chr11	61766099	61766102	NA|chr11:61766103-61766122:-	-	chr11:61766103-61766122:-	GTTCAGCGGGGTGCCGTAGCC	negative_control	STT
chr11	61766143	61766146	NA|chr11:61766124-61766143:+	+	chr11:61766124-61766143:+	GTGCAACAACAACAACGGCAT	negative_control	STT
chr11	61766153	61766156	NA|chr11:61766157-61766176:-	-	chr11:61766157-61766176:-	GTGCCCCCCGGGAAGGGCTT	negative_control	STT
chr11	61766218	61766221	NA|chr11:61766199-61766218:+	+	chr11:61766199-61766218:+	GCCCAAGGCTCCCTATGCCCC	negative_control	STT
chr11	61766259	61766262	NA|chr11:61766240-61766259:+	+	chr11:61766240-61766259:+	GTAGGGGGATACAGCGGCATA	negative_control	STT
chr11	61766268	61766271	NA|chr11:61766249-61766268:+	+	chr11:61766249-61766268:+	GACAGCGGCATAGGGGCAGGC	negative_control	STT
chr11	61766310	61766313	NA|chr11:61766291-61766310:+	+	chr11:61766291-61766310:+	GACCTGGGAGGTGCTAGACAC	negative_control	STT
chr11	61766376	61766379	NA|chr11:61766380-61766399:-	-	chr11:61766380-61766399:-	GCCAGGAGTCCCCCCTTGACC	negative_control	STT
chr11	61766542	61766545	NA|chr11:61766523-61766542:+	+	chr11:61766523-61766542:+	GCTGTGACTGTTTACCTTCA	negative_control	STT
chr11	61766536	61766539	NA|chr11:61766540-61766559:-	-	chr11:61766540-61766559:-	GTATGCAGGTGTTCCCATGA	negative_control	STT
chr11	61766558	61766561	NA|chr11:61766562-61766581:-	-	chr11:61766562-61766581:-	GTGGGCTTGGCGCGCGTGCAC	negative_control	STT
chr11	61766559	61766562	NA|chr11:61766563-61766582:-	-	chr11:61766563-61766582:-	GTGGGCTTGGCGCGCGTGCA	negative_control	STT
chr11	61766581	61766584	NA|chr11:61766585-61766604:-	-	chr11:61766585-61766604:-	GCGTCAGCTGGATGCGTAAGT	negative_control	STT
chr11	61766582	61766585	NA|chr11:61766586-61766605:-	-	chr11:61766586-61766605:-	GACGTCAGCTGGATGCGTAAG	negative_control	STT
chr11	61766618	61766621	NA|chr11:61766599-61766618:+	+	chr11:61766599-61766618:+	GCTGACGTGTACTGTGGCCAC	negative_control	STT
chr11	61766624	61766627	NA|chr11:61766605-61766624:+	+	chr11:61766605-61766624:+	GTGTACTGTGGCCACAGGAGC	negative_control	STT
chr11	61766678	61766681	NA|chr11:61766659-61766678:+	+	chr11:61766659-61766678:+	GCCCTACCCAAGCAAGCCTCA	negative_control	STT
chr11	61766679	61766682	NA|chr11:61766660-61766679:+	+	chr11:61766660-61766679:+	GCCTACCCAAGCAAGCCTCAT	negative_control	STT
chr11	61766680	61766683	NA|chr11:61766661-61766680:+	+	chr11:61766661-61766680:+	GCTACCCAAGCAAGCCTCATG	negative_control	STT
chr11	61766704	61766707	NA|chr11:61766708-61766727:-	-	chr11:61766708-61766727:-	GTGTGGACTCCTCAGAAAGAT	negative_control	STT
chr11	61766760	61766763	NA|chr11:61766741-61766760:+	+	chr11:61766741-61766760:+	GCCAGGGCTGAACCTTAGGCC	negative_control	STT
chr11	61766773	61766776	NA|chr11:61766754-61766773:+	+	chr11:61766754-61766773:+	GTTAGGCCTGGCTTTGACCAA	negative_control	STT
chr11	61766780	61766783	NA|chr11:61766761-61766780:+	+	chr11:61766761-61766780:+	GTGGCTTTGACCAAAGGTTCC	negative_control	STT
chr11	61766817	61766820	NA|chr11:61766821-61766840:-	-	chr11:61766821-61766840:-	GCCCGCTGTGAGCATGTGCCC	negative_control	STT
chr11	61766883	61766886	NA|chr11:61766864-61766883:+	+	chr11:61766864-61766883:+	GGGAGCTCAGGGCAAATGTA	negative_control	STT
chr11	61766897	61766900	NA|chr11:61766878-61766897:+	+	chr11:61766878-61766897:+	GAATGTAGGGGCCCCTGTCTC	negative_control	STT
chr11	61766898	61766901	NA|chr11:61766879-61766898:+	+	chr11:61766879-61766898:+	GATGTAGGGGCCCCTGTCTCT	negative_control	STT
chr11	61766991	61766994	NA|chr11:61766972-61766991:+	+	chr11:61766972-61766991:+	GCATTTATCAGCCGTCTGCCT	negative_control	STT
chr11	61766981	61766984	NA|chr11:61766985-61767004:-	-	chr11:61766985-61767004:-	GCCATGGGTTACCGAGGCAGA	negative_control	STT
chr11	61767043	61767046	NA|chr11:61767047-61767066:-	-	chr11:61767047-61767066:-	GCTTCCCACGATAATCTTGA	negative_control	STT
chr11	61767071	61767074	NA|chr11:61767052-61767071:+	+	chr11:61767052-61767071:+	GATTATCGTGGGAAGCAACAA	negative_control	STT
chr11	61767351	61767354	NA|chr11:61767332-61767351:+	+	chr11:61767332-61767351:+	GCGTGAGCTCATCAGCCTTCC	negative_control	STT
chr11	61767405	61767408	NA|chr11:61767386-61767405:+	+	chr11:61767386-61767405:+	GCCCTGGCCACTGCTACCGTC	negative_control	STT
chr11	61767425	61767428	NA|chr11:61767406-61767425:+	+	chr11:61767406-61767425:+	GAGGATTTTAATGGCACACTG	negative_control	STT
chr11	61768188	61768191	NA|chr11:61768169-61768188:+	+	chr11:61768169-61768188:+	GAGTGGCTCCTGAAGCCTAAC	negative_control	STT
chr11	61768204	61768207	NA|chr11:61768208-61768227:-	-	chr11:61768208-61768227:-	GTCCTCTACTTGGAGATGTAC	negative_control	STT
chr11	61768253	61768256	NA|chr11:61768234-61768253:+	+	chr11:61768234-61768253:+	GAGGTGCCAGAGGAACTTAAG	negative_control	STT
chr11	61768297	61768300	NA|chr11:61768278-61768297:+	+	chr11:61768278-61768297:+	GACTTGGGGCATGGGACTGCA	negative_control	STT
chr11	61768351	61768354	NA|chr11:61768332-61768351:+	+	chr11:61768332-61768351:+	GCAGAAGGCCTGGCCATTGTC	negative_control	STT
chr11	61768419	61768422	NA|chr11:61768423-61768442:-	-	chr11:61768423-61768442:-	GAATGATACAAAAACGTGTAT	negative_control	STT
chr11	61768456	61768459	NA|chr11:61768437-61768456:+	+	chr11:61768437-61768456:+	GATCATTCACACAAAACCTGC	negative_control	STT
chr11	61768505	61768508	NA|chr11:61768486-61768505:+	+	chr11:61768486-61768505:+	GTTTCTACATGAGGCCCCGA	negative_control	STT
chr11	61768508	61768511	NA|chr11:61768489-61768508:+	+	chr11:61768489-61768508:+	GTCTACATGAGGCCCCGAAGG	negative_control	STT
chr11	61768509	61768512	NA|chr11:61768490-61768509:+	+	chr11:61768490-61768509:+	GCTACATGAGGCCCCGAAGGT	negative_control	STT
chr11	61768632	61768635	NA|chr11:61768613-61768632:+	+	chr11:61768613-61768632:+	GATGGGGAGTTGCTCCAGATG	negative_control	STT
chr11	61768668	61768671	NA|chr11:61768649-61768668:+	+	chr11:61768649-61768668:+	GCCAAAGAGCTGGATCCCATA	negative_control	STT
chr11	61768663	61768666	NA|chr11:61768667-61768686:-	-	chr11:61768667-61768686:-	GAGTGGAAGGCTGTGGCCATA	negative_control	STT
chr11	61768677	61768680	NA|chr11:61768681-61768700:-	-	chr11:61768681-61768700:-	GTGCTCACCCAGCAAGTGGA	negative_control	STT
chr11	61768728	61768731	NA|chr11:61768709-61768728:+	+	chr11:61768709-61768728:+	GCGCAGGACGTGTTGACCTCT	negative_control	STT
chr11	61768851	61768854	NA|chr11:61768855-61768874:-	-	chr11:61768855-61768874:-	GCAGGGCATTCAGCAGGTCAT	negative_control	STT
chr11	61768957	61768960	NA|chr11:61768938-61768957:+	+	chr11:61768938-61768957:+	GAGAGAAGAAGTCCTGGCCTT	negative_control	STT
chr11	61768963	61768966	NA|chr11:61768944-61768963:+	+	chr11:61768944-61768963:+	GAAGTCCTGGCCTTCGGTCT	negative_control	STT
chr11	61768964	61768967	NA|chr11:61768945-61768964:+	+	chr11:61768945-61768964:+	GAAGTCCTGGCCTTCGGTCTG	negative_control	STT
chr11	61768998	61769001	NA|chr11:61768979-61768998:+	+	chr11:61768979-61768998:+	GAGTCCCTGTGCCATCATCA	negative_control	STT
chr11	61768982	61768985	NA|chr11:61768986-61769005:-	-	chr11:61768986-61769005:-	GTGTCCTTGATGATGGCACA	negative_control	STT
chr11	61768989	61768992	NA|chr11:61768993-61769012:-	-	chr11:61768993-61769012:-	GTTACTAGTGTCCTTGATGA	negative_control	STT
chr11	61769038	61769041	NA|chr11:61769019-61769038:+	+	chr11:61769019-61769038:+	GCCAAGTGCCCTGTAGGTCTG	negative_control	STT
chr11	61769018	61769021	NA|chr11:61769022-61769041:-	-	chr11:61769022-61769041:-	GCCTCAGACCTACAGGGCACT	negative_control	STT
chr11	61769040	61769043	NA|chr11:61769021-61769040:+	+	chr11:61769021-61769040:+	GAAGTGCCCTGTAGGTCTGAG	negative_control	STT
chr11	61769025	61769028	NA|chr11:61769029-61769048:-	-	chr11:61769029-61769048:-	GAGGATCCCCTCAGACCTACA	negative_control	STT
chr11	61769026	61769029	NA|chr11:61769030-61769049:-	-	chr11:61769030-61769049:-	GCAGGATCCCCTCAGACCTAC	negative_control	STT
chr11	61769048	61769051	NA|chr11:61769029-61769048:+	+	chr11:61769029-61769048:+	GTGTAGGTCTGAGGGGATCCT	negative_control	STT
chr11	61769045	61769048	NA|chr11:61769049-61769068:-	-	chr11:61769049-61769068:-	GTTGTGGGTAGGGGACCGCCC	negative_control	STT
chr11	61769056	61769059	NA|chr11:61769060-61769079:-	-	chr11:61769060-61769079:-	GCTGGGGCCGAATTGTGGGTA	negative_control	STT
chr11	61769077	61769080	NA|chr11:61769058-61769077:+	+	chr11:61769058-61769077:+	GCCTACCCACAATTCGGCCCC	negative_control	STT
chr11	61769057	61769060	NA|chr11:61769061-61769080:-	-	chr11:61769061-61769080:-	GCCTGGGGCCGAATTGTGGGT	negative_control	STT
chr11	61769100	61769103	NA|chr11:61769081-61769100:+	+	chr11:61769081-61769100:+	GCCCTGCCAGGCACCCCAATG	negative_control	STT
chr11	61769104	61769107	NA|chr11:61769085-61769104:+	+	chr11:61769085-61769104:+	GCCAGGCACCCCAATGTGGG	negative_control	STT
chr11	61769093	61769096	NA|chr11:61769097-61769116:-	-	chr11:61769097-61769116:-	GTTCTCCGCACCACCCACATT	negative_control	STT
chr11	61769120	61769123	NA|chr11:61769124-61769143:-	-	chr11:61769124-61769143:-	GTTTCGTCACATCCACCCTTA	negative_control	STT
chr11	61769163	61769166	NA|chr11:61769144-61769163:+	+	chr11:61769144-61769163:+	GCCTCAGTGTCGCCAGCTTCT	negative_control	STT
chr11	61769178	61769181	NA|chr11:61769182-61769201:-	-	chr11:61769182-61769201:-	GGGCAGCTTCTCTGCGTGGT	negative_control	STT
chr11	61769182	61769185	NA|chr11:61769186-61769205:-	-	chr11:61769186-61769205:-	GAGCTGGGCAGCTTCTCTGCG	negative_control	STT
chr11	61769234	61769237	NA|chr11:61769215-61769234:+	+	chr11:61769215-61769234:+	GAAGCTCAGCTGCTCACCCCC	negative_control	STT
chr11	61769275	61769278	NA|chr11:61769279-61769298:-	-	chr11:61769279-61769298:-	GCCTCGGAGCCCGAGTCTGG	negative_control	STT
chr11	61769278	61769281	NA|chr11:61769282-61769301:-	-	chr11:61769282-61769301:-	GTAGGCCTCGGAGCCCGAGTC	negative_control	STT
chr11	61769307	61769310	NA|chr11:61769311-61769330:-	-	chr11:61769311-61769330:-	GTGGACTCACCATTCACCTGC	negative_control	STT
chr11	61769327	61769330	NA|chr11:61769331-61769350:-	-	chr11:61769331-61769350:-	GAGCAGGAGGGCGGTGCCCGC	negative_control	STT
chr11	61769386	61769389	NA|chr11:61769367-61769386:+	+	chr11:61769367-61769386:+	GTAGTTGGGGCGGCCTTATCA	negative_control	STT
chr11	61769389	61769392	NA|chr11:61769370-61769389:+	+	chr11:61769370-61769389:+	GTTGGGGCGGCCTTATCAGGG	negative_control	STT
chr11	61769394	61769397	NA|chr11:61769375-61769394:+	+	chr11:61769375-61769394:+	GCGGCCTTATCAGGGAGGTA	negative_control	STT
chr11	61769398	61769401	NA|chr11:61769379-61769398:+	+	chr11:61769379-61769398:+	GCCTTATCAGGGAGGTAGGGG	negative_control	STT
chr11	61769427	61769430	NA|chr11:61769408-61769427:+	+	chr11:61769408-61769427:+	GGGGCCAGCGGCTGCCCAAC	negative_control	STT
chr11	61769411	61769414	NA|chr11:61769415-61769434:-	-	chr11:61769415-61769434:-	GTCAGCCCGTTGGGCAGCCGC	negative_control	STT
chr11	61769456	61769459	NA|chr11:61769460-61769479:-	-	chr11:61769460-61769479:-	GGAAACAATAGCCAAGCGCC	negative_control	STT
chr11	61769483	61769486	NA|chr11:61769464-61769483:+	+	chr11:61769464-61769483:+	GCTTGGCTATTGTTTCCCCAC	negative_control	STT
chr11	61769492	61769495	NA|chr11:61769473-61769492:+	+	chr11:61769473-61769492:+	GTGTTTCCCCACGGGCGGGTG	negative_control	STT
chr11	61769478	61769481	NA|chr11:61769482-61769501:-	-	chr11:61769482-61769501:-	GCAGGCTCCCCACCCGCCCGT	negative_control	STT
chr11	61769524	61769527	NA|chr11:61769528-61769547:-	-	chr11:61769528-61769547:-	GCAGGCGGGTGGCATCACCG	negative_control	STT
chr11	61769562	61769565	NA|chr11:61769543-61769562:+	+	chr11:61769543-61769562:+	GCCTGCCCGCCTGCGCCATCA	negative_control	STT
chr11	61769547	61769550	NA|chr11:61769551-61769570:-	-	chr11:61769551-61769570:-	GTGCGTCCATGATGGCGCAGG	negative_control	STT
chr11	61769571	61769574	NA|chr11:61769575-61769594:-	-	chr11:61769575-61769594:-	GAGCCACCCACTTACCGCCGA	negative_control	STT
chr11	61769593	61769596	NA|chr11:61769574-61769593:+	+	chr11:61769574-61769593:+	GTTCGGCGGTAAGTGGGTGGC	negative_control	STT
chr11	61769656	61769659	NA|chr11:61769637-61769656:+	+	chr11:61769637-61769656:+	GCGGGCCCACCTCACCTTAGA	negative_control	STT
chr11	61769665	61769668	NA|chr11:61769646-61769665:+	+	chr11:61769646-61769665:+	GCTCACCTTAGAGGGTGCTCA	negative_control	STT
chr11	61769666	61769669	NA|chr11:61769647-61769666:+	+	chr11:61769647-61769666:+	GTCACCTTAGAGGGTGCTCAG	negative_control	STT
chr11	61769706	61769709	NA|chr11:61769687-61769706:+	+	chr11:61769687-61769706:+	GGCCAAGAGCAGAACCACCG	negative_control	STT
chr11	61769707	61769710	NA|chr11:61769688-61769707:+	+	chr11:61769688-61769707:+	GCCAAGAGCAGAACCACCGC	negative_control	STT
chr11	61769700	61769703	NA|chr11:61769704-61769723:-	-	chr11:61769704-61769723:-	GCGGGGAGCCTGCTCCCGCGG	negative_control	STT
chr11	61769703	61769706	NA|chr11:61769707-61769726:-	-	chr11:61769707-61769726:-	GCTGCGGGGAGCCTGCTCCCG	negative_control	STT
chr11	61769735	61769738	NA|chr11:61769716-61769735:+	+	chr11:61769716-61769735:+	GCTCCCCGCAGTCCGGATTG	negative_control	STT
chr11	61769718	61769721	NA|chr11:61769722-61769741:-	-	chr11:61769722-61769741:-	GTGACCCCAATCCGGACTGCG	negative_control	STT
chr11	61769842	61769845	NA|chr11:61769846-61769865:-	-	chr11:61769846-61769865:-	GCGGCAGGCAGTCCCTCTTCT	negative_control	STT
chr11	61769870	61769873	NA|chr11:61769851-61769870:+	+	chr11:61769851-61769870:+	GAGGGACTGCCTGCCGGAGAG	negative_control	STT
chr11	61769902	61769905	NA|chr11:61769906-61769925:-	-	chr11:61769906-61769925:-	GGGCCTCAGGAAGGCGTCTC	negative_control	STT
chr11	61769977	61769980	NA|chr11:61769958-61769977:+	+	chr11:61769958-61769977:+	GCGGAGGGGGACCTTTAGATT	negative_control	STT
chr11	61769982	61769985	NA|chr11:61769963-61769982:+	+	chr11:61769963-61769982:+	GGGGACCTTTAGATTTGGGT	negative_control	STT
chr11	61770002	61770005	NA|chr11:61769983-61770002:+	+	chr11:61769983-61770002:+	GTGGATTCTCCTGGTCCAGCC	negative_control	STT
chr11	61770064	61770067	NA|chr11:61770068-61770087:-	-	chr11:61770068-61770087:-	GACCTACTAGAGGCCTGGGCA	negative_control	STT
chr11	61770069	61770072	NA|chr11:61770073-61770092:-	-	chr11:61770073-61770092:-	GCAGCCACCTACTAGAGGCCT	negative_control	STT
chr11	61770097	61770100	NA|chr11:61770078-61770097:+	+	chr11:61770078-61770097:+	GTCTAGTAGGTGGCTGACCAA	negative_control	STT
chr11	61770112	61770115	NA|chr11:61770093-61770112:+	+	chr11:61770093-61770112:+	GACCAACGGCCCTCCCACCTA	negative_control	STT
chr11	61770119	61770122	NA|chr11:61770100-61770119:+	+	chr11:61770100-61770119:+	GCCCTCCCACCTAGGGTAGG	negative_control	STT
chr11	61770121	61770124	NA|chr11:61770102-61770121:+	+	chr11:61770102-61770121:+	GCCTCCCACCTAGGGTAGGTG	negative_control	STT
chr11	61770104	61770107	NA|chr11:61770108-61770127:-	-	chr11:61770108-61770127:-	GCCCCCCACCTACCCTAGGT	negative_control	STT
chr11	61770131	61770134	NA|chr11:61770135-61770154:-	-	chr11:61770135-61770154:-	GCCCCGTCCTGAGCCAAGCCC	negative_control	STT
chr11	61770176	61770179	NA|chr11:61770157-61770176:+	+	chr11:61770157-61770176:+	GAAGCAGGAGACTCTGCCTT	negative_control	STT
chr11	61770247	61770250	NA|chr11:61770251-61770270:-	-	chr11:61770251-61770270:-	GTTATCGTGCGCAGGAGGTG	negative_control	STT
chr11	61770249	61770252	NA|chr11:61770253-61770272:-	-	chr11:61770253-61770272:-	GGGTTATCGTGCGCAGGAGG	negative_control	STT
chr11	61770271	61770274	NA|chr11:61770275-61770294:-	-	chr11:61770275-61770294:-	GCCCACGTGGCACAGTGTCTC	negative_control	STT
chr11	61770298	61770301	NA|chr11:61770302-61770321:-	-	chr11:61770302-61770321:-	GGCGGATGCTCCAGGCGGGA	negative_control	STT
chr11	61770306	61770309	NA|chr11:61770310-61770329:-	-	chr11:61770310-61770329:-	GAGGTGGGGGCGGATGCTCC	negative_control	STT
chr11	61770332	61770335	NA|chr11:61770336-61770355:-	-	chr11:61770336-61770355:-	GTGGCGGGGGGCCTGGCAAGT	negative_control	STT
chr11	61770378	61770381	NA|chr11:61770382-61770401:-	-	chr11:61770382-61770401:-	GACAGATCCCGCTGCAGGACA	negative_control	STT
chr11	61770379	61770382	NA|chr11:61770383-61770402:-	-	chr11:61770383-61770402:-	GTACAGATCCCGCTGCAGGAC	negative_control	STT
chr11	61770440	61770443	NA|chr11:61770421-61770440:+	+	chr11:61770421-61770440:+	GATCCCCCACTACGCTGCCA	negative_control	STT
chr11	61770442	61770445	NA|chr11:61770423-61770442:+	+	chr11:61770423-61770442:+	GTCCCCCACTACGCTGCCATG	negative_control	STT
chr11	61770447	61770450	NA|chr11:61770428-61770447:+	+	chr11:61770428-61770447:+	GCACTACGCTGCCATGGGGCA	negative_control	STT
chr11	61770448	61770451	NA|chr11:61770429-61770448:+	+	chr11:61770429-61770448:+	GACTACGCTGCCATGGGGCAG	negative_control	STT
chr11	61770533	61770536	NA|chr11:61770514-61770533:+	+	chr11:61770514-61770533:+	GCACGGAGCTGAGTAAGACG	negative_control	STT
chr11	61770537	61770540	NA|chr11:61770518-61770537:+	+	chr11:61770518-61770537:+	GGAGCTGAGTAAGACGTGGG	negative_control	STT
chr11	61770549	61770552	NA|chr11:61770530-61770549:+	+	chr11:61770530-61770549:+	GACGTGGGTGGCTGGCTCCA	negative_control	STT
chr11	61770638	61770641	NA|chr11:61770619-61770638:+	+	chr11:61770619-61770638:+	GACCGGGATGCACCCAGGGA	negative_control	STT
chr11	61770699	61770702	NA|chr11:61770703-61770722:-	-	chr11:61770703-61770722:-	GCCATGGCTGTAAACCCCTCA	negative_control	STT
chr11	61770749	61770752	NA|chr11:61770730-61770749:+	+	chr11:61770730-61770749:+	GCTCACAACTACCTTATCTGG	negative_control	STT
chr11	61770739	61770742	NA|chr11:61770743-61770762:-	-	chr11:61770743-61770762:-	GCTACCTGTGCCCACCAGATA	negative_control	STT
chr11	61770791	61770794	NA|chr11:61770795-61770814:-	-	chr11:61770795-61770814:-	GCCCTGGCTCATGATCTGGAC	negative_control	STT
chr11	61770812	61770815	NA|chr11:61770793-61770812:+	+	chr11:61770793-61770812:+	GCCGTCCAGATCATGAGCCAG	negative_control	STT
chr11	61770792	61770795	NA|chr11:61770796-61770815:-	-	chr11:61770796-61770815:-	GCCCCTGGCTCATGATCTGGA	negative_control	STT
chr11	61770857	61770860	NA|chr11:61770861-61770880:-	-	chr11:61770861-61770880:-	GTGAGACAGCTGCAAAATCAC	negative_control	STT
chr11	61770925	61770928	NA|chr11:61770929-61770948:-	-	chr11:61770929-61770948:-	GTGCAGGTTGAGTCAGAGTC	negative_control	STT
chr11	61771041	61771044	NA|chr11:61771022-61771041:+	+	chr11:61771022-61771041:+	GAACATTTTGTAAACCAGAAG	negative_control	STT
chr11	61771034	61771037	NA|chr11:61771038-61771057:-	-	chr11:61771038-61771057:-	GCACGGCACTCCTTCCCCTTC	negative_control	STT
chr11	61771071	61771074	NA|chr11:61771075-61771094:-	-	chr11:61771075-61771094:-	GGCCTGGGCCACAAAAACCA	negative_control	STT
chr11	61771117	61771120	NA|chr11:61771098-61771117:+	+	chr11:61771098-61771117:+	GTGTGGCTTGTTTCTGATCAC	negative_control	STT
chr11	61771138	61771141	NA|chr11:61771142-61771161:-	-	chr11:61771142-61771161:-	GCAAGGTCACCCTTTATAGTG	negative_control	STT
chr11	61771230	61771233	NA|chr11:61771234-61771253:-	-	chr11:61771234-61771253:-	GTCTCCATCATGCCCAGCAAC	negative_control	STT
chr11	61771262	61771265	NA|chr11:61771243-61771262:+	+	chr11:61771243-61771262:+	GCATGATGGAGACACCAAGTC	negative_control	STT
chr11	61771272	61771275	NA|chr11:61771276-61771295:-	-	chr11:61771276-61771295:-	GCTTCCCCCAGACTGTGGAC	negative_control	STT
chr11	61771277	61771280	NA|chr11:61771281-61771300:-	-	chr11:61771281-61771300:-	GTCTTCGCTTCCCCCAGACTG	negative_control	STT
chr11	61771410	61771413	NA|chr11:61771391-61771410:+	+	chr11:61771391-61771410:+	GGGCACATCCTGGCCCAAAC	negative_control	STT
chr11	61771404	61771407	NA|chr11:61771408-61771427:-	-	chr11:61771408-61771427:-	GTCTCCCCTCTCTAGCCTGTT	negative_control	STT
chr11	61771446	61771449	NA|chr11:61771427-61771446:+	+	chr11:61771427-61771446:+	GAGAGGTGGATACTACCCAGT	negative_control	STT
chr11	61771449	61771452	NA|chr11:61771430-61771449:+	+	chr11:61771430-61771449:+	GGTGGATACTACCCAGTGGG	negative_control	STT
chr11	61771450	61771453	NA|chr11:61771431-61771450:+	+	chr11:61771431-61771450:+	GTGGATACTACCCAGTGGGA	negative_control	STT
chr11	61771475	61771478	NA|chr11:61771456-61771475:+	+	chr11:61771456-61771475:+	GTCGGGGAGAGCCAGCCCCCA	negative_control	STT
chr11	61771470	61771473	NA|chr11:61771474-61771493:-	-	chr11:61771474-61771493:-	GAAACAGAAGTGTGCGCCGTG	negative_control	STT
chr11	61771497	61771500	NA|chr11:61771478-61771497:+	+	chr11:61771478-61771497:+	GCGCACACTTCTGTTTCCCC	negative_control	STT
chr11	61771574	61771577	NA|chr11:61771555-61771574:+	+	chr11:61771555-61771574:+	GCTCAATGCCCAGATGCTGAA	negative_control	STT
chr11	61771595	61771598	NA|chr11:61771576-61771595:+	+	chr11:61771576-61771595:+	GGAATGATCAAACAGGAGCC	negative_control	STT
chr11	61771596	61771599	NA|chr11:61771577-61771596:+	+	chr11:61771577-61771596:+	GAATGATCAAACAGGAGCCT	negative_control	STT
chr11	61771623	61771626	NA|chr11:61771627-61771646:-	-	chr11:61771627-61771646:-	GGTGGCGATGGGGCTCGAGT	negative_control	STT
chr11	61771647	61771650	NA|chr11:61771628-61771647:+	+	chr11:61771628-61771647:+	GCTCGAGCCCCATCGCCACCC	negative_control	STT
chr11	61771655	61771658	NA|chr11:61771659-61771678:-	-	chr11:61771659-61771678:-	GGCCCGGGGAGAGCGGACCC	negative_control	STT
chr11	61771722	61771725	NA|chr11:61771703-61771722:+	+	chr11:61771703-61771722:+	GCCCGTGTCCAGACACCGCCT	negative_control	STT
chr11	61771703	61771706	NA|chr11:61771707-61771726:-	-	chr11:61771707-61771726:-	GCCAAGGCGGTGTCTGGACA	negative_control	STT
chr11	61771776	61771779	NA|chr11:61771757-61771776:+	+	chr11:61771757-61771776:+	GGCTGGCCAACTCTTCAAGG	negative_control	STT
chr11	61771778	61771781	NA|chr11:61771759-61771778:+	+	chr11:61771759-61771778:+	GCTGGCCAACTCTTCAAGGTG	negative_control	STT
chr11	61771783	61771786	NA|chr11:61771764-61771783:+	+	chr11:61771764-61771783:+	GCAACTCTTCAAGGTGGGGTG	negative_control	STT
chr11	61771826	61771829	NA|chr11:61771807-61771826:+	+	chr11:61771807-61771826:+	GCATGGGCGTTCCCTCCCTCC	negative_control	STT
chr11	61771850	61771853	NA|chr11:61771854-61771873:-	-	chr11:61771854-61771873:-	GGTCCAGGTAGGAGCCACTG	negative_control	STT
chr11	61771872	61771875	NA|chr11:61771876-61771895:-	-	chr11:61771876-61771895:-	GCACTTGATGGACTGGTAGTT	negative_control	STT
chr11	61771885	61771888	NA|chr11:61771889-61771908:-	-	chr11:61771889-61771908:-	GCTGATGAGGCTGCCACTTGA	negative_control	STT
chr11	61771945	61771948	NA|chr11:61771926-61771945:+	+	chr11:61771926-61771945:+	GCCTGTACGATGCTAACTACA	negative_control	STT
chr11	61771925	61771928	NA|chr11:61771929-61771948:-	-	chr11:61771929-61771948:-	GCCTTGTAGTTAGCATCGTAC	negative_control	STT
chr11	61771981	61771984	NA|chr11:61771985-61772004:-	-	chr11:61771985-61772004:-	GCGTCCCAAGGTGGGGGGGCC	negative_control	STT
chr11	61771990	61771993	NA|chr11:61771994-61772013:-	-	chr11:61771994-61772013:-	GGGCTGGGGCGTCCCAAGGT	negative_control	STT
chr11	61772137	61772140	NA|chr11:61772141-61772160:-	-	chr11:61772141-61772160:-	GCTGGCAGTCATCACCTTCTC	negative_control	STT
chr11	61772177	61772180	NA|chr11:61772181-61772200:-	-	chr11:61772181-61772200:-	GCTGCCCACTTCTCCCTGACT	negative_control	STT
chr11	61772275	61772278	NA|chr11:61772279-61772298:-	-	chr11:61772279-61772298:-	GCTGCCGGGAGGGCCCAGCTT	negative_control	STT
chr11	61772400	61772403	NA|chr11:61772381-61772400:+	+	chr11:61772381-61772400:+	GCCAGATGGCTCCATCTTTCC	negative_control	STT
chr11	61772412	61772415	NA|chr11:61772393-61772412:+	+	chr11:61772393-61772412:+	GATCTTTCCAGGCCGCAGGCC	negative_control	STT
chr11	61772450	61772453	NA|chr11:61772431-61772450:+	+	chr11:61772431-61772450:+	GACTCCCCTGGCTCACCCAGA	negative_control	STT
chr11	61772490	61772493	NA|chr11:61772471-61772490:+	+	chr11:61772471-61772490:+	GGGTAACTGTGGATATTGCC	negative_control	STT
chr11	61772493	61772496	NA|chr11:61772497-61772516:-	-	chr11:61772497-61772516:-	GCTGGTCTAATCCACTGGCCC	negative_control	STT
chr11	61772537	61772540	NA|chr11:61772518-61772537:+	+	chr11:61772518-61772537:+	GTGCATGGAGTTGGGTGCTCC	negative_control	STT
chr11	61772569	61772572	NA|chr11:61772550-61772569:+	+	chr11:61772550-61772569:+	GAATTCTTAGCCAGCAGTCCC	negative_control	STT
chr11	61772574	61772577	NA|chr11:61772555-61772574:+	+	chr11:61772555-61772574:+	GTTAGCCAGCAGTCCCAGGCC	negative_control	STT
chr11	61772624	61772627	NA|chr11:61772605-61772624:+	+	chr11:61772605-61772624:+	GGGTCCCATGAAGTCCTGCC	negative_control	STT
chr11	61772628	61772631	NA|chr11:61772609-61772628:+	+	chr11:61772609-61772628:+	GCCCATGAAGTCCTGCCAGGT	negative_control	STT
chr11	61772676	61772679	NA|chr11:61772680-61772699:-	-	chr11:61772680-61772699:-	GAGTATGGCAGTAAGAGTAAG	negative_control	STT
chr11	61772703	61772706	NA|chr11:61772684-61772703:+	+	chr11:61772684-61772703:+	GCTCTTACTGCCATACTCTTT	negative_control	STT
chr11	61772692	61772695	NA|chr11:61772696-61772715:-	-	chr11:61772696-61772715:-	GCAAGGGTGGCCCAAAGAGTA	negative_control	STT
chr11	61772755	61772758	NA|chr11:61772759-61772778:-	-	chr11:61772759-61772778:-	GAAGTGCCTGGGCCACTTCCG	negative_control	STT
chr11	61772757	61772760	NA|chr11:61772761-61772780:-	-	chr11:61772761-61772780:-	GGAAGTGCCTGGGCCACTTC	negative_control	STT
chr11	61772793	61772796	NA|chr11:61772774-61772793:+	+	chr11:61772774-61772793:+	GCACTTCCTGGGTGCTTTGCT	negative_control	STT
chr11	61772857	61772860	NA|chr11:61772838-61772857:+	+	chr11:61772838-61772857:+	GCCCAGGCCTTTGGCAACAC	negative_control	STT
chr11	61772844	61772847	NA|chr11:61772848-61772867:-	-	chr11:61772848-61772867:-	GGCCTGGCCAGTGTTGCCAA	negative_control	STT
chr11	61772906	61772909	NA|chr11:61772910-61772929:-	-	chr11:61772910-61772929:-	GTGCTGGCCTGGCGGAAGCT	negative_control	STT
chr11	61772929	61772932	NA|chr11:61772910-61772929:+	+	chr11:61772910-61772929:+	GAGCTTCCGCCAGGCCAGCAC	negative_control	STT
chr11	61772930	61772933	NA|chr11:61772911-61772930:+	+	chr11:61772911-61772930:+	GCTTCCGCCAGGCCAGCACT	negative_control	STT
chr11	61772957	61772960	NA|chr11:61772938-61772957:+	+	chr11:61772938-61772957:+	GCCTGTGACCACTCTTGTGCC	negative_control	STT
chr11	61773313	61773316	NA|chr11:61773294-61773313:+	+	chr11:61773294-61773313:+	GCTCTTTTTACTGTCAACTAG	negative_control	STT
chr11	61773407	61773410	NA|chr11:61773411-61773430:-	-	chr11:61773411-61773430:-	GTCCCTCCGTCTGCCCGGGGA	negative_control	STT
chr11	61773536	61773539	NA|chr11:61773517-61773536:+	+	chr11:61773517-61773536:+	GCCTGGTTCCACCGTTTCCA	negative_control	STT
chr11	61773524	61773527	NA|chr11:61773528-61773547:-	-	chr11:61773528-61773547:-	GCTAGTTGCCCTGGAAACGG	negative_control	STT
chr11	61773533	61773536	NA|chr11:61773537-61773556:-	-	chr11:61773537-61773556:-	GCGCCTGACAGCTAGTTGCCC	negative_control	STT
chr11	61773595	61773598	NA|chr11:61773576-61773595:+	+	chr11:61773576-61773595:+	GCAGTCCCTCTCGGGTGAGTG	negative_control	STT
chr11	61773579	61773582	NA|chr11:61773583-61773602:-	-	chr11:61773583-61773602:-	GCCCCCTCACTCACCCGAGA	negative_control	STT
chr11	61773634	61773637	NA|chr11:61773615-61773634:+	+	chr11:61773615-61773634:+	GTCTGGGAAGGAGCCGAGTGT	negative_control	STT
chr11	61773656	61773659	NA|chr11:61773660-61773679:-	-	chr11:61773660-61773679:-	GACTGGAGGGAACTCCTGAGT	negative_control	STT
chr11	61773674	61773677	NA|chr11:61773678-61773697:-	-	chr11:61773678-61773697:-	GACCCTGAGGCCCACCAGAC	negative_control	STT
chr11	61773745	61773748	NA|chr11:61773726-61773745:+	+	chr11:61773726-61773745:+	GGGCGGTGGCCTAAGGCATG	negative_control	STT
chr11	61773781	61773784	NA|chr11:61773785-61773804:-	-	chr11:61773785-61773804:-	GCCGGAGAGGATTCTAGTACA	negative_control	STT
chr11	61773802	61773805	NA|chr11:61773783-61773802:+	+	chr11:61773783-61773802:+	GCCTGTACTAGAATCCTCTCC	negative_control	STT
chr11	61773903	61773906	NA|chr11:61773884-61773903:+	+	chr11:61773884-61773903:+	GTTTGGAACCCAGCAGGTAGG	negative_control	STT
chr11	61773918	61773921	NA|chr11:61773899-61773918:+	+	chr11:61773899-61773918:+	GTAGGAGGAACCGATGTTCC	negative_control	STT
chr11	61773923	61773926	NA|chr11:61773904-61773923:+	+	chr11:61773904-61773923:+	GAGGAACCGATGTTCCAGGCC	negative_control	STT
chr11	61773930	61773933	NA|chr11:61773911-61773930:+	+	chr11:61773911-61773930:+	GATGTTCCAGGCCCGGCTCT	negative_control	STT
chr11	61773961	61773964	NA|chr11:61773965-61773984:-	-	chr11:61773965-61773984:-	GCGGTAGGTGAGCATGGGCCT	negative_control	STT
chr11	61773967	61773970	NA|chr11:61773971-61773990:-	-	chr11:61773971-61773990:-	GTCCACGCGGTAGGTGAGCAT	negative_control	STT
chr11	61773968	61773971	NA|chr11:61773972-61773991:-	-	chr11:61773972-61773991:-	GATCCACGCGGTAGGTGAGCA	negative_control	STT
chr11	61773992	61773995	NA|chr11:61773973-61773992:+	+	chr11:61773973-61773992:+	GCTCACCTACCGCGTGGATG	negative_control	STT
chr11	61773999	61774002	NA|chr11:61773980-61773999:+	+	chr11:61773980-61773999:+	GTACCGCGTGGATGCGGACAA	negative_control	STT
chr11	61774028	61774031	NA|chr11:61774032-61774051:-	-	chr11:61774032-61774051:-	GTTCTTCTTCTGGCACACAA	negative_control	STT
chr11	61774050	61774053	NA|chr11:61774054-61774073:-	-	chr11:61774054-61774073:-	GTGTACACTGTCACCTGGAAG	negative_control	STT
chr11	61774074	61774077	NA|chr11:61774055-61774074:+	+	chr11:61774055-61774074:+	GTTCCAGGTGACAGTGTACAT	negative_control	STT
chr11	61774090	61774093	NA|chr11:61774094-61774113:-	-	chr11:61774094-61774113:-	GTCGGGCGTCTTGACGTACTT	negative_control	STT
chr11	61774109	61774112	NA|chr11:61774113-61774132:-	-	chr11:61774113-61774132:-	GTCGAGGGGCTTGAGGCCCT	negative_control	STT
chr11	61774125	61774128	NA|chr11:61774129-61774148:-	-	chr11:61774129-61774148:-	GCTTCAGATAGAAGCAGTCG	negative_control	STT
chr11	61774171	61774174	NA|chr11:61774152-61774171:+	+	chr11:61774152-61774171:+	GACGGAGTGAAGGCAAGTTTG	negative_control	STT
chr11	61774222	61774225	NA|chr11:61774226-61774245:-	-	chr11:61774226-61774245:-	GCCAACGCTTGCTTTTTCTG	negative_control	STT
chr11	61774224	61774227	NA|chr11:61774228-61774247:-	-	chr11:61774228-61774247:-	GCAGCCAACGCTTGCTTTTTC	negative_control	STT
chr11	61774591	61774594	NA|chr11:61774595-61774614:-	-	chr11:61774595-61774614:-	GGCGGGGTGGCAGTAGCAGT	negative_control	STT
chr11	61774685	61774688	NA|chr11:61774666-61774685:+	+	chr11:61774666-61774685:+	GTGCGCCTGCCTCCCTCTTGT	negative_control	STT
chr11	61774673	61774676	NA|chr11:61774677-61774696:-	-	chr11:61774677-61774696:-	GTGATGAGCCCAACAAGAGGG	negative_control	STT
chr11	61774720	61774723	NA|chr11:61774724-61774743:-	-	chr11:61774724-61774743:-	GACGTTTAAGGGGCAGGCACA	negative_control	STT
chr11	61774755	61774758	NA|chr11:61774759-61774778:-	-	chr11:61774759-61774778:-	GTGCCCAACGAGAGGGAAGC	negative_control	STT
chr11	61774814	61774817	NA|chr11:61774818-61774837:-	-	chr11:61774818-61774837:-	GAGCAGGAAACGGGGCGAGA	negative_control	STT
chr11	61774815	61774818	NA|chr11:61774819-61774838:-	-	chr11:61774819-61774838:-	GGAGCAGGAAACGGGGCGAG	negative_control	STT
chr11	61774850	61774853	NA|chr11:61774854-61774873:-	-	chr11:61774854-61774873:-	GCTTGACTGGGGTTGCAGACT	negative_control	STT
chr11	61774887	61774890	NA|chr11:61774891-61774910:-	-	chr11:61774891-61774910:-	GAGCTGAGGCACCTGGTAGA	negative_control	STT
chr11	61774983	61774986	NA|chr11:61774987-61775006:-	-	chr11:61774987-61775006:-	GATTTGCGGCTCAGGTAACCA	negative_control	STT
chr11	61775008	61775011	NA|chr11:61774989-61775008:+	+	chr11:61774989-61775008:+	GTTACCTGAGCCGCAAATCT	negative_control	STT
chr11	61774992	61774995	NA|chr11:61774996-61775015:-	-	chr11:61774996-61775015:-	GCTGACCCAGATTTGCGGCTC	negative_control	STT
chr11	61775025	61775028	NA|chr11:61775029-61775048:-	-	chr11:61775029-61775048:-	GCCAGATGCATGATGAGGTTG	negative_control	STT
chr11	61775059	61775062	NA|chr11:61775063-61775082:-	-	chr11:61775063-61775082:-	GCCAGGTAGAGGGATCTTCCA	negative_control	STT
chr11	61775084	61775087	NA|chr11:61775065-61775084:+	+	chr11:61775065-61775084:+	GAAGATCCCTCTACCTGGTC	negative_control	STT
chr11	61775070	61775073	NA|chr11:61775074-61775093:-	-	chr11:61775074-61775093:-	GCGAGGACCGGACCAGGTAGA	negative_control	STT
chr11	61775119	61775122	NA|chr11:61775100-61775119:+	+	chr11:61775100-61775119:+	GTCCTGTCCATCCCCTGGTCT	negative_control	STT
chr11	61775109	61775112	NA|chr11:61775113-61775132:-	-	chr11:61775113-61775132:-	GAGGGAGGTAACCCAGACCAG	negative_control	STT
chr11	61775110	61775113	NA|chr11:61775114-61775133:-	-	chr11:61775114-61775133:-	GAAGGGAGGTAACCCAGACCA	negative_control	STT
chr11	61775139	61775142	NA|chr11:61775120-61775139:+	+	chr11:61775120-61775139:+	GGGTTACCTCCCTTCCTTGT	negative_control	STT
chr11	61775125	61775128	NA|chr11:61775129-61775148:-	-	chr11:61775129-61775148:-	GACATTCCGACAAGGAAGGG	negative_control	STT
chr11	61775157	61775160	NA|chr11:61775138-61775157:+	+	chr11:61775138-61775157:+	GTCGGAATGTCCACAGCAGC	negative_control	STT
chr11	61775171	61775174	NA|chr11:61775175-61775194:-	-	chr11:61775175-61775194:-	GCCCTGAGTCTCAAGTGGGGC	negative_control	STT
chr11	61775192	61775195	NA|chr11:61775173-61775192:+	+	chr11:61775173-61775192:+	GCTGCCCCACTTGAGACTCAG	negative_control	STT
chr11	61775235	61775238	NA|chr11:61775239-61775258:-	-	chr11:61775239-61775258:-	GTTGGAAGCCGGGGCTTTGCT	negative_control	STT
chr11	61775245	61775248	NA|chr11:61775249-61775268:-	-	chr11:61775249-61775268:-	GTGGTGCAGCTTGGAAGCCG	negative_control	STT
chr11	61775247	61775250	NA|chr11:61775251-61775270:-	-	chr11:61775251-61775270:-	GCCGTGGTGCAGCTTGGAAGC	negative_control	STT
chr11	61775268	61775271	NA|chr11:61775249-61775268:+	+	chr11:61775249-61775268:+	GCGGCTTCCAAGCTGCACCAC	negative_control	STT
chr11	61775269	61775272	NA|chr11:61775250-61775269:+	+	chr11:61775250-61775269:+	GGCTTCCAAGCTGCACCACG	negative_control	STT
chr11	61775254	61775257	NA|chr11:61775258-61775277:-	-	chr11:61775258-61775277:-	GAAGGCCCCCGTGGTGCAGCT	negative_control	STT
chr11	61775296	61775299	NA|chr11:61775300-61775319:-	-	chr11:61775300-61775319:-	GGTACCACAAGTGGCAGAGC	negative_control	STT
chr11	61775305	61775308	NA|chr11:61775309-61775328:-	-	chr11:61775309-61775328:-	GGCTGCGATGGTACCACAAG	negative_control	STT
chr11	61775418	61775421	NA|chr11:61775422-61775441:-	-	chr11:61775422-61775441:-	GTCTTAGGGGAGGGGCCCCT	negative_control	STT
chr11	61775426	61775429	NA|chr11:61775430-61775449:-	-	chr11:61775430-61775449:-	GCCCAATGGGTCTTAGGGGAG	negative_control	STT
chr11	61775427	61775430	NA|chr11:61775431-61775450:-	-	chr11:61775431-61775450:-	GTCCCAATGGGTCTTAGGGGA	negative_control	STT
chr11	61775449	61775452	NA|chr11:61775430-61775449:+	+	chr11:61775430-61775449:+	GCTCCCCTAAGACCCATTGGG	negative_control	STT
chr11	61775440	61775443	NA|chr11:61775444-61775463:-	-	chr11:61775444-61775463:-	GTGCTGTGGTGCCTCCCAAT	negative_control	STT
chr11	61775454	61775457	NA|chr11:61775458-61775477:-	-	chr11:61775458-61775477:-	GCCACTACTGGGGTTGTGCTG	negative_control	STT
chr11	61775528	61775531	NA|chr11:61775509-61775528:+	+	chr11:61775509-61775528:+	GATGGCTGGGTCTGTCGGCTT	negative_control	STT
chr11	61775559	61775562	NA|chr11:61775540-61775559:+	+	chr11:61775540-61775559:+	GTGAGCCAGGCATGGTACCT	negative_control	STT
chr11	61775544	61775547	NA|chr11:61775548-61775567:-	-	chr11:61775548-61775567:-	GCCATGCCAAGGTACCATGCC	negative_control	STT
chr11	61775633	61775636	NA|chr11:61775637-61775656:-	-	chr11:61775637-61775656:-	GAAGCCCATCCACTTGCACCT	negative_control	STT
chr11	61775695	61775698	NA|chr11:61775676-61775695:+	+	chr11:61775676-61775695:+	GTGGGTATGGACATGAGGGA	negative_control	STT
chr11	61775824	61775827	NA|chr11:61775805-61775824:+	+	chr11:61775805-61775824:+	GATGCGTAGCTGTGCAGAAGT	negative_control	STT
chr11	61775825	61775828	NA|chr11:61775806-61775825:+	+	chr11:61775806-61775825:+	GTGCGTAGCTGTGCAGAAGTT	negative_control	STT
chr11	61775826	61775829	NA|chr11:61775807-61775826:+	+	chr11:61775807-61775826:+	GCGTAGCTGTGCAGAAGTTG	negative_control	STT
chr11	61775945	61775948	NA|chr11:61775949-61775968:-	-	chr11:61775949-61775968:-	GACTAGAGCTCACCAGGAAAC	negative_control	STT
chr11	61775969	61775972	NA|chr11:61775950-61775969:+	+	chr11:61775950-61775969:+	GTTTCCTGGTGAGCTCTAGTT	negative_control	STT
chr11	61776028	61776031	NA|chr11:61776009-61776028:+	+	chr11:61776009-61776028:+	GAGCCGGGTAGCCCCATCCTG	negative_control	STT
chr11	61776093	61776096	NA|chr11:61776097-61776116:-	-	chr11:61776097-61776116:-	GCCGCTTGCTCCGGTCTGAC	negative_control	STT
chr11	61776115	61776118	NA|chr11:61776119-61776138:-	-	chr11:61776119-61776138:-	GACTCACGTGACCGGGTTGAA	negative_control	STT
chr11	61776116	61776119	NA|chr11:61776120-61776139:-	-	chr11:61776120-61776139:-	GCACTCACGTGACCGGGTTGA	negative_control	STT
chr11	61776123	61776126	NA|chr11:61776127-61776146:-	-	chr11:61776127-61776146:-	GGTCAGACACTCACGTGACC	negative_control	STT
chr11	61776124	61776127	NA|chr11:61776128-61776147:-	-	chr11:61776128-61776147:-	GGGTCAGACACTCACGTGAC	negative_control	STT
chr11	61776150	61776153	NA|chr11:61776131-61776150:+	+	chr11:61776131-61776150:+	GACGTGAGTGTCTGACCCTGT	negative_control	STT
chr11	61776153	61776156	NA|chr11:61776134-61776153:+	+	chr11:61776134-61776153:+	GTGAGTGTCTGACCCTGTTGG	negative_control	STT
chr11	61776168	61776171	NA|chr11:61776149-61776168:+	+	chr11:61776149-61776168:+	GTTGGGGGTGGTACCTAGAA	negative_control	STT
chr11	61776161	61776164	NA|chr11:61776165-61776184:-	-	chr11:61776165-61776184:-	GCTTTAGTTGTGGACCCTTCT	negative_control	STT
chr11	61776204	61776207	NA|chr11:61776208-61776227:-	-	chr11:61776208-61776227:-	GGACACCCTGGGTACCTCCC	negative_control	STT
chr11	61776360	61776363	NA|chr11:61776341-61776360:+	+	chr11:61776341-61776360:+	GCAGGTCACGAAGGTGACTGT	negative_control	STT
chr11	61776361	61776364	NA|chr11:61776342-61776361:+	+	chr11:61776342-61776361:+	GAGGTCACGAAGGTGACTGTG	negative_control	STT
chr11	61776383	61776386	NA|chr11:61776387-61776406:-	-	chr11:61776387-61776406:-	GCTTACGCATGTTGTTAGCGG	negative_control	STT
chr11	61776416	61776419	NA|chr11:61776420-61776439:-	-	chr11:61776420-61776439:-	GTGCTCACCTCTGGTCCGGGT	negative_control	STT
chr11	61776438	61776441	NA|chr11:61776419-61776438:+	+	chr11:61776419-61776438:+	GAACCCGGACCAGAGGTGAGC	negative_control	STT
chr11	61776421	61776424	NA|chr11:61776425-61776444:-	-	chr11:61776425-61776444:-	GCCACCTGCTCACCTCTGGTC	negative_control	STT
chr11	61776448	61776451	NA|chr11:61776452-61776471:-	-	chr11:61776452-61776471:-	GAAATGGAGGGGCTCCGGGGC	negative_control	STT
chr11	61776465	61776468	NA|chr11:61776469-61776488:-	-	chr11:61776469-61776488:-	GTGTCTTCCTGCCTCAGAAA	negative_control	STT
chr11	61776506	61776509	NA|chr11:61776487-61776506:+	+	chr11:61776487-61776506:+	GACTGCCCTGGGTGGCACACC	negative_control	STT
chr11	61776491	61776494	NA|chr11:61776495-61776514:-	-	chr11:61776495-61776514:-	GCTGTGCCTGGTGTGCCACCC	negative_control	STT
chr11	61776517	61776520	NA|chr11:61776521-61776540:-	-	chr11:61776521-61776540:-	GTGTGAAATGGCTCAGCCTGT	negative_control	STT
chr11	61776564	61776567	NA|chr11:61776568-61776587:-	-	chr11:61776568-61776587:-	GTCCCATCCTTAAGTCAATGA	negative_control	STT
chr11	61776622	61776625	NA|chr11:61776626-61776645:-	-	chr11:61776626-61776645:-	GAGGGCCCACAGCAAGAAGCC	negative_control	STT
chr11	61776673	61776676	NA|chr11:61776654-61776673:+	+	chr11:61776654-61776673:+	GTCTGCCCCCTGGTGGAGGCT	negative_control	STT
chr11	61776658	61776661	NA|chr11:61776662-61776681:-	-	chr11:61776662-61776681:-	GGAACCCGAGCCTCCACCAG	negative_control	STT
chr11	61776715	61776718	NA|chr11:61776696-61776715:+	+	chr11:61776696-61776715:+	GGGTGAGATGAACATGCATC	negative_control	STT
chr11	61776842	61776845	NA|chr11:61776823-61776842:+	+	chr11:61776823-61776842:+	GACAGAACCAGAACTACACGC	negative_control	STT
chr11	61776828	61776831	NA|chr11:61776832-61776851:-	-	chr11:61776832-61776851:-	GGGCGGCCAGCGTGTAGTTC	negative_control	STT
chr11	61776845	61776848	NA|chr11:61776849-61776868:-	-	chr11:61776849-61776868:-	GATGCGCTCTGAGATCTGGG	negative_control	STT
chr11	61776881	61776884	NA|chr11:61776862-61776881:+	+	chr11:61776862-61776881:+	GCGCATCATTGTGCGGGTGA	negative_control	STT
chr11	61776887	61776890	NA|chr11:61776891-61776910:-	-	chr11:61776891-61776910:-	GCTGTCTACGCCCTGGGAGG	negative_control	STT
chr11	61776890	61776893	NA|chr11:61776894-61776913:-	-	chr11:61776894-61776913:-	GAGGGCTGTCTACGCCCTGGG	negative_control	STT
chr11	61776948	61776951	NA|chr11:61776929-61776948:+	+	chr11:61776929-61776948:+	GAAACAGCAAGCAGAAGTACC	negative_control	STT
chr11	61777164	61777167	NA|chr11:61777145-61777164:+	+	chr11:61777145-61777164:+	GTGCAGTGAGAAACCCTGGC	negative_control	STT
chr11	61777205	61777208	NA|chr11:61777186-61777205:+	+	chr11:61777186-61777205:+	GGAGTTTCCCCCTGCTCCCA	negative_control	STT
chr11	61777223	61777226	NA|chr11:61777227-61777246:-	-	chr11:61777227-61777246:-	GTGGATCAGTCCTGGGGGATA	negative_control	STT
chr11	61777257	61777260	NA|chr11:61777238-61777257:+	+	chr11:61777238-61777257:+	GACTGATCCAGCCCCAACTCG	negative_control	STT
chr11	61777261	61777264	NA|chr11:61777242-61777261:+	+	chr11:61777242-61777261:+	GATCCAGCCCCAACTCGCGGT	negative_control	STT
chr11	61777247	61777250	NA|chr11:61777251-61777270:-	-	chr11:61777251-61777270:-	GTGGAGGCCTACCGCGAGTTG	negative_control	STT
chr11	61777248	61777251	NA|chr11:61777252-61777271:-	-	chr11:61777252-61777271:-	GTTGGAGGCCTACCGCGAGTT	negative_control	STT
chr11	61777264	61777267	NA|chr11:61777268-61777287:-	-	chr11:61777268-61777287:-	GCTCGAACTGGCCTGGGTTGG	negative_control	STT
chr11	61777271	61777274	NA|chr11:61777275-61777294:-	-	chr11:61777275-61777294:-	GTGTCGCTCTCGAACTGGCCT	negative_control	STT
chr11	61777272	61777275	NA|chr11:61777276-61777295:-	-	chr11:61777276-61777295:-	GCTGTCGCTCTCGAACTGGCC	negative_control	STT
chr11	61777352	61777355	NA|chr11:61777333-61777352:+	+	chr11:61777333-61777352:+	GTCTTCCACCACGGCCGCGT	negative_control	STT
chr11	61777337	61777340	NA|chr11:61777341-61777360:-	-	chr11:61777341-61777360:-	GTGATGCCCACGCGGCCGTGG	negative_control	STT
chr11	61777340	61777343	NA|chr11:61777344-61777363:-	-	chr11:61777344-61777363:-	GTGTTGATGCCCACGCGGCCG	negative_control	STT
chr11	61777372	61777375	NA|chr11:61777353-61777372:+	+	chr11:61777353-61777372:+	GGGCATCAACACAGACCGGC	negative_control	STT
chr11	61777378	61777381	NA|chr11:61777359-61777378:+	+	chr11:61777359-61777378:+	GCAACACAGACCGGCCGGATG	negative_control	STT
chr11	61777384	61777387	NA|chr11:61777365-61777384:+	+	chr11:61777365-61777384:+	GAGACCGGCCGGATGAGGCGC	negative_control	STT
chr11	61777371	61777374	NA|chr11:61777375-61777394:-	-	chr11:61777375-61777394:-	GTGCACAACCAGCGCCTCATC	negative_control	STT
chr11	61777394	61777397	NA|chr11:61777375-61777394:+	+	chr11:61777375-61777394:+	GATGAGGCGCTGGTTGTGCA	negative_control	STT
chr11	61777405	61777408	NA|chr11:61777386-61777405:+	+	chr11:61777386-61777405:+	GGTTGTGCACGGGAATGTCA	negative_control	STT
chr11	61777447	61777450	NA|chr11:61777428-61777447:+	+	chr11:61777428-61777447:+	GCCCCTCCGACCTGCGCGCCA	negative_control	STT
chr11	61777429	61777432	NA|chr11:61777433-61777452:-	-	chr11:61777433-61777452:-	GTTCCTTGGCGCGCAGGTCGG	negative_control	STT
chr11	61777459	61777462	NA|chr11:61777440-61777459:+	+	chr11:61777440-61777459:+	GCGCGCCAAGGAACACGTGC	negative_control	STT
chr11	61777503	61777506	NA|chr11:61777484-61777503:+	+	chr11:61777484-61777503:+	GGCCGGGCGGGTCCAGACGC	negative_control	STT
chr11	61777485	61777488	NA|chr11:61777489-61777508:-	-	chr11:61777489-61777508:-	GCTCCAGCGTCTGGACCCGCC	negative_control	STT
chr11	61777508	61777511	NA|chr11:61777489-61777508:+	+	chr11:61777489-61777508:+	GGCGGGTCCAGACGCTGGAG	negative_control	STT
chr11	61777509	61777512	NA|chr11:61777490-61777509:+	+	chr11:61777490-61777509:+	GCGGGTCCAGACGCTGGAGC	negative_control	STT
chr11	61777516	61777519	NA|chr11:61777497-61777516:+	+	chr11:61777497-61777516:+	GCAGACGCTGGAGCGGGCCGC	negative_control	STT
chr11	61777551	61777554	NA|chr11:61777532-61777551:+	+	chr11:61777532-61777551:+	GGGGAGGGGGCGTGACTACG	negative_control	STT
chr11	61777601	61777604	NA|chr11:61777605-61777624:-	-	chr11:61777605-61777624:-	GACCACTGGAGTGGTTAGATC	negative_control	STT
chr11	61777623	61777626	NA|chr11:61777604-61777623:+	+	chr11:61777604-61777623:+	GCGATCTAACCACTCCAGTGG	negative_control	STT
chr11	61777611	61777614	NA|chr11:61777615-61777634:-	-	chr11:61777615-61777634:-	GAGGAGACCCCACCACTGGAG	negative_control	STT
chr11	61777679	61777682	NA|chr11:61777683-61777702:-	-	chr11:61777683-61777702:-	GTCCTGCGGCCGTCCCGGAGC	negative_control	STT
chr11	61777685	61777688	NA|chr11:61777689-61777708:-	-	chr11:61777689-61777708:-	GAACCCCTCCTGCGGCCGTCC	negative_control	STT
chr11	61777715	61777718	NA|chr11:61777696-61777715:+	+	chr11:61777696-61777715:+	GCGCAGGAGGGGTTCATTCCC	negative_control	STT
chr11	61777718	61777721	NA|chr11:61777722-61777741:-	-	chr11:61777722-61777741:-	GTGTCCACCTGCGGGGAGCC	negative_control	STT
chr11	61777726	61777729	NA|chr11:61777730-61777749:-	-	chr11:61777730-61777749:-	GCTCGGTGGTGTCCACCTGC	negative_control	STT
chr11	61777743	61777746	NA|chr11:61777747-61777766:-	-	chr11:61777747-61777766:-	GCGAGATCCTCTTCAATTGCT	negative_control	STT
chr11	61777772	61777775	NA|chr11:61777753-61777772:+	+	chr11:61777753-61777772:+	GTGAAGAGGATCTCGCGCATG	negative_control	STT
chr11	61777797	61777800	NA|chr11:61777801-61777820:-	-	chr11:61777801-61777820:-	GCCCGCGCTGGCGGCGAACT	negative_control	STT
chr11	61777824	61777827	NA|chr11:61777805-61777824:+	+	chr11:61777805-61777824:+	GCGCCGCCAGCGCGGGCATCG	negative_control	STT
chr11	61777847	61777850	NA|chr11:61777828-61777847:+	+	chr11:61777828-61777847:+	GCCACCGCGCCAGAGACAGGT	negative_control	STT
chr11	61777827	61777830	NA|chr11:61777831-61777850:-	-	chr11:61777831-61777850:-	GCCTACCTGTCTCTGGCGCGG	negative_control	STT
chr11	61777848	61777851	NA|chr11:61777829-61777848:+	+	chr11:61777829-61777848:+	GCACCGCGCCAGAGACAGGTA	negative_control	STT
chr11	61777868	61777871	NA|chr11:61777849-61777868:+	+	chr11:61777849-61777868:+	GGGACCGGGCTGGTGCGGAC	negative_control	STT
chr11	61777892	61777895	NA|chr11:61777873-61777892:+	+	chr11:61777873-61777892:+	GTCCGGAAACCCAGAAACCT	negative_control	STT
chr11	61777922	61777925	NA|chr11:61777903-61777922:+	+	chr11:61777903-61777922:+	GTGACCTTGCCCCCTGTCACC	negative_control	STT
chr11	61777929	61777932	NA|chr11:61777933-61777952:-	-	chr11:61777933-61777952:-	GTTCCGGGAGTCAAGAGGAGT	negative_control	STT
chr11	61777961	61777964	NA|chr11:61777942-61777961:+	+	chr11:61777942-61777961:+	GACTCCCGGAACTGCGCCCC	negative_control	STT
chr11	61777945	61777948	NA|chr11:61777949-61777968:-	-	chr11:61777949-61777968:-	GATTCCCAGGGGCGCAGTTCC	negative_control	STT
chr11	61777993	61777996	NA|chr11:61777974-61777993:+	+	chr11:61777974-61777993:+	GCTTCTAGAAGTCCCGCCCCT	negative_control	STT
chr11	61777984	61777987	NA|chr11:61777988-61778007:-	-	chr11:61777988-61778007:-	GTTTTCCAAGGTCCGAGGGGC	negative_control	STT
chr11	61777985	61777988	NA|chr11:61777989-61778008:-	-	chr11:61777989-61778008:-	GATTTTCCAAGGTCCGAGGGG	negative_control	STT
chr11	61778048	61778051	NA|chr11:61778029-61778048:+	+	chr11:61778029-61778048:+	GAACCTCGCCCCATTGTCAG	negative_control	STT
chr11	61778037	61778040	NA|chr11:61778041-61778060:-	-	chr11:61778041-61778060:-	GCTCAGATTTCCACTGACAAT	negative_control	STT
chr11	61778068	61778071	NA|chr11:61778072-61778091:-	-	chr11:61778072-61778091:-	GCGCGAAGGGCGAGGGTCCCT	negative_control	STT
chr11	61778076	61778079	NA|chr11:61778080-61778099:-	-	chr11:61778080-61778099:-	GTCATCTAGCGCGAAGGGCGA	negative_control	STT
chr11	61778077	61778080	NA|chr11:61778081-61778100:-	-	chr11:61778081-61778100:-	GTTCATCTAGCGCGAAGGGCG	negative_control	STT
chr11	61778101	61778104	NA|chr11:61778105-61778124:-	-	chr11:61778105-61778124:-	GTATTCTGGCAGGTTAAAGGT	negative_control	STT
chr11	61778116	61778119	NA|chr11:61778120-61778139:-	-	chr11:61778120-61778139:-	GAGGGCAAGTGGGTAGTATTC	negative_control	STT
chr11	61778138	61778141	NA|chr11:61778119-61778138:+	+	chr11:61778119-61778138:+	GAGAATACTACCCACTTGCCC	negative_control	STT
chr11	61778150	61778153	NA|chr11:61778154-61778173:-	-	chr11:61778154-61778173:-	GTGGGGTGGGGCGGATTCCTG	negative_control	STT
chr11	61778152	61778155	NA|chr11:61778156-61778175:-	-	chr11:61778156-61778175:-	GCTGGGGTGGGGCGGATTCC	negative_control	STT
chr11	61778221	61778224	NA|chr11:61778202-61778221:+	+	chr11:61778202-61778221:+	GAATTGCAATCCTGTGAACAC	negative_control	STT
chr11	61778228	61778231	NA|chr11:61778209-61778228:+	+	chr11:61778209-61778228:+	GATCCTGTGAACACTGGTTCG	negative_control	STT
chr11	61778246	61778249	NA|chr11:61778227-61778246:+	+	chr11:61778227-61778246:+	GCGTGGGATCTCCCTGCTCCA	negative_control	STT
chr11	61778243	61778246	NA|chr11:61778247-61778266:-	-	chr11:61778247-61778266:-	GATTTGGATTCCAAGGAGCCC	negative_control	STT
chr11	61778275	61778278	NA|chr11:61778279-61778298:-	-	chr11:61778279-61778298:-	GACTGGAGAGGGTGAAGTTC	negative_control	STT
chr11	61778344	61778347	NA|chr11:61778348-61778367:-	-	chr11:61778348-61778367:-	GACAAGCCAAAGATGGGTGG	negative_control	STT
chr11	61778391	61778394	NA|chr11:61778372-61778391:+	+	chr11:61778372-61778391:+	GCCCCCAGGTGTCATCGCTC	negative_control	STT
chr11	61778373	61778376	NA|chr11:61778377-61778396:-	-	chr11:61778377-61778396:-	GCTCCTGAGCGATGACACCTG	negative_control	STT
chr11	61778415	61778418	NA|chr11:61778396-61778415:+	+	chr11:61778396-61778415:+	GGTGAAGGAGATCTTGCCTG	negative_control	STT
chr11	61778452	61778455	NA|chr11:61778433-61778452:+	+	chr11:61778433-61778452:+	GGAGACATGGTCTTTGCCAA	negative_control	STT
chr11	61778494	61778497	NA|chr11:61778475-61778494:+	+	chr11:61778475-61778494:+	GCTGGTGGTGAACAAGGTCTG	negative_control	STT
chr11	61778499	61778502	NA|chr11:61778480-61778499:+	+	chr11:61778480-61778499:+	GGTGAACAAGGTCTGTGGGT	negative_control	STT
chr11	61778570	61778573	NA|chr11:61778551-61778570:+	+	chr11:61778551-61778570:+	GTCATCACCTCCATAGATACT	negative_control	STT
chr11	61778572	61778575	NA|chr11:61778553-61778572:+	+	chr11:61778553-61778572:+	GATCACCTCCATAGATACTGG	negative_control	STT
chr11	61778644	61778647	NA|chr11:61778625-61778644:+	+	chr11:61778625-61778644:+	GAGCGCCCTCTGCACCCCACA	negative_control	STT
chr11	61778692	61778695	NA|chr11:61778673-61778692:+	+	chr11:61778673-61778692:+	GTGGGTAGGGATTTGGCCCC	negative_control	STT
chr11	61778730	61778733	NA|chr11:61778711-61778730:+	+	chr11:61778711-61778730:+	GGGCAAGAGAAACCCTGTGG	negative_control	STT
chr11	61778722	61778725	NA|chr11:61778726-61778745:-	-	chr11:61778726-61778745:-	GAAGGCCATGGCCCTCCACA	negative_control	STT
chr11	61778751	61778754	NA|chr11:61778732-61778751:+	+	chr11:61778732-61778751:+	GGGCCATGGCCTTCCACCCC	negative_control	STT
chr11	61778788	61778791	NA|chr11:61778792-61778811:-	-	chr11:61778792-61778811:-	GAGCCTGGAGGTAACCATACG	negative_control	STT
chr11	61778876	61778879	NA|chr11:61778857-61778876:+	+	chr11:61778857-61778876:+	GCCTGAGTCTGGGCGCCAAGG	negative_control	STT
chr11	61778856	61778859	NA|chr11:61778860-61778879:-	-	chr11:61778860-61778879:-	GCCTCCTTGGCGCCCAGACTC	negative_control	STT
chr11	61778896	61778899	NA|chr11:61778900-61778919:-	-	chr11:61778900-61778919:-	GAGCACTTCACTATTCAGCTG	negative_control	STT
chr11	61778897	61778900	NA|chr11:61778901-61778920:-	-	chr11:61778901-61778920:-	GCAGCACTTCACTATTCAGCT	negative_control	STT
chr11	61778898	61778901	NA|chr11:61778902-61778921:-	-	chr11:61778902-61778921:-	GTCAGCACTTCACTATTCAGC	negative_control	STT
chr11	61778944	61778947	NA|chr11:61778925-61778944:+	+	chr11:61778925-61778944:+	GCTGAGACACCAGTCATCCGA	negative_control	STT
chr11	61778945	61778948	NA|chr11:61778926-61778945:+	+	chr11:61778926-61778945:+	GTGAGACACCAGTCATCCGAG	negative_control	STT
chr11	61778932	61778935	NA|chr11:61778936-61778955:-	-	chr11:61778936-61778955:-	GGATCTGCCCCTCGGATGAC	negative_control	STT
chr11	61778982	61778985	NA|chr11:61778963-61778982:+	+	chr11:61778963-61778982:+	GCAGCCTTCAGGCTTAGGAG	negative_control	STT
chr11	61779078	61779081	NA|chr11:61779059-61779078:+	+	chr11:61779059-61779078:+	GTGTTGCTCGGAGACAGGCAC	negative_control	STT
chr11	61779136	61779139	NA|chr11:61779117-61779136:+	+	chr11:61779117-61779136:+	GCCCAGGTAGGGAGACTTTGA	negative_control	STT
chr11	61779116	61779119	NA|chr11:61779120-61779139:-	-	chr11:61779120-61779139:-	GCCCTCAAAGTCTCCCTACCT	negative_control	STT
chr11	61779219	61779222	NA|chr11:61779223-61779242:-	-	chr11:61779223-61779242:-	GTGGGCCATGGGCCAACACAG	negative_control	STT
chr11	61779260	61779263	NA|chr11:61779241-61779260:+	+	chr11:61779241-61779260:+	GCATGGCCCATGGCCCATGGC	negative_control	STT
chr11	61779245	61779248	NA|chr11:61779249-61779268:-	-	chr11:61779249-61779268:-	GCGCTCCTGCCATGGGCCAT	negative_control	STT
chr11	61779252	61779255	NA|chr11:61779256-61779275:-	-	chr11:61779256-61779275:-	GTGAAGATGCGCTCCTGCCAT	negative_control	STT
chr11	61779286	61779289	NA|chr11:61779267-61779286:+	+	chr11:61779267-61779286:+	GCATCTTCATGGAGAACGTA	negative_control	STT
chr11	61779321	61779324	NA|chr11:61779325-61779344:-	-	chr11:61779325-61779344:-	GCTCATCAATGCGCGTCTCC	negative_control	STT
chr11	61779365	61779368	NA|chr11:61779346-61779365:+	+	chr11:61779346-61779365:+	GGAGCGCTGGAGCCACAAGC	negative_control	STT
chr11	61779379	61779382	NA|chr11:61779360-61779379:+	+	chr11:61779360-61779379:+	GACAAGCTGGCCAAGCTGCGG	negative_control	STT
chr11	61779368	61779371	NA|chr11:61779372-61779391:-	-	chr11:61779372-61779391:-	GCTGTCGAGCCGCCGCAGCT	negative_control	STT
chr11	61779390	61779393	NA|chr11:61779394-61779413:-	-	chr11:61779394-61779413:-	GCCGAGCTGCCGGTGGACTTG	negative_control	STT
chr11	61779427	61779430	NA|chr11:61779408-61779427:+	+	chr11:61779408-61779427:+	GCTCGGGCGCCTTCAGGTAG	negative_control	STT
chr11	61779497	61779500	NA|chr11:61779501-61779520:-	-	chr11:61779501-61779520:-	GACTGAACTGGCTCCCTGCA	negative_control	STT
chr11	61779546	61779549	NA|chr11:61779527-61779546:+	+	chr11:61779527-61779546:+	GCAGCGTCCCCCACAAGAAG	negative_control	STT
chr11	61779572	61779575	NA|chr11:61779553-61779572:+	+	chr11:61779553-61779572:+	GCCCAAGGTGGCCAGCAAGGT	negative_control	STT
chr11	61779553	61779556	NA|chr11:61779557-61779576:-	-	chr11:61779557-61779576:-	GCCCTACCTTGCTGGCCACCT	negative_control	STT
chr11	61779604	61779607	NA|chr11:61779585-61779604:+	+	chr11:61779585-61779604:+	GGATGGCAGGCGGGTTGGAA	negative_control	STT
chr11	61779619	61779622	NA|chr11:61779600-61779619:+	+	chr11:61779600-61779619:+	GTGGAAAGGGGGCCTCCCTTG	negative_control	STT
chr11	61779729	61779732	NA|chr11:61779733-61779752:-	-	chr11:61779733-61779752:-	GAGGGGGTGCCCCATTTCCCC	negative_control	STT
chr11	61779746	61779749	NA|chr11:61779750-61779769:-	-	chr11:61779750-61779769:-	GGTCGGAGGAGCGGTTAAGG	negative_control	STT
chr11	61779747	61779750	NA|chr11:61779751-61779770:-	-	chr11:61779751-61779770:-	GAGGTCGGAGGAGCGGTTAAG	negative_control	STT
chr11	61779785	61779788	NA|chr11:61779766-61779785:+	+	chr11:61779766-61779785:+	GACCTCCAGCAGAGCCCACT	negative_control	STT
chr11	61779779	61779782	NA|chr11:61779783-61779802:-	-	chr11:61779783-61779802:-	GAGGCTGAGGCTGTCCCCAGT	negative_control	STT
chr11	61779835	61779838	NA|chr11:61779839-61779858:-	-	chr11:61779839-61779858:-	GGAACCACGGACGATGACTG	negative_control	STT
chr11	61779856	61779859	NA|chr11:61779860-61779879:-	-	chr11:61779860-61779879:-	GTGGCTGATGCAGGCCTGGTC	negative_control	STT
chr11	61779911	61779914	NA|chr11:61779892-61779911:+	+	chr11:61779892-61779911:+	GGGAACCATCATTGCCCTGG	negative_control	STT
chr11	61779896	61779899	NA|chr11:61779900-61779919:-	-	chr11:61779900-61779919:-	GACCACCACCAGGGCAATGA	negative_control	STT
chr11	61779965	61779968	NA|chr11:61779946-61779965:+	+	chr11:61779946-61779965:+	GGCTCTCATGGTGGCTGACT	negative_control	STT
[truncated: 4,502 more rows]

## Sheet: Table 10
Supplementary Table 10. hg38 Safe-targeting sgRNA library.
Region-name	gRNA-ID	gRNA-Seq	Target-Seq	PAM	Number of off-targets	Off-target summary	Cutting efficiency	Specificity	Rank	Coordinates	Strand	Annotations
chr10:107841939-107841961	chr10:107841939-107841961.0	GCCCTACTGTGGTAACTTTG	GCCCTACTGTGGTAACTTTG	NGG	116	2:4 | 3:13	0.480847	0.285629	1	NC_000010.11:107841939-107841961	+
chr10:107842068-107842090	chr10:107842068-107842090.0	AGTAAAAGTTATCAACTCAC	AGTAAAAGTTATCAACTCAC	NGG	129	2:0 | 3:30	0.55253	0.219903	1	NC_000010.11:107842068-107842090	+
chr10:107842189-107842211	chr10:107842189-107842211.0	ATGTTGGCCTCACCTTTACA	ATGTTGGCCTCACCTTTACA	NGG	116	2:1 | 3:16	0.526835	0.284844	1	NC_000010.11:107842189-107842211	+
chr10:107842281-107842303	chr10:107842281-107842303.0	GTAAAAGATGTGCATTTGAG	CTCAAATGCACATCTTTTAC	NGG	140	2:2 | 3:39	0.516848	0.161312	1	NC_000010.11:107842281-107842303	-
chr10:107842649-107842671	chr10:107842649-107842671.0	ATTGATTCAATCGGATAACT	AGTTATCCGATTGAATCAAT	NGG	114	2:0 | 3:15	0.550702	0.319597	1	NC_000010.11:107842649-107842671	-
chr10:107842759-107842781	chr10:107842759-107842781.0	TGTTGCTGTAAACTATATCG	TGTTGCTGTAAACTATATCG	NGG	110	2:0 | 3:11	0.659846	0.50917	1	NC_000010.11:107842759-107842781	+
chr10:107842997-107843019	chr10:107842997-107843019.0	GAAATCCACTGAAATATCAG	CTGATATTTCAGTGGATTTC	NGG	147	2:0 | 3:48	0.612722	0.17092	1	NC_000010.11:107842997-107843019	-
chr10:107843157-107843179	chr10:107843157-107843179.0	GTTTACCTGGTAAAACCTAT	ATAGGTTTTACCAGGTAAAC	NGG	112	2:0 | 3:13	0.383474	0.423753	1	NC_000010.11:107843157-107843179	-
chr10:107843449-107843471	chr10:107843449-107843471.0	AGCTTGGGTTCAACTACTTG	CAAGTAGTTGAACCCAAGCT	NGG	107	2:0 | 3:8	0.570874	0.330642	1	NC_000010.11:107843449-107843471	-
chr10:107843555-107843577	chr10:107843555-107843577.0	GACAAACTCCACATTTCAAG	GACAAACTCCACATTTCAAG	NGG	127	2:0 | 3:28	0.647833	0.243211	1	NC_000010.11:107843555-107843577	+
chr10:107843763-107843785	chr10:107843763-107843785.0	ATGAATTATCCAACAGTAAT	ATGAATTATCCAACAGTAAT	NGG	144	2:0 | 3:45	0.236882	0.185926	1	NC_000010.11:107843763-107843785	+
chr10:107843864-107843886	chr10:107843864-107843886.0	TTGACTCTCTTGACAGCCAA	TTGGCTGTCAAGAGAGTCAA	NGG	112	2:0 | 3:13	0.447487	0.401969	1	NC_000010.11:107843864-107843886	-
chr10:123596380-123596402	chr10:123596380-123596402.0	GGTTTCAAATAGTTGGATCA	TGATCCAACTATTTGAAACC	NGG	126	2:0 | 3:27	0.569144	0.288404	1	NC_000010.11:123596380-123596402	-
chr10:123596469-123596491	chr10:123596469-123596491.0	GCCCTCAGACGAGGGACCAT	ATGGTCCCTCGTCTGAGGGC	NGG	112	2:0 | 3:13	0.485693	0.423214	1	NC_000010.11:123596469-123596491	-
chr10:123596571-123596593	chr10:123596571-123596593.0	AGCCTTCCAATTAGCTCCAT	AGCCTTCCAATTAGCTCCAT	NGG	113	2:0 | 3:14	0.528497	0.571058	1	NC_000010.11:123596571-123596593	+
chr10:123596653-123596675	chr10:123596653-123596675.0	GGATAAAGAGTGAACCTGTA	TACAGGTTCACTCTTTATCC	NGG	122	2:0 | 3:23	0.563228	0.429524	1	NC_000010.11:123596653-123596675	-
chr10:123596687-123596709	chr10:123596687-123596709.0	CTGAGGAAGAATTCCCAAAA	CTGAGGAAGAATTCCCAAAA	NGG	175	2:3 | 3:73	0.333044	0.139908	1	NC_000010.11:123596687-123596709	+
chr10:123596772-123596794	chr10:123596772-123596794.0	GTGCCACTTGTTGAGATCTG	CAGATCTCAACAAGTGGCAC	NGG	127	2:1 | 3:27	0.602052	0.223828	1	NC_000010.11:123596772-123596794	-
chr10:123596805-123596827	chr10:123596805-123596827.0	TCTGTCCTCCACCGGCTTTG	TCTGTCCTCCACCGGCTTTG	NGG	114	2:2 | 3:13	0.481214	0.287979	1	NC_000010.11:123596805-123596827	+
chr10:123596956-123596978	chr10:123596956-123596978.0	CAGAAACAATGGTGAGTCCC	GGGACTCACCATTGTTTCTG	NGG	173	2:1 | 3:73	0.464037	0.128766	1	NC_000010.11:123596956-123596978	-
chr10:123597127-123597149	chr10:123597127-123597149.0	GAGTTACTAGGATTGTCACC	GAGTTACTAGGATTGTCACC	NGG	106	2:0 | 3:7	0.569337	0.429646	1	NC_000010.11:123597127-123597149	+
chr10:123597189-123597211	chr10:123597189-123597211.0	TAGGGCTTCACCGTATAGAT	TAGGGCTTCACCGTATAGAT	NGG	130	2:1 | 3:30	0.569022	0.166959	1	NC_000010.11:123597189-123597211	+
chr10:123597229-123597251	chr10:123597229-123597251.0	GCAATAGTTGAGGCTGAATG	CATTCAGCCTCAACTATTGC	NGG	147	2:3 | 3:45	0.635691	0.0989887	1	NC_000010.11:123597229-123597251	-
chr10:123597257-123597279	chr10:123597257-123597279.0	GAGTAGAATGCGTTCTGGAG	CTCCAGAACGCATTCTACTC	NGG	114	2:0 | 3:15	0.615324	0.468672	1	NC_000010.11:123597257-123597279	-
chr10:123597357-123597379	chr10:123597357-123597379.0	GCAGAGTAGATCTACATCTT	GCAGAGTAGATCTACATCTT	NGG	113	2:0 | 3:14	0.297265	0.494834	1	NC_000010.11:123597357-123597379	+
chr10:123597455-123597477	chr10:123597455-123597477.0	GAGAAAGGCAAGTGCATCAA	TTGATGCACTTGCCTTTCTC	NGG	144	2:0 | 3:45	0.485114	0.214816	1	NC_000010.11:123597455-123597477	-
chr10:123597515-123597537	chr10:123597515-123597537.0	AAGAGGGTTTGGTGCAGATT	AAGAGGGTTTGGTGCAGATT	NGG	139	2:2 | 3:38	0.282716	0.29583	1	NC_000010.11:123597515-123597537	+
chr10:123597630-123597652	chr10:123597630-123597652.0	TGTACTCAGTGCAACACAAC	TGTACTCAGTGCAACACAAC	NGG	123	2:0 | 3:24	0.481236	0.417071	1	NC_000010.11:123597630-123597652	+
chr10:123597658-123597680	chr10:123597658-123597680.0	CAGGAGAACCAATCCTGGGG	CCCCAGGATTGGTTCTCCTG	NGG	132	2:2 | 3:31	0.685087	0.245001	1	NC_000010.11:123597658-123597680	-
chr10:123597688-123597710	chr10:123597688-123597710.0	CTGAGGCTGTATCTAATACC	GGTATTAGATACAGCCTCAG	NGG	113	2:0 | 3:14	0.484066	0.535889	1	NC_000010.11:123597688-123597710	-
chr10:123597756-123597778	chr10:123597756-123597778.0	ATGATGTGGGGTGAGAGTCG	CGACTCTCACCCCACATCAT	NGG	125	2:0 | 3:26	0.653845	0.256237	1	NC_000010.11:123597756-123597778	-
chr10:123597827-123597849	chr10:123597827-123597849.0	ATGCCCACAGCAGTGAGACA	TGTCTCACTGCTGTGGGCAT	NGG	141	2:1 | 3:41	0.626772	0.232744	1	NC_000010.11:123597827-123597849	-
chr10:123597875-123597897	chr10:123597875-123597897.0	AAGGAAATGTCCCACCCCTC	GAGGGGTGGGACATTTCCTT	NGG	127	2:1 | 3:27	0.488569	0.291933	1	NC_000010.11:123597875-123597897	-
chr10:123597944-123597966	chr10:123597944-123597966.0	GATGAGGGAACCTGACACTG	GATGAGGGAACCTGACACTG	NGG	129	2:0 | 3:30	0.662722	0.276849	1	NC_000010.11:123597944-123597966	+
chr10:123597992-123598014	chr10:123597992-123598014.0	GCCTCACTTCCCAAAGCCCA	GCCTCACTTCCCAAAGCCCA	NGG	170	2:0 | 3:71	0.443412	0.105164	1	NC_000010.11:123597992-123598014	+
chr10:123598040-123598062	chr10:123598040-123598062.0	CAGCAATGGTGGTCATGTAT	CAGCAATGGTGGTCATGTAT	NGG	124	2:1 | 3:24	0.438403	0.360599	1	NC_000010.11:123598040-123598062	+
chr10:123598071-123598093	chr10:123598071-123598093.0	AGAGCATTCCATGAGTCATC	GATGACTCATGGAATGCTCT	NGG	111	2:0 | 3:12	0.49748	0.382787	1	NC_000010.11:123598071-123598093	-
chr10:123598140-123598162	chr10:123598140-123598162.0	GACCTCTAATTCACAGAGAG	GACCTCTAATTCACAGAGAG	NGG	131	2:0 | 3:32	0.571005	0.194942	1	NC_000010.11:123598140-123598162	+
chr10:123598221-123598243	chr10:123598221-123598243.0	CAGAAGGTGAGCTCACCCTC	CAGAAGGTGAGCTCACCCTC	NGG	125	2:2 | 3:24	0.492579	0.251109	1	NC_000010.11:123598221-123598243	+
chr10:123598276-123598298	chr10:123598276-123598298.0	CTGGGAGCCACTCCTGCATC	CTGGGAGCCACTCCTGCATC	NGG	160	2:1 | 3:60	0.287088	0.169626	1	NC_000010.11:123598276-123598298	+
chr10:123598310-123598332	chr10:123598310-123598332.0	GCTGCCTGCTCACTCCTGCT	GCTGCCTGCTCACTCCTGCT	NGG	158	2:3 | 3:56	0.402889	0.212423	1	NC_000010.11:123598310-123598332	+
chr10:128283604-128283626	chr10:128283604-128283626.0	CTGCAATCTCATGACTGTGG	CCACAGTCATGAGATTGCAG	NGG	1766	2:25 | 3:1642	0.583528	0.0183654	1	NC_000010.11:128283604-128283626	-
chr10:128283706-128283728	chr10:128283706-128283728.0	GAGAGCAAGCTCTGTGTCAT	GAGAGCAAGCTCTGTGTCAT	NGG	140	2:2 | 3:39	0.476852	0.182196	1	NC_000010.11:128283706-128283728	+
chr10:128283796-128283818	chr10:128283796-128283818.0	AGGTGCAGAGACCTTCATCA	TGATGAAGGTCTCTGCACCT	NGG	129	2:2 | 3:28	0.63524	0.237881	1	NC_000010.11:128283796-128283818	-
chr10:128283933-128283955	chr10:128283933-128283955.0	CTGTAAGTCAGGAGCACTCA	TGAGTGCTCCTGACTTACAG	NGG	124	2:0 | 3:25	0.531915	0.386773	1	NC_000010.11:128283933-128283955	-
chr10:128283969-128283991	chr10:128283969-128283991.0	GTCCTCTGAGGCCATTCCTA	TAGGAATGGCCTCAGAGGAC	NGG	128	2:2 | 3:27	0.397533	0.187096	1	NC_000010.11:128283969-128283991	-
chr10:128284124-128284146	chr10:128284124-128284146.0	GCTACTCACCATTGCTGACC	GGTCAGCAATGGTGAGTAGC	NGG	134	2:0 | 3:35	0.507142	0.143665	1	NC_000010.11:128284124-128284146	-
chr10:128284230-128284252	chr10:128284230-128284252.0	GCTTTCAAGAATGGGCACGA	GCTTTCAAGAATGGGCACGA	NGG	112	2:0 | 3:13	0.575574	0.441993	1	NC_000010.11:128284230-128284252	+
chr10:128284271-128284293	chr10:128284271-128284293.0	GAGGAGGCCCTCCCTGGTAG	GAGGAGGCCCTCCCTGGTAG	NGG	142	2:0 | 3:43	0.474409	0.129225	1	NC_000010.11:128284271-128284293	+
chr10:128284296-128284318	chr10:128284296-128284318.0	GCCAGTCTACCCACTGTCCC	GGGACAGTGGGTAGACTGGC	NGG	142	2:0 | 3:43	0.519211	0.130886	1	NC_000010.11:128284296-128284318	-
chr10:128284499-128284521	chr10:128284499-128284521.0	GCAAGGCATGACTGTTTCCA	TGGAAACAGTCATGCCTTGC	NGG	127	2:0 | 3:28	0.557379	0.265764	1	NC_000010.11:128284499-128284521	-
chr10:128284552-128284574	chr10:128284552-128284574.0	AAGAACCACATGCTATCAGC	GCTGATAGCATGTGGTTCTT	NGG	111	2:0 | 3:12	0.550305	0.574551	1	NC_000010.11:128284552-128284574	-
chr10:128284618-128284640	chr10:128284618-128284640.0	ACAGGAACCCACTGACCCGC	GCGGGTCAGTGGGTTCCTGT	NGG	138	2:0 | 3:39	0.549066	0.231875	1	NC_000010.11:128284618-128284640	-
chr10:128284664-128284686	chr10:128284664-128284686.0	GGGTGGTTCTGAATGGGAGC	GGGTGGTTCTGAATGGGAGC	NGG	135	2:0 | 3:36	0.377669	0.149073	1	NC_000010.11:128284664-128284686	+
chr10:128284722-128284744	chr10:128284722-128284744.0	GCCACAGAGCAAAACAGAGC	GCCACAGAGCAAAACAGAGC	NGG	198	2:7 | 3:92	0.543461	0.0809684	1	NC_000010.11:128284722-128284744	+
chr10:128284757-128284779	chr10:128284757-128284779.0	TTGAGCAAACACTCAATGGG	CCCATTGAGTGTTTGCTCAA	NGG	129	2:0 | 3:30	0.635471	0.214853	1	NC_000010.11:128284757-128284779	-
chr10:128284789-128284811	chr10:128284789-128284811.0	GGTGACTCTTTGGTGTCCCA	TGGGACACCAAAGAGTCACC	NGG	126	2:0 | 3:27	0.424985	0.11013	1	NC_000010.11:128284789-128284811	-
chr10:128284815-128284837	chr10:128284815-128284837.0	GCCTAACTCCATACTTCACC	GGTGAAGTATGGAGTTAGGC	NGG	126	2:0 | 3:27	0.600384	0.325591	1	NC_000010.11:128284815-128284837	-
chr10:128284854-128284876	chr10:128284854-128284876.0	CAGTGGCGTTGCTGTGGCGA	CAGTGGCGTTGCTGTGGCGA	NGG	106	2:0 | 3:7	0.536289	0.462149	1	NC_000010.11:128284854-128284876	+
chr10:128285170-128285192	chr10:128285170-128285192.0	CTGATACTCAGCCCCTCTGC	GCAGAGGGGCTGAGTATCAG	NGG	137	2:4 | 3:34	0.503166	0.160559	1	NC_000010.11:128285170-128285192	-
chr10:128285242-128285264	chr10:128285242-128285264.0	CTGAGTACCCAGGAGGATAA	TTATCCTCCTGGGTACTCAG	NGG	143	2:4 | 3:40	0.498312	0.0955326	1	NC_000010.11:128285242-128285264	-
chr10:128285324-128285346	chr10:128285324-128285346.0	TTGGAAGCCTGAGGGCATAC	TTGGAAGCCTGAGGGCATAC	NGG	122	2:1 | 3:22	0.433808	0.216903	1	NC_000010.11:128285324-128285346	+
chr10:128285388-128285410	chr10:128285388-128285410.0	CCAGGGGTCCAGGTAGCCCG	CCAGGGGTCCAGGTAGCCCG	NGG	117	2:1 | 3:17	0.580371	0.276679	1	NC_000010.11:128285388-128285410	+
chr10:128285426-128285448	chr10:128285426-128285448.0	AAGAAAATGAGGGATTCGTG	AAGAAAATGAGGGATTCGTG	NGG	131	2:0 | 3:32	0.719136	0.215237	1	NC_000010.11:128285426-128285448	+
chr10:128285557-128285579	chr10:128285557-128285579.0	AAGTAGATAATCATGTAGGA	AAGTAGATAATCATGTAGGA	NGG	154	2:5 | 3:50	0.623352	0.146436	1	NC_000010.11:128285557-128285579	+
chr10:130454988-130455010	chr10:130454988-130455010.0	ACGTGGGTCATTATCGCAGT	ACTGCGATAATGACCCACGT	NGG	69	2:0 | 3:4	0.494249	0.507157	1	NC_000010.11:130454988-130455010	-
chr10:130455080-130455102	chr10:130455080-130455102.0	GGGGCTCCAAGTTCAAAAGT	GGGGCTCCAAGTTCAAAAGT	NGG	117	2:0 | 3:18	0.598657	0.482943	1	NC_000010.11:130455080-130455102	+
chr10:130455149-130455171	chr10:130455149-130455171.0	TGAGGCCAAACCTCTCAGAC	GTCTGAGAGGTTTGGCCTCA	NGG	116	2:0 | 3:17	0.584087	0.382178	1	NC_000010.11:130455149-130455171	-
chr10:130455204-130455226	chr10:130455204-130455226.0	GGCTCTGGGACATCCCTCTG	GGCTCTGGGACATCCCTCTG	NGG	135	2:0 | 3:36	0.441306	0.19335	1	NC_000010.11:130455204-130455226	+
chr10:130455248-130455270	chr10:130455248-130455270.0	ATGTGGTTTCCTCCACTTTC	ATGTGGTTTCCTCCACTTTC	NGG	154	2:3 | 3:52	0.186446	0.162366	1	NC_000010.11:130455248-130455270	+
chr10:130455293-130455315	chr10:130455293-130455315.0	GTTGGGGGCTCTCTTGCCAC	GTGGCAAGAGAGCCCCCAAC	NGG	119	2:1 | 3:19	0.426433	0.286156	1	NC_000010.11:130455293-130455315	-
chr10:130455456-130455478	chr10:130455456-130455478.0	AGGCAAAGGTGACTTCCTAA	TTAGGAAGTCACCTTTGCCT	NGG	130	2:0 | 3:31	0.641692	0.363373	1	NC_000010.11:130455456-130455478	-
chr10:130455549-130455571	chr10:130455549-130455571.0	GATAACAGCTGCGATTCTAG	GATAACAGCTGCGATTCTAG	NGG	107	2:0 | 3:8	0.642365	0.607375	1	NC_000010.11:130455549-130455571	+
chr10:130455613-130455635	chr10:130455613-130455635.0	AAGCCCTGATTGCTGAATAA	AAGCCCTGATTGCTGAATAA	NGG	130	2:2 | 3:29	0.371705	0.237172	1	NC_000010.11:130455613-130455635	+
chr10:130455895-130455917	chr10:130455895-130455917.0	CAGGCACAGTCGGGCGGGCT	AGCCCGCCCGACTGTGCCTG	NGG	130	2:0 | 3:31	0.301798	0.426	1	NC_000010.11:130455895-130455917	-
chr10:130455946-130455968	chr10:130455946-130455968.0	TTGATGGACAACCCCAACCC	GGGTTGGGGTTGTCCATCAA	NGG	113	2:0 | 3:14	0.59341	0.39122	1	NC_000010.11:130455946-130455968	-
chr10:130456089-130456111	chr10:130456089-130456111.0	GTGTGGGCAAGAGACAGTCC	GTGTGGGCAAGAGACAGTCC	NGG	133	2:0 | 3:34	0.572634	0.248971	1	NC_000010.11:130456089-130456111	+
chr10:130456117-130456139	chr10:130456117-130456139.0	GCATGCTTCTCCATGAGAAT	GCATGCTTCTCCATGAGAAT	NGG	114	2:0 | 3:15	0.528767	0.443311	1	NC_000010.11:130456117-130456139	+
chr10:130456190-130456212	chr10:130456190-130456212.0	GCATGCTGAGAATGATTGCA	GCATGCTGAGAATGATTGCA	NGG	119	2:0 | 3:20	0.673922	0.327769	1	NC_000010.11:130456190-130456212	+
chr10:130456240-130456262	chr10:130456240-130456262.0	TTGTTTCATCTGGGACTCAT	ATGAGTCCCAGATGAAACAA	NGG	134	2:1 | 3:34	0.397604	0.237644	1	NC_000010.11:130456240-130456262	-
chr10:130456267-130456289	chr10:130456267-130456289.0	TAGGCTCCTTTCCCACAGAT	ATCTGTGGGAAAGGAGCCTA	NGG	119	2:3 | 3:17	0.388467	0.281775	1	NC_000010.11:130456267-130456289	-
chr10:130456354-130456376	chr10:130456354-130456376.0	TTGAAGTCAGTGCAGATTGC	TTGAAGTCAGTGCAGATTGC	NGG	136	2:0 | 3:37	0.416316	0.212055	1	NC_000010.11:130456354-130456376	+
chr10:130456435-130456457	chr10:130456435-130456457.0	GAAATAGATTGGCAGAGTGT	GAAATAGATTGGCAGAGTGT	NGG	156	2:0 | 3:57	0.568504	0.140944	1	NC_000010.11:130456435-130456457	+
chr10:130456697-130456719	chr10:130456697-130456719.0	GAACCATAACAGATGGCCAA	GAACCATAACAGATGGCCAA	NGG	129	2:0 | 3:30	0.660836	0.1655	1	NC_000010.11:130456697-130456719	+
chr10:130456749-130456771	chr10:130456749-130456771.0	GAACCCAGCTGTCCTCGCTG	GAACCCAGCTGTCCTCGCTG	NGG	125	2:0 | 3:26	0.604783	0.277659	1	NC_000010.11:130456749-130456771	+
chr10:130456792-130456814	chr10:130456792-130456814.0	AGGTGGCAACATTCAGGATA	AGGTGGCAACATTCAGGATA	NGG	141	2:1 | 3:41	0.556252	0.184341	1	NC_000010.11:130456792-130456814	+
chr10:2348797-2348819	chr10:2348797-2348819.0	TGGAAAGAGAAGTAGTGACT	TGGAAAGAGAAGTAGTGACT	NGG	180	2:3 | 3:78	0.610594	0.0989171	1	NC_000010.11:2348797-2348819	+
chr10:2348838-2348860	chr10:2348838-2348860.0	TTGAAGGGTTGCCGGTGACC	GGTCACCGGCAACCCTTCAA	NGG	107	2:0 | 3:8	0.502069	0.407926	1	NC_000010.11:2348838-2348860	-
chr10:2349174-2349196	chr10:2349174-2349196.0	GAGAAGTTATGCAAATTTAT	GAGAAGTTATGCAAATTTAT	NGG	192	2:6 | 3:87	0.336452	0.114297	1	NC_000010.11:2349174-2349196	+
chr10:2349214-2349236	chr10:2349214-2349236.0	TCTGAATTGAGGTTGTCCAC	TCTGAATTGAGGTTGTCCAC	NGG	117	2:0 | 3:18	0.564014	0.368575	1	NC_000010.11:2349214-2349236	+
chr10:2349242-2349264	chr10:2349242-2349264.0	GTCTGCTGTTCCATGTCCTG	CAGGACATGGAACAGCAGAC	NGG	139	2:0 | 3:40	0.595048	0.202739	1	NC_000010.11:2349242-2349264	-
chr10:2349469-2349491	chr10:2349469-2349491.0	GTAATACACAGAGATTAAGT	ACTTAATCTCTGTGTATTAC	NGG	144	2:0 | 3:45	0.555429	0.177325	1	NC_000010.11:2349469-2349491	-
chr10:2349571-2349593	chr10:2349571-2349593.0	GAATCGGGGAACTTAAAATT	AATTTTAAGTTCCCCGATTC	NGG	133	2:3 | 3:31	0.257022	0.186979	1	NC_000010.11:2349571-2349593	-
chr10:2349707-2349729	chr10:2349707-2349729.0	GCTGAAATTTCACCTATATT	GCTGAAATTTCACCTATATT	NGG	133	2:3 | 3:31	0.197974	0.261715	1	NC_000010.11:2349707-2349729	+
chr10:2350012-2350034	chr10:2350012-2350034.0	GACAATAGAAATTCGAAATG	GACAATAGAAATTCGAAATG	NGG	135	2:0 | 3:36	0.538116	0.153664	1	NC_000010.11:2350012-2350034	+
chr10:2350467-2350489	chr10:2350467-2350489.0	TGCAGTTATCACCTGGATCC	TGCAGTTATCACCTGGATCC	NGG	117	2:0 | 3:18	0.467279	0.277586	1	NC_000010.11:2350467-2350489	+
chr10:2350779-2350801	chr10:2350779-2350801.0	TGGCTTGAAACCAAGTGCTA	TGGCTTGAAACCAAGTGCTA	NGG	131	2:0 | 3:32	0.530808	0.253604	1	NC_000010.11:2350779-2350801	+
chr10:2350996-2351018	chr10:2350996-2351018.0	GACGGAAAATGTCACTGATC	GATCAGTGACATTTTCCGTC	NGG	112	2:0 | 3:13	0.462869	0.530528	1	NC_000010.11:2350996-2351018	-
chr10:2351023-2351045	chr10:2351023-2351045.0	GAGACTCACATCAAAGTGCT	AGCACTTTGATGTGAGTCTC	NGG	177	2:0 | 3:78	0.529375	0.167095	1	NC_000010.11:2351023-2351045	-
chr10:2351077-2351099	chr10:2351077-2351099.0	GATATATAAAGTAAGTGGAG	CTCCACTTACTTTATATATC	NGG	138	2:2 | 3:37	0.569877	0.149049	1	NC_000010.11:2351077-2351099	-
chr10:2351285-2351307	chr10:2351285-2351307.0	ATGAGTTATAAAGCATCAGT	ACTGATGCTTTATAACTCAT	NGG	139	2:1 | 3:39	0.614764	0.189576	1	NC_000010.11:2351285-2351307	-
chr10:37415806-37415828	chr10:37415806-37415828.0	GCAATCATTCTGGTTCAGGC	GCCTGAACCAGAATGATTGC	NGG	113	2:0 | 3:14	0.555211	0.391363	1	NC_000010.11:37415806-37415828	-
chr10:37415896-37415918	chr10:37415896-37415918.0	GCTCATCTCCACAGCCATCC	GGATGGCTGTGGAGATGAGC	NGG	148	2:3 | 3:46	0.491703	0.165472	1	NC_000010.11:37415896-37415918	-
chr10:37415937-37415959	chr10:37415937-37415959.0	CAGCCCCGTGCTAGACATGA	CAGCCCCGTGCTAGACATGA	NGG	116	2:0 | 3:17	0.56579	0.312607	1	NC_000010.11:37415937-37415959	+
chr10:37415989-37416011	chr10:37415989-37416011.0	GAGGAGTGGCACTTTATACT	GAGGAGTGGCACTTTATACT	NGG	121	2:0 | 3:22	0.427164	0.353106	1	NC_000010.11:37415989-37416011	+
chr10:37416018-37416040	chr10:37416018-37416040.0	GCTTTATGTGGAAGAGCACA	TGTGCTCTTCCACATAAAGC	NGG	141	2:0 | 3:42	0.606895	0.153188	1	NC_000010.11:37416018-37416040	-
chr10:37416064-37416086	chr10:37416064-37416086.0	ATTGTTGGGCTAGCACCCGA	ATTGTTGGGCTAGCACCCGA	NGG	57	2:0 | 3:2	0.610306	0.690901	1	NC_000010.11:37416064-37416086	+
chr10:37416094-37416116	chr10:37416094-37416116.0	GTTCGATAAGGGACAAGGTG	CACCTTGTCCCTTATCGAAC	NGG	102	2:0 | 3:3	0.605882	0.539983	1	NC_000010.11:37416094-37416116	-
chr10:37416261-37416283	chr10:37416261-37416283.0	GGTGCTTTCAGCTAGGCCTG	CAGGCCTAGCTGAAAGCACC	NGG	128	2:0 | 3:29	0.637938	0.145865	1	NC_000010.11:37416261-37416283	-
chr10:37416417-37416439	chr10:37416417-37416439.0	GTCACATGTTCAAGTTTAAC	GTTAAACTTGAACATGTGAC	NGG	122	2:0 | 3:23	0.275234	0.280711	1	NC_000010.11:37416417-37416439	-
chr10:37416547-37416569	chr10:37416547-37416569.0	AGCGTGTTTAAAGCATAATC	GATTATGCTTTAAACACGCT	NGG	105	2:0 | 3:6	0.466644	0.653638	1	NC_000010.11:37416547-37416569	-
chr10:37416678-37416700	chr10:37416678-37416700.0	GAGGTATAATGGGATGCAGG	GAGGTATAATGGGATGCAGG	NGG	134	2:1 | 3:34	0.652623	0.237962	1	NC_000010.11:37416678-37416700	+
chr10:37416879-37416901	chr10:37416879-37416901.0	GGAGGAGTGTGCAATGAAGC	GCTTCATTGCACACTCCTCC	NGG	172	2:1 | 3:72	0.502387	0.152105	1	NC_000010.11:37416879-37416901	-
chr10:37417025-37417047	chr10:37417025-37417047.0	ATGCGTAATGTGAGATGCAA	TTGCATCTCACATTACGCAT	NGG	112	2:0 | 3:13	0.573101	0.448174	1	NC_000010.11:37417025-37417047	-
chr10:37417402-37417424	chr10:37417402-37417424.0	GGTGGGGCTCTTGATAAACT	GGTGGGGCTCTTGATAAACT	NGG	113	2:0 | 3:14	0.642845	0.428475	1	NC_000010.11:37417402-37417424	+
chr10:37417527-37417549	chr10:37417527-37417549.0	GTGTGTGAGTTCTCTAGTCC	GGACTAGAGAACTCACACAC	NGG	120	2:0 | 3:21	0.46524	0.428515	1	NC_000010.11:37417527-37417549	-
chr10:37417561-37417583	chr10:37417561-37417583.0	CTGCTAATGGTTCCTATTGT	CTGCTAATGGTTCCTATTGT	NGG	117	2:1 | 3:17	0.418711	0.279312	1	NC_000010.11:37417561-37417583	+
chr10:42460383-42460405	chr10:42460383-42460405.0	AGCAAAGTAGGACAAATGAT	ATCATTTGTCCTACTTTGCT	NGG	141	2:2 | 3:40	0.497851	0.163466	1	NC_000010.11:42460383-42460405	-
chr10:42460407-42460429	chr10:42460407-42460429.0	GGTAAATTCATTATGCTTAA	TTAAGCATAATGAATTTACC	NGG	130	2:5 | 3:26	0.37314	0.210226	1	NC_000010.11:42460407-42460429	-
chr10:42460601-42460623	chr10:42460601-42460623.0	TAGGAGGTTATCATCATGTC	GACATGATGATAACCTCCTA	NGG	108	2:0 | 3:9	0.448752	0.472125	1	NC_000010.11:42460601-42460623	-
chr10:42460861-42460883	chr10:42460861-42460883.0	AGGTCACAGGATGTTAACAC	AGGTCACAGGATGTTAACAC	NGG	134	2:0 | 3:35	0.672771	0.195374	1	NC_000010.11:42460861-42460883	+
chr10:42461015-42461037	chr10:42461015-42461037.0	TCAGTATTTGCTTCTTCCGA	TCGGAAGAAGCAAATACTGA	NGG	116	2:0 | 3:17	0.45918	0.350211	1	NC_000010.11:42461015-42461037	-
chr10:42461232-42461254	chr10:42461232-42461254.0	CTGCAGGCACCTAATGACTC	GAGTCATTAGGTGCCTGCAG	NGG	120	2:5 | 3:16	0.620529	0.190023	1	NC_000010.11:42461232-42461254	-
chr10:42461445-42461467	chr10:42461445-42461467.0	GGTCTCCCGAGTCATTGTTG	CAACAATGACTCGGGAGACC	NGG	115	2:0 | 3:16	0.612063	0.40862	1	NC_000010.11:42461445-42461467	-
chr10:42503102-42503124	chr10:42503102-42503124.0	GGCTTTCAAATTCGTCACTC	GAGTGACGAATTTGAAAGCC	NGG	120	2:0 | 3:21	0.525128	0.427495	1	NC_000010.11:42503102-42503124	-
chr10:42503883-42503905	chr10:42503883-42503905.0	TTGGTGCTGCATACAAGACT	TTGGTGCTGCATACAAGACT	NGG	117	2:0 | 3:18	0.546685	0.484886	1	NC_000010.11:42503883-42503905	+
chr10:42504082-42504104	chr10:42504082-42504104.0	GTCCAGGGTTGCCACCCATG	GTCCAGGGTTGCCACCCATG	NGG	110	2:0 | 3:11	0.521424	0.398892	1	NC_000010.11:42504082-42504104	+
chr10:42504124-42504146	chr10:42504124-42504146.0	AAGGACCTAATGAATACACA	TGTGTATTCATTAGGTCCTT	NGG	142	2:0 | 3:43	0.719517	0.145006	1	NC_000010.11:42504124-42504146	-
chr10:42504738-42504760	chr10:42504738-42504760.0	GGCAGCCCTAAGGCAGTCAC	GGCAGCCCTAAGGCAGTCAC	NGG	131	2:1 | 3:31	0.571086	0.187604	1	NC_000010.11:42504738-42504760	+
chr10:42504794-42504816	chr10:42504794-42504816.0	AAGACTGGCCGCACGCTCCA	TGGAGCGTGCGGCCAGTCTT	NGG	109	2:0 | 3:10	0.511737	0.335839	1	NC_000010.11:42504794-42504816	-
chr10:42504838-42504860	chr10:42504838-42504860.0	GACCTCACTTACTGTTGCCA	GACCTCACTTACTGTTGCCA	NGG	119	2:0 | 3:20	0.577721	0.337575	1	NC_000010.11:42504838-42504860	+
chr10:42504866-42504888	chr10:42504866-42504888.0	CAGCAAGAAGTCCACAAACA	TGTTTGTGGACTTCTTGCTG	NGG	160	2:1 | 3:60	0.624036	0.199556	1	NC_000010.11:42504866-42504888	-
chr10:42505313-42505335	chr10:42505313-42505335.0	GATGATCTCAATATGTAGTG	GATGATCTCAATATGTAGTG	NGG	116	2:0 | 3:17	0.602537	0.326546	1	NC_000010.11:42505313-42505335	+
chr10:42505347-42505369	chr10:42505347-42505369.0	AAGTTGAGACTAGTAGGACC	GGTCCTACTAGTCTCAACTT	NGG	112	2:0 | 3:13	0.582098	0.426701	1	NC_000010.11:42505347-42505369	-
chr10:53129621-53129643	chr10:53129621-53129643.0	ATGGCAAATAACCAAAGCCC	ATGGCAAATAACCAAAGCCC	NGG	132	2:2 | 3:31	0.541494	0.226243	1	NC_000010.11:53129621-53129643	+
chr10:53129793-53129815	chr10:53129793-53129815.0	GACTGCACTAGCAAAGATTA	GACTGCACTAGCAAAGATTA	NGG	111	2:0 | 3:12	0.306631	0.438805	1	NC_000010.11:53129793-53129815	+
chr10:53129969-53129991	chr10:53129969-53129991.0	GAGTCAAATAAGCGCTTCTT	AAGAAGCGCTTATTTGACTC	NGG	102	2:0 | 3:3	0.349478	0.868547	1	NC_000010.11:53129969-53129991	-
chr10:53130474-53130496	chr10:53130474-53130496.0	GATCACTAGTGTGAGTAGAG	GATCACTAGTGTGAGTAGAG	NGG	113	2:0 | 3:14	0.64067	0.275157	1	NC_000010.11:53130474-53130496	+
chr10:53130542-53130564	chr10:53130542-53130564.0	TTGGAAAGTTCACTTCTAAT	ATTAGAAGTGAACTTTCCAA	NGG	126	2:0 | 3:27	0.316874	0.300091	1	NC_000010.11:53130542-53130564	-
chr10:53130764-53130786	chr10:53130764-53130786.0	GGTAATTGGAATATCCCTTA	GGTAATTGGAATATCCCTTA	NGG	119	2:1 | 3:19	0.445478	0.24002	1	NC_000010.11:53130764-53130786	+
chr10:53131084-53131106	chr10:53131084-53131106.0	CATGGGATCTAGAATGTGTC	GACACATTCTAGATCCCATG	NGG	134	2:1 | 3:34	0.500537	0.299592	1	NC_000010.11:53131084-53131106	-
chr10:53131123-53131145	chr10:53131123-53131145.0	CAGGTCTAGGGTACCCACCA	TGGTGGGTACCCTAGACCTG	NGG	110	2:0 | 3:11	0.639365	0.590242	1	NC_000010.11:53131123-53131145	-
chr10:53131144-53131166	chr10:53131144-53131166.0	TGCTCATTCTAAGTAAATTC	TGCTCATTCTAAGTAAATTC	NGG	127	2:0 | 3:28	0.383482	0.271838	1	NC_000010.11:53131144-53131166	+
chr10:53131290-53131312	chr10:53131290-53131312.0	GACTACCATCTTACTATTTA	GACTACCATCTTACTATTTA	NGG	125	2:0 | 3:26	0.0887218	0.287885	1	NC_000010.11:53131290-53131312	+
chr10:53131643-53131665	chr10:53131643-53131665.0	AGCATTCTACCTGAAGAATT	AATTCTTCAGGTAGAATGCT	NGG	137	2:0 | 3:38	0.368961	0.196841	1	NC_000010.11:53131643-53131665	-
chr10:54632729-54632751	chr10:54632729-54632751.0	TGCCCCAAGACTGGATCAAA	TGCCCCAAGACTGGATCAAA	NGG	130	2:0 | 3:31	0.501489	0.213244	1	NC_000010.11:54632729-54632751	+
chr10:54633003-54633025	chr10:54633003-54633025.0	GTTTACAATTTCATTTGTAC	GTACAAATGAAATTGTAAAC	NGG	148	2:0 | 3:49	0.463585	0.181805	1	NC_000010.11:54633003-54633025	-
chr10:54633201-54633223	chr10:54633201-54633223.1	CCTGACCTTCAGGATTATGC	GCATAATCCTGAAGGTCAGG	NGG	126	2:0 | 3:27	0.527053	0.228121	2	NC_000010.11:54633201-54633223	-
chr10:54633234-54633256	chr10:54633234-54633256.0	AAGAGTAAAGGGGCATCCAC	AAGAGTAAAGGGGCATCCAC	NGG	130	2:3 | 3:28	0.520999	0.169426	1	NC_000010.11:54633234-54633256	+
chr10:54633274-54633296	chr10:54633274-54633296.0	AAGGATATGCTTAAAACCCA	TGGGTTTTAAGCATATCCTT	NGG	142	2:3 | 3:40	0.615356	0.170194	1	NC_000010.11:54633274-54633296	-
chr10:54633410-54633432	chr10:54633410-54633432.0	AAGCAAACTCTGCAACTTTC	GAAAGTTGCAGAGTTTGCTT	NGG	150	2:6 | 3:45	0.205441	0.15379	1	NC_000010.11:54633410-54633432	-
chr10:54633563-54633585	chr10:54633563-54633585.0	AAGCCCAGAGTACCTAACAG	AAGCCCAGAGTACCTAACAG	NGG	122	2:2 | 3:21	0.713362	0.227745	1	NC_000010.11:54633563-54633585	+
chr10:54633751-54633773	chr10:54633751-54633773.0	TTGGGGCGTAATTGATTTAC	GTAAATCAATTACGCCCCAA	NGG	104	2:0 | 3:5	0.299789	0.399313	1	NC_000010.11:54633751-54633773	-
chr10:54633775-54633797	chr10:54633775-54633797.0	GAAAGTACATTCATTAGCAT	ATGCTAATGAATGTACTTTC	NGG	143	2:0 | 3:44	0.414199	0.207651	1	NC_000010.11:54633775-54633797	-
chr10:54633857-54633879	chr10:54633857-54633879.0	GAAGAGTTTAGGCACATATT	GAAGAGTTTAGGCACATATT	NGG	138	2:0 | 3:39	0.283779	0.309107	1	NC_000010.11:54633857-54633879	+
chr10:54633947-54633969	chr10:54633947-54633969.0	TTGGCATATCAGCTAATGCA	TGCATTAGCTGATATGCCAA	NGG	121	2:0 | 3:22	0.550361	0.310291	1	NC_000010.11:54633947-54633969	-
chr10:54633974-54633996	chr10:54633974-54633996.0	GAGATTCATGGCTGGTGCAT	ATGCACCAGCCATGAATCTC	NGG	123	2:0 | 3:24	0.509565	0.283883	1	NC_000010.11:54633974-54633996	-
chr10:54634018-54634040	chr10:54634018-54634040.0	GGAAGGTATTTATGAAGATA	TATCTTCATAAATACCTTCC	NGG	171	2:1 | 3:71	0.445142	0.123361	1	NC_000010.11:54634018-54634040	-
chr10:54634069-54634091	chr10:54634069-54634091.0	CAGAGTTTAATTCAGTCATT	AATGACTGAATTAAACTCTG	NGG	174	2:4 | 3:71	0.350302	0.118195	1	NC_000010.11:54634069-54634091	-
chr10:54634189-54634211	chr10:54634189-54634211.0	CTGCTTTCTATACTTGTATC	CTGCTTTCTATACTTGTATC	NGG	124	2:0 | 3:25	0.324895	0.306069	1	NC_000010.11:54634189-54634211	+
chr10:54634451-54634473	chr10:54634451-54634473.0	TTGGAGGTCATATAAGTCTC	TTGGAGGTCATATAAGTCTC	NGG	114	2:0 | 3:15	0.472978	0.369813	1	NC_000010.11:54634451-54634473	+
chr10:55126304-55126326	chr10:55126304-55126326.0	GTTTATAAATATTCCGACTA	TAGTCGGAATATTTATAAAC	NGG	119	2:0 | 3:20	0.216302	0.56897	1	NC_000010.11:55126304-55126326	-
chr10:55127134-55127156	chr10:55127134-55127156.0	GTCAATTGATTCACTGGAAT	ATTCCAGTGAATCAATTGAC	NGG	134	2:0 | 3:35	0.417395	0.252338	1	NC_000010.11:55127134-55127156	-
chr10:55127195-55127217	chr10:55127195-55127217.0	ATGCCAGAACTTCCCCTTTC	ATGCCAGAACTTCCCCTTTC	NGG	131	2:0 | 3:32	0.0827261	0.213492	1	NC_000010.11:55127195-55127217	+
chr10:55127338-55127360	chr10:55127338-55127360.0	AGATGTGGAACACTTACTGG	AGATGTGGAACACTTACTGG	NGG	123	2:0 | 3:24	0.657066	0.334026	1	NC_000010.11:55127338-55127360	+
chr10:55127366-55127388	chr10:55127366-55127388.0	AAGGGCATAAATAAACCAGT	ACTGGTTTATTTATGCCCTT	NGG	148	2:2 | 3:47	0.598794	0.103471	1	NC_000010.11:55127366-55127388	-
chr10:55127487-55127509	chr10:55127487-55127509.0	GGTAGAGCAGGGGTATTACT	AGTAATACCCCTGCTCTACC	NGG	118	2:0 | 3:19	0.551842	0.269291	1	NC_000010.11:55127487-55127509	-
chr10:55127603-55127625	chr10:55127603-55127625.0	TCGAACATAGGATTATATTA	TAATATAATCCTATGTTCGA	NGG	117	2:0 | 3:18	0.503552	0.239282	1	NC_000010.11:55127603-55127625	-
chr10:55127808-55127830	chr10:55127808-55127830.0	GGACCCTAATCTTACATATG	GGACCCTAATCTTACATATG	NGG	126	2:0 | 3:27	0.50869	0.332496	1	NC_000010.11:55127808-55127830	+
chr10:55127851-55127873	chr10:55127851-55127873.0	ATGTCCACAGATTCTCAGTG	CACTGAGAATCTGTGGACAT	NGG	158	2:5 | 3:54	0.717133	0.159103	1	NC_000010.11:55127851-55127873	-
chr10:55128009-55128031	chr10:55128009-55128031.0	GTATATTCAAGACTTTCCCC	GTATATTCAAGACTTTCCCC	NGG	123	2:1 | 3:23	0.629091	0.383461	1	NC_000010.11:55128009-55128031	+
chr10:55128053-55128075	chr10:55128053-55128075.0	GATTTAGAGAGTGTAGATAC	GATTTAGAGAGTGTAGATAC	NGG	124	2:0 | 3:25	0.388944	0.264078	1	NC_000010.11:55128053-55128075	+
chr10:55128101-55128123	chr10:55128101-55128123.0	CAGCGTTAGATCATAAAAAG	CTTTTTATGATCTAACGCTG	NGG	106	2:0 | 3:7	0.535284	0.654953	1	NC_000010.11:55128101-55128123	-
chr10:55128129-55128151	chr10:55128129-55128151.0	TAGTGCATCTTTCAAGGGCA	TGCCCTTGAAAGATGCACTA	NGG	122	2:0 | 3:23	0.52759	0.240489	1	NC_000010.11:55128129-55128151	-
chr10:55128189-55128211	chr10:55128189-55128211.0	GAGTATATAAGGTGGGAGTG	CACTCCCACCTTATATACTC	NGG	137	2:0 | 3:38	0.518549	0.155432	1	NC_000010.11:55128189-55128211	-
chr10:55196145-55196167	chr10:55196145-55196167.0	CTGGCTATCACACTAAGCAG	CTGCTTAGTGTGATAGCCAG	NGG	116	2:0 | 3:17	0.683694	0.453933	1	NC_000010.11:55196145-55196167	-
chr10:55196183-55196205	chr10:55196183-55196205.0	CTTGTGTAGGAGGTCGTAAT	ATTACGACCTCCTACACAAG	NGG	99	2:0 | 3:6	0.414474	0.597938	1	NC_000010.11:55196183-55196205	-
chr10:55196416-55196438	chr10:55196416-55196438.0	GCTCTATTGAAAGAGATAAT	ATTATCTCTTTCAATAGAGC	NGG	136	2:0 | 3:37	0.258301	0.277147	1	NC_000010.11:55196416-55196438	-
chr10:55196472-55196494	chr10:55196472-55196494.0	TAGGCCATGAACTAACTTGA	TCAAGTTAGTTCATGGCCTA	NGG	111	2:1 | 3:11	0.521086	0.484165	1	NC_000010.11:55196472-55196494	-
chr10:55196526-55196548	chr10:55196526-55196548.0	TTGTACCTGTGATTATATCC	GGATATAATCACAGGTACAA	NGG	136	2:0 | 3:37	0.547492	0.289201	1	NC_000010.11:55196526-55196548	-
chr10:55196552-55196574	chr10:55196552-55196574.0	AAGGACATACAACAAACATA	AAGGACATACAACAAACATA	NGG	203	2:6 | 3:98	0.517093	0.0913891	1	NC_000010.11:55196552-55196574	+
chr10:55197464-55197486	chr10:55197464-55197486.0	AAGATGGTTGTCGATAGACT	AAGATGGTTGTCGATAGACT	NGG	108	2:0 | 3:9	0.614816	0.384227	1	NC_000010.11:55197464-55197486	+
chr10:55197690-55197712	chr10:55197690-55197712.0	TGCTATTTAGGCCCTGAACC	GGTTCAGGGCCTAAATAGCA	NGG	108	2:0 | 3:9	0.509128	0.693362	1	NC_000010.11:55197690-55197712	-
chr10:55197836-55197858	chr10:55197836-55197858.0	AAGTATGGTATCTTATCAAT	ATTGATAAGATACCATACTT	NGG	130	2:1 | 3:30	0.500322	0.188772	1	NC_000010.11:55197836-55197858	-
chr10:55198087-55198109	chr10:55198087-55198109.0	ATGATTTGCAGATCGTTGTT	AACAACGATCTGCAAATCAT	NGG	111	2:0 | 3:12	0.421581	0.323162	1	NC_000010.11:55198087-55198109	-
chr10:56235873-56235895	chr10:56235873-56235895.0	GAGTAGAGTGAAGAAAGGAT	GAGTAGAGTGAAGAAAGGAT	NGG	224	2:1 | 3:124	0.588584	0.0502883	1	NC_000010.11:56235873-56235895	+
chr10:56236074-56236096	chr10:56236074-56236096.0	AAGCAGACTACCAAAACTCT	AGAGTTTTGGTAGTCTGCTT	NGG	122	2:1 | 3:22	0.614556	0.330834	1	NC_000010.11:56236074-56236096	-
chr10:56236334-56236356	chr10:56236334-56236356.0	AAGCAGAATTAGTTTCATAG	AAGCAGAATTAGTTTCATAG	NGG	149	2:1 | 3:49	0.552437	0.16029	1	NC_000010.11:56236334-56236356	+
chr10:56236745-56236767	chr10:56236745-56236767.0	CTGTTTCATTAATACGCACA	CTGTTTCATTAATACGCACA	NGG	108	2:0 | 3:9	0.562843	0.861087	1	NC_000010.11:56236745-56236767	+
chr10:56236838-56236860	chr10:56236838-56236860.0	ATGAAGGCAGGTATGATTTC	GAAATCATACCTGCCTTCAT	NGG	149	2:3 | 3:47	0.392747	0.188074	1	NC_000010.11:56236838-56236860	-
chr10:56236958-56236980	chr10:56236958-56236980.0	TGGTTCACCCCTTTAATAAC	TGGTTCACCCCTTTAATAAC	NGG	134	2:0 | 3:35	0.33813	0.237631	1	NC_000010.11:56236958-56236980	+
chr10:56237216-56237238	chr10:56237216-56237238.0	AGTTAATGAGATACCATACC	GGTATGGTATCTCATTAACT	NGG	113	2:0 | 3:14	0.584347	0.676304	1	NC_000010.11:56237216-56237238	-
chr10:56237266-56237288	chr10:56237266-56237288.0	TTGCAGGATTTATGACTTAT	ATAAGTCATAAATCCTGCAA	NGG	138	2:0 | 3:39	0.320873	0.304869	1	NC_000010.11:56237266-56237288	-
chr10:56237422-56237444	chr10:56237422-56237444.0	ATGGCATGCCGAGCACTTTA	TAAAGTGCTCGGCATGCCAT	NGG	110	2:0 | 3:11	0.292542	0.371256	1	NC_000010.11:56237422-56237444	-
chr10:56237927-56237949	chr10:56237927-56237949.0	TGGAAGCATGTTTCTTTAGC	TGGAAGCATGTTTCTTTAGC	NGG	136	2:0 | 3:37	0.404863	0.197143	1	NC_000010.11:56237927-56237949	+
chr10:56237951-56237973	chr10:56237951-56237973.0	GTCATCTTAACTTCAGTAGA	GTCATCTTAACTTCAGTAGA	NGG	127	2:0 | 3:28	0.39106	0.214234	1	NC_000010.11:56237951-56237973	+
chr10:56238175-56238197	chr10:56238175-56238197.0	CAGCATAGATGAGAGTCCGC	GCGGACTCTCATCTATGCTG	NGG	109	2:0 | 3:10	0.580071	0.440654	1	NC_000010.11:56238175-56238197	-
chr10:56238446-56238468	chr10:56238446-56238468.0	GTGCTTAATATGAATGCTGG	GTGCTTAATATGAATGCTGG	NGG	113	2:0 | 3:14	0.638809	0.284065	1	NC_000010.11:56238446-56238468	+
chr10:56238481-56238503	chr10:56238481-56238503.0	GCCACTCCTTTCCTGAATAA	TTATTCAGGAAAGGAGTGGC	NGG	125	2:0 | 3:26	0.24225	0.383421	1	NC_000010.11:56238481-56238503	-
chr10:56238522-56238544	chr10:56238522-56238544.0	GCAGAAAATAATTTCTTGTG	GCAGAAAATAATTTCTTGTG	NGG	194	2:1 | 3:94	0.520766	0.113599	1	NC_000010.11:56238522-56238544	+
chr10:56238546-56238568	chr10:56238546-56238568.0	CAGAGAGCAACATTCAGTTT	AAACTGAATGTTGCTCTCTG	NGG	161	2:0 | 3:62	0.336199	0.117717	1	NC_000010.11:56238546-56238568	-
chr10:56238689-56238711	chr10:56238689-56238711.0	TTGGATAGTGTCGTGAAATC	GATTTCACGACACTATCCAA	NGG	104	2:0 | 3:5	0.417516	0.751658	1	NC_000010.11:56238689-56238711	-
chr10:56238820-56238842	chr10:56238820-56238842.0	CTTGTTAGATAGCTATATGA	CTTGTTAGATAGCTATATGA	NGG	117	2:0 | 3:18	0.459773	0.325322	1	NC_000010.11:56238820-56238842	+
chr10:56238901-56238923	chr10:56238901-56238923.0	CTGTAGAATTGTCTCTACTG	CAGTAGAGACAATTCTACAG	NGG	135	2:0 | 3:36	0.662891	0.242865	1	NC_000010.11:56238901-56238923	-
chr10:56608239-56608261	chr10:56608239-56608261.0	GTTTCGATTACTGGTGTGAG	CTCACACCAGTAATCGAAAC	NGG	121	2:0 | 3:22	0.575363	0.29255	1	NC_000010.11:56608239-56608261	-
chr10:56608724-56608746	chr10:56608724-56608746.0	GCTCTGTATAATCTAATATT	AATATTAGATTATACAGAGC	NGG	132	2:0 | 3:33	0.290197	0.206081	1	NC_000010.11:56608724-56608746	-
chr10:56608828-56608850	chr10:56608828-56608850.0	GTAGCTCTTTCTCTCTAAAG	GTAGCTCTTTCTCTCTAAAG	NGG	140	2:2 | 3:39	0.512795	0.152029	1	NC_000010.11:56608828-56608850	+
chr10:56608856-56608878	chr10:56608856-56608878.0	GACTGACGGAATCAGAGAGG	GACTGACGGAATCAGAGAGG	NGG	131	2:0 | 3:32	0.592355	0.35173	1	NC_000010.11:56608856-56608878	+
chr10:56608896-56608918	chr10:56608896-56608918.0	CAGACGAGACCTACTTGGCT	CAGACGAGACCTACTTGGCT	NGG	105	2:0 | 3:6	0.590064	0.551317	1	NC_000010.11:56608896-56608918	+
chr10:56609339-56609361	chr10:56609339-56609361.0	AAGTAAGTTTCTGGATTTCA	AAGTAAGTTTCTGGATTTCA	NGG	164	2:1 | 3:64	0.534631	0.125873	1	NC_000010.11:56609339-56609361	+
chr10:56609368-56609390	chr10:56609368-56609390.0	GTTTAACTGTACTCAACCTT	GTTTAACTGTACTCAACCTT	NGG	115	2:0 | 3:16	0.461367	0.536101	1	NC_000010.11:56609368-56609390	+
chr10:56609418-56609440	chr10:56609418-56609440.0	TTGAGAATGATCTTAGTTCT	TTGAGAATGATCTTAGTTCT	NGG	286	2:7 | 3:180	0.28865	0.0715126	1	NC_000010.11:56609418-56609440	+
chr10:56609854-56609876	chr10:56609854-56609876.0	AAGTGAGTTTAATTTGTTGC	GCAACAAATTAAACTCACTT	NGG	162	2:1 | 3:62	0.375913	0.174936	1	NC_000010.11:56609854-56609876	-
chr10:56609934-56609956	chr10:56609934-56609956.0	TAGGGATACCTTATCACTAT	ATAGTGATAAGGTATCCCTA	NGG	111	2:0 | 3:12	0.557126	0.78016	1	NC_000010.11:56609934-56609956	-
chr10:56609984-56610006	chr10:56609984-56610006.0	TAGGTGAATTAACAGAGTCA	TGACTCTGTTAATTCACCTA	NGG	193	2:3 | 3:91	0.608711	0.139171	1	NC_000010.11:56609984-56610006	-
chr10:56610080-56610102	chr10:56610080-56610102.0	TTGCCAATGGCTAATGCAGT	TTGCCAATGGCTAATGCAGT	NGG	134	2:0 | 3:35	0.58872	0.150249	1	NC_000010.11:56610080-56610102	+
chr10:56610132-56610154	chr10:56610132-56610154.0	GTAAGAATTTAATGAGCCTC	GAGGCTCATTAAATTCTTAC	NGG	126	2:0 | 3:27	0.475092	0.277472	1	NC_000010.11:56610132-56610154	-
chr10:56610259-56610281	chr10:56610259-56610281.0	GTAGATTTCACTAAATTGTT	AACAATTTAGTGAAATCTAC	NGG	146	2:1 | 3:46	0.318671	0.18163	1	NC_000010.11:56610259-56610281	-
chr10:56669426-56669448	chr10:56669426-56669448.0	GCCTCAAAGAAGGATTGTGT	GCCTCAAAGAAGGATTGTGT	NGG	126	2:0 | 3:27	0.56004	0.281439	1	NC_000010.11:56669426-56669448	+
chr10:56670227-56670249	chr10:56670227-56670249.0	ATTGACTCTACATAATTAAC	GTTAATTATGTAGAGTCAAT	NGG	123	2:0 | 3:24	0.37117	0.287039	1	NC_000010.11:56670227-56670249	-
chr10:56670390-56670412	chr10:56670390-56670412.0	GCTAGTGTTCATGACATGTT	AACATGTCATGAACACTAGC	NGG	115	2:0 | 3:16	0.529209	0.389742	1	NC_000010.11:56670390-56670412	-
chr10:56670587-56670609	chr10:56670587-56670609.0	AGCTAGAAACGTTGACAATC	AGCTAGAAACGTTGACAATC	NGG	104	2:0 | 3:5	0.343044	0.695654	1	NC_000010.11:56670587-56670609	+
chr10:56670682-56670704	chr10:56670682-56670704.0	AAGACCTAGAATTGTGTAAG	CTTACACAATTCTAGGTCTT	NGG	140	2:1 | 3:40	0.477902	0.241915	1	NC_000010.11:56670682-56670704	-
chr10:56670784-56670806	chr10:56670784-56670806.0	TTGTTACTGTACCATGAGGG	CCCTCATGGTACAGTAACAA	NGG	119	2:0 | 3:20	0.64598	0.354222	1	NC_000010.11:56670784-56670806	-
chr10:56670889-56670911	chr10:56670889-56670911.0	TAGGATCACATATTGAATTA	TAATTCAATATGTGATCCTA	NGG	131	2:0 | 3:32	0.286525	0.220549	1	NC_000010.11:56670889-56670911	-
chr10:56670935-56670957	chr10:56670935-56670957.0	TGATCTAGCTCCCATTCACC	TGATCTAGCTCCCATTCACC	NGG	113	2:0 | 3:14	0.591985	0.410409	1	NC_000010.11:56670935-56670957	+
chr10:56670960-56670982	chr10:56670960-56670982.0	AGAAGGAATACTGATTCTGT	ACAGAATCAGTATTCCTTCT	NGG	142	2:3 | 3:40	0.586612	0.134478	1	NC_000010.11:56670960-56670982	-
chr10:56671108-56671130	chr10:56671108-56671130.0	GCAACTTGAACTCCAACTTA	GCAACTTGAACTCCAACTTA	NGG	137	2:2 | 3:36	0.433405	0.251017	1	NC_000010.11:56671108-56671130	+
chr10:56671281-56671303	chr10:56671281-56671303.0	ACGAATATTCAACAGCTAAG	ACGAATATTCAACAGCTAAG	NGG	119	2:2 | 3:18	0.499178	0.217214	1	NC_000010.11:56671281-56671303	+
chr10:64774345-64774367	chr10:64774345-64774367.0	TTGAACATTGGTCAGCTTTG	TTGAACATTGGTCAGCTTTG	NGG	140	2:1 | 3:40	0.424466	0.1373	1	NC_000010.11:64774345-64774367	+
chr10:64774409-64774431	chr10:64774409-64774431.0	ATGATAAGATTCCCATAGCC	GGCTATGGGAATCTTATCAT	NGG	118	2:0 | 3:19	0.524372	0.328683	1	NC_000010.11:64774409-64774431	-
chr10:64775418-64775440	chr10:64775418-64775440.0	GCCTGTAAGGATAAACAAGA	GCCTGTAAGGATAAACAAGA	NGG	131	2:0 | 3:32	0.527623	0.174743	1	NC_000010.11:64775418-64775440	+
chr10:64775460-64775482	chr10:64775460-64775482.0	GCACTAACTCCCAGAAATGC	GCACTAACTCCCAGAAATGC	NGG	120	2:0 | 3:21	0.55948	0.268518	1	NC_000010.11:64775460-64775482	+
chr10:64775598-64775620	chr10:64775598-64775620.0	ATGTAAGCAACAATAACCAC	GTGGTTATTGTTGCTTACAT	NGG	130	2:1 | 3:30	0.622309	0.326082	1	NC_000010.11:64775598-64775620	-
chr10:64776145-64776167	chr10:64776145-64776167.0	GCAGGTGCAATATTTAGTAG	CTACTAAATATTGCACCTGC	NGG	121	2:0 | 3:22	0.582582	0.358638	1	NC_000010.11:64776145-64776167	-
chr10:81417084-81417106	chr10:81417084-81417106.0	GTTATAATCCTGCTACAAAG	GTTATAATCCTGCTACAAAG	NGG	125	2:0 | 3:26	0.61242	0.283593	1	NC_000010.11:81417084-81417106	+
chr10:81417172-81417194	chr10:81417172-81417194.0	ATGCACAGTGTTACATGGGA	ATGCACAGTGTTACATGGGA	NGG	130	2:0 | 3:31	0.59882	0.251081	1	NC_000010.11:81417172-81417194	+
chr10:81417204-81417226	chr10:81417204-81417226.0	GATGGATTAGGAAAAGAGTA	GATGGATTAGGAAAAGAGTA	NGG	320	2:2 | 3:219	0.520382	0.0936242	1	NC_000010.11:81417204-81417226	+
chr10:81417330-81417352	chr10:81417330-81417352.0	GAGAAATGAGGCGCTTGTTA	GAGAAATGAGGCGCTTGTTA	NGG	112	2:2 | 3:11	0.473914	0.484793	1	NC_000010.11:81417330-81417352	+
chr10:81417430-81417452	chr10:81417430-81417452.0	GGAAATGAGTCTGTACAGAG	GGAAATGAGTCTGTACAGAG	NGG	155	2:1 | 3:55	0.724709	0.126943	1	NC_000010.11:81417430-81417452	+
chr10:81417513-81417535	chr10:81417513-81417535.0	GGCAGTTGAGTAAACGTAAG	GGCAGTTGAGTAAACGTAAG	NGG	109	2:1 | 3:9	0.532909	0.607028	1	NC_000010.11:81417513-81417535	+
chr10:81417763-81417785	chr10:81417763-81417785.0	CTGCATTGTACCTGTGTAGA	TCTACACAGGTACAATGCAG	NGG	121	2:1 | 3:21	0.427712	0.344365	1	NC_000010.11:81417763-81417785	-
chr10:81417817-81417839	chr10:81417817-81417839.0	TCGTGCTAGCAATCCCAAAA	TTTTGGGATTGCTAGCACGA	NGG	110	2:0 | 3:11	0.319368	0.370393	1	NC_000010.11:81417817-81417839	-
chr10:81417975-81417997	chr10:81417975-81417997.0	AATGGCCGTTCACATTGTCA	AATGGCCGTTCACATTGTCA	NGG	105	2:0 | 3:6	0.646138	0.574536	1	NC_000010.11:81417975-81417997	+
chr10:81418022-81418044	chr10:81418022-81418044.0	GATGATTGGGAATGGTAGTT	AACTACCATTCCCAATCATC	NGG	120	2:0 | 3:21	0.473234	0.358025	1	NC_000010.11:81418022-81418044	-
chr10:81418153-81418175	chr10:81418153-81418175.0	TGTCATCATACAACTACCCC	TGTCATCATACAACTACCCC	NGG	116	2:0 | 3:17	0.61607	0.589711	1	NC_000010.11:81418153-81418175	+
chr10:81418240-81418262	chr10:81418240-81418262.0	GGCCATAGATATAGCAAATA	GGCCATAGATATAGCAAATA	NGG	115	2:0 | 3:16	0.290093	0.380057	1	NC_000010.11:81418240-81418262	+
chr10:81418365-81418387	chr10:81418365-81418387.0	GACTAATTTGAAGAAATGAT	GACTAATTTGAAGAAATGAT	NGG	163	2:3 | 3:61	0.402396	0.112793	1	NC_000010.11:81418365-81418387	+
chr10:81418457-81418479	chr10:81418457-81418479.0	GCACCTCTCACCACAAAATG	CATTTTGTGGTGAGAGGTGC	NGG	117	2:0 | 3:18	0.549022	0.318607	1	NC_000010.11:81418457-81418479	-
chr10:81418498-81418520	chr10:81418498-81418520.0	TAGAACGAAGAGTATAGAGT	TAGAACGAAGAGTATAGAGT	NGG	135	2:0 | 3:36	0.543894	0.30581	1	NC_000010.11:81418498-81418520	+
chr10:81418643-81418665	chr10:81418643-81418665.0	TGGTGTTTATTGAAGGTAGA	TGGTGTTTATTGAAGGTAGA	NGG	145	2:1 | 3:45	0.397218	0.153628	1	NC_000010.11:81418643-81418665	+
chr10:82633458-82633480	chr10:82633458-82633480.0	ATGTTCCAATAGAGTTGGGA	ATGTTCCAATAGAGTTGGGA	NGG	123	2:0 | 3:24	0.605615	0.255993	1	NC_000010.11:82633458-82633480	+
chr10:82633503-82633525	chr10:82633503-82633525.0	GCCATTAATCATGATCTGGA	GCCATTAATCATGATCTGGA	NGG	116	2:0 | 3:17	0.619363	0.272436	1	NC_000010.11:82633503-82633525	+
chr10:82633584-82633606	chr10:82633584-82633606.0	AAGGGCTTAAAGTGTGGCCC	AAGGGCTTAAAGTGTGGCCC	NGG	116	2:1 | 3:16	0.551976	0.215646	1	NC_000010.11:82633584-82633606	+
chr10:82633607-82633629	chr10:82633607-82633629.0	AGTCAAGATGTCCAAGCATC	AGTCAAGATGTCCAAGCATC	NGG	122	2:0 | 3:23	0.44567	0.317115	1	NC_000010.11:82633607-82633629	+
chr10:82633694-82633716	chr10:82633694-82633716.0	CTCGTGGAAACAGAGCTCGC	GCGAGCTCTGTTTCCACGAG	NGG	108	2:0 | 3:9	0.587701	0.411467	1	NC_000010.11:82633694-82633716	-
chr10:82633712-82633734	chr10:82633712-82633734.0	ACGAGACGTTACTAGAAAAA	ACGAGACGTTACTAGAAAAA	NGG	113	2:0 | 3:14	0.30308	0.391249	1	NC_000010.11:82633712-82633734	+
chr10:82634003-82634025	chr10:82634003-82634025.0	AAGTTCTGATCACTGAACTT	AAGTTCAGTGATCAGAACTT	NGG	139	2:3 | 3:37	0.494034	0.220578	1	NC_000010.11:82634003-82634025	-
chr10:82634112-82634134	chr10:82634112-82634134.0	CTGGACTAGAAGAAGTGTTC	CTGGACTAGAAGAAGTGTTC	NGG	141	2:4 | 3:38	0.468247	0.138637	1	NC_000010.11:82634112-82634134	+
chr10:82634470-82634492	chr10:82634470-82634492.0	GTCTAGTTTCACAATAATTT	GTCTAGTTTCACAATAATTT	NGG	151	2:1 | 3:51	0.332097	0.173515	1	NC_000010.11:82634470-82634492	+
chr10:82634616-82634638	chr10:82634616-82634638.0	AGAAATATAGTTAGAAAGTC	AGAAATATAGTTAGAAAGTC	NGG	184	2:0 | 3:85	0.367527	0.105937	1	NC_000010.11:82634616-82634638	+
chr10:82634650-82634672	chr10:82634650-82634672.0	TTGCTTTCAGGAAAAACCAT	ATGGTTTTTCCTGAAAGCAA	NGG	162	2:7 | 3:56	0.466218	0.158432	1	NC_000010.11:82634650-82634672	-
chr10:82634684-82634706	chr10:82634684-82634706.0	GATACCTAGAAAGTTCTTTG	GATACCTAGAAAGTTCTTTG	NGG	139	2:3 | 3:37	0.64402	0.130006	1	NC_000010.11:82634684-82634706	+
chr10:82634803-82634825	chr10:82634803-82634825.0	ATGATGGTTGGATAGAGTGT	ATGATGGTTGGATAGAGTGT	NGG	123	2:0 | 3:24	0.567909	0.251048	1	NC_000010.11:82634803-82634825	+
chr10:82634884-82634906	chr10:82634884-82634906.0	GTGCACCTTTCTATAAATGT	GTGCACCTTTCTATAAATGT	NGG	133	2:0 | 3:34	0.591544	0.236866	1	NC_000010.11:82634884-82634906	+
chr10:82634929-82634951	chr10:82634929-82634951.0	CAGTTGTGACCAGGTTCATT	CAGTTGTGACCAGGTTCATT	NGG	113	2:0 | 3:14	0.429992	0.320901	1	NC_000010.11:82634929-82634951	+
chr10:82635103-82635125	chr10:82635103-82635125.0	TAGTTTGATATGAAGCCATT	AATGGCTTCATATCAAACTA	NGG	130	2:1 | 3:30	0.388608	0.12995	1	NC_000010.11:82635103-82635125	-
chr10:82635195-82635217	chr10:82635195-82635217.0	GAAAGAAGATCAAACGAAGG	CCTTCGTTTGATCTTCTTTC	NGG	186	2:2 | 3:85	0.650682	0.224027	1	NC_000010.11:82635195-82635217	-
chr10:82635270-82635292	chr10:82635270-82635292.0	GAACCTTTCAAATAACTACG	CGTAGTTATTTGAAAGGTTC	NGG	122	2:0 | 3:23	0.726448	0.264031	1	NC_000010.11:82635270-82635292	-
chr10:82635298-82635320	chr10:82635298-82635320.0	AAGCTGGAGTCTTTAGATTA	TAATCTAAAGACTCCAGCTT	NGG	125	2:1 | 3:25	0.204759	0.349386	1	NC_000010.11:82635298-82635320	-
chr10:82635415-82635437	chr10:82635415-82635437.0	CTGCCCAGCAACTCCATCAT	ATGATGGAGTTGCTGGGCAG	NGG	150	2:2 | 3:49	0.508136	0.125918	1	NC_000010.11:82635415-82635437	-
chr10:82635448-82635470	chr10:82635448-82635470.0	CAGGAATATGTCCCTTCTTG	CAAGAAGGGACATATTCCTG	NGG	142	2:0 | 3:43	0.588518	0.195556	1	NC_000010.11:82635448-82635470	-
chr10:82635713-82635735	chr10:82635713-82635735.0	GAGAAGAGAACATTCTAGTT	AACTAGAATGTTCTCTTCTC	NGG	173	2:2 | 3:72	0.359127	0.183042	1	NC_000010.11:82635713-82635735	-
chr10:82635795-82635817	chr10:82635795-82635817.0	GCTGTGTTCAGGATGATTGT	GCTGTGTTCAGGATGATTGT	NGG	143	2:4 | 3:40	0.560922	0.191096	1	NC_000010.11:82635795-82635817	+
chr10:82635893-82635915	chr10:82635893-82635915.0	GAAGTAGGAAGGAGATTGCC	GAAGTAGGAAGGAGATTGCC	NGG	168	2:0 | 3:69	0.526803	0.0838902	1	NC_000010.11:82635893-82635915	+
chr10:82635952-82635974	chr10:82635952-82635974.0	GCACGAAGCCACTCTACATA	TATGTAGAGTGGCTTCGTGC	NGG	103	2:0 | 3:4	0.430795	0.72448	1	NC_000010.11:82635952-82635974	-
chr10:82636015-82636037	chr10:82636015-82636037.0	TAGTAGCAACAATGGAAGAT	TAGTAGCAACAATGGAAGAT	NGG	139	2:0 | 3:40	0.518457	0.165337	1	NC_000010.11:82636015-82636037	+
chr11:100199306-100199328	chr11:100199306-100199328.0	GCCCTTAGTGAGATAGGGAA	TTCCCTATCTCACTAAGGGC	NGG	120	2:2 | 3:19	0.567375	0.427848	1	NC_000011.10:100199306-100199328	-
chr11:100199350-100199372	chr11:100199350-100199372.0	GATCCTACCTCTTGGTTCTT	GATCCTACCTCTTGGTTCTT	NGG	124	2:0 | 3:25	0.168337	0.235033	1	NC_000011.10:100199350-100199372	+
chr11:100199425-100199447	chr11:100199425-100199447.0	ATAGCAAATATGTGGCGGTC	GACCGCCACATATTTGCTAT	NGG	113	2:1 | 3:13	0.487149	0.294074	1	NC_000011.10:100199425-100199447	-
chr11:100199458-100199480	chr11:100199458-100199480.0	AAGTTAGGTGAAAGATTGGG	CCCAATCTTTCACCTAACTT	NGG	141	2:0 | 3:42	0.597538	0.165801	1	NC_000011.10:100199458-100199480	-
chr11:100199543-100199565	chr11:100199543-100199565.0	AAGGTAATCTTTCTTCGTGA	TCACGAAGAAAGATTACCTT	NGG	113	2:0 | 3:14	0.538099	0.493045	1	NC_000011.10:100199543-100199565	-
chr11:100200119-100200141	chr11:100200119-100200141.0	GACTGTCTTAGGTGTCATCA	TGATGACACCTAAGACAGTC	NGG	114	2:0 | 3:15	0.573374	0.360349	1	NC_000011.10:100200119-100200141	-
chr11:100200164-100200186	chr11:100200164-100200186.0	CTGACTGCCCTGTGACCCAT	ATGGGTCACAGGGCAGTCAG	NGG	123	2:3 | 3:21	0.57543	0.330653	1	NC_000011.10:100200164-100200186	-
chr11:100200413-100200435	chr11:100200413-100200435.0	CTGTATACCTACGACAATAT	ATATTGTCGTAGGTATACAG	NGG	105	2:0 | 3:6	0.432494	0.659306	1	NC_000011.10:100200413-100200435	-
chr11:100200644-100200666	chr11:100200644-100200666.0	GAAATATTAGATCAATACCT	GAAATATTAGATCAATACCT	NGG	134	2:2 | 3:33	0.480077	0.218752	1	NC_000011.10:100200644-100200666	+
chr11:100201028-100201050	chr11:100201028-100201050.0	GGAATGAAGTGCCTATTATT	GGAATGAAGTGCCTATTATT	NGG	117	2:0 | 3:18	0.423197	0.273884	1	NC_000011.10:100201028-100201050	+
chr11:100201057-100201079	chr11:100201057-100201079.0	GATCACTGGTAGGCCACAGT	GATCACTGGTAGGCCACAGT	NGG	119	2:0 | 3:20	0.705151	0.321764	1	NC_000011.10:100201057-100201079	+
chr11:100201255-100201277	chr11:100201255-100201277.0	GCTCTTCAATGTACAATTAC	GTAATTGTACATTGAAGAGC	NGG	120	2:0 | 3:21	0.259113	0.309839	1	NC_000011.10:100201255-100201277	-
chr11:104805721-104805743	chr11:104805721-104805743.0	GTACTTCCACTGTCACTTTG	CAAAGTGACAGTGGAAGTAC	NGG	126	2:0 | 3:27	0.453156	0.244452	1	NC_000011.10:104805721-104805743	-
chr11:104805787-104805809	chr11:104805787-104805809.0	GTACCCTCAGGAGTTTGGCC	GTACCCTCAGGAGTTTGGCC	NGG	113	2:0 | 3:14	0.579592	0.367418	1	NC_000011.10:104805787-104805809	+
chr11:104806677-104806699	chr11:104806677-104806699.1	CCAGTAGCCATTATGAGAAC	CCAGTAGCCATTATGAGAAC	NGG	111	2:0 | 3:12	0.461575	0.398197	2	NC_000011.10:104806677-104806699	+
chr11:104806751-104806773	chr11:104806751-104806773.0	TTGAGAATGCCATTTGAGAT	ATCTCAAATGGCATTCTCAA	NGG	144	2:1 | 3:44	0.519945	0.209149	1	NC_000011.10:104806751-104806773	-
chr11:104806831-104806853	chr11:104806831-104806853.0	ATGAGTTCATTAATACTTTA	TAAAGTATTAATGAACTCAT	NGG	177	2:1 | 3:77	0.131251	0.103293	1	NC_000011.10:104806831-104806853	-
chr11:104806881-104806903	chr11:104806881-104806903.0	ACTGGGGTATTCTAGAAAAC	ACTGGGGTATTCTAGAAAAC	NGG	121	2:0 | 3:22	0.45366	0.2639	1	NC_000011.10:104806881-104806903	+
chr11:104806936-104806958	chr11:104806936-104806958.0	ATGGAGTCTGAAGAGCTATT	AATAGCTCTTCAGACTCCAT	NGG	124	2:0 | 3:25	0.455817	0.175521	1	NC_000011.10:104806936-104806958	-
chr11:104806981-104807003	chr11:104806981-104807003.0	TTGTTCCTGTATATCATGAA	TTCATGATATACAGGAACAA	NGG	145	2:0 | 3:46	0.571709	0.185617	1	NC_000011.10:104806981-104807003	-
chr11:104807022-104807044	chr11:104807022-104807044.0	AAGGCTTTGGCTGTATACCC	AAGGCTTTGGCTGTATACCC	NGG	122	2:0 | 3:23	0.587854	0.363228	1	NC_000011.10:104807022-104807044	+
chr11:104807381-104807403	chr11:104807381-104807403.0	TGACCAATAAAACTAGTGTA	TGACCAATAAAACTAGTGTA	NGG	121	2:0 | 3:22	0.508008	0.346244	1	NC_000011.10:104807381-104807403	+
chr11:104807425-104807447	chr11:104807425-104807447.0	CAGATGAGAACTAGTCATAG	CAGATGAGAACTAGTCATAG	NGG	123	2:1 | 3:23	0.61148	0.299041	1	NC_000011.10:104807425-104807447	+
chr11:104807457-104807479	chr11:104807457-104807479.0	ATGTGAGACATAGAGCAGTC	GACTGCTCTATGTCTCACAT	NGG	143	2:0 | 3:44	0.517923	0.149513	1	NC_000011.10:104807457-104807479	-
chr11:104807492-104807514	chr11:104807492-104807514.0	GAAATTCTAAGATATCGCCT	AGGCGATATCTTAGAATTTC	NGG	119	2:0 | 3:20	0.594955	0.429075	1	NC_000011.10:104807492-104807514	-
chr11:104807524-104807546	chr11:104807524-104807546.0	TTGTCACAAGTGACAAAATC	GATTTTGTCACTTGTGACAA	NGG	154	2:1 | 3:54	0.316787	0.212927	1	NC_000011.10:104807524-104807546	-
chr11:104807557-104807579	chr11:104807557-104807579.0	GTAATGACTATCCTTATTAT	ATAATAAGGATAGTCATTAC	NGG	127	2:0 | 3:28	0.210816	0.23474	1	NC_000011.10:104807557-104807579	-
chr11:104807637-104807659	chr11:104807637-104807659.0	ATGGGTAATTGATAAATACC	ATGGGTAATTGATAAATACC	NGG	149	2:2 | 3:48	0.648463	0.175169	1	NC_000011.10:104807637-104807659	+
chr11:104807723-104807745	chr11:104807723-104807745.0	AGGTAGCGAGTTCTAAATCT	AGATTTAGAACTCGCTACCT	NGG	108	2:0 | 3:9	0.4037	0.525266	1	NC_000011.10:104807723-104807745	-
chr11:104807779-104807801	chr11:104807779-104807801.0	TTGAAAGAGTATCCTGAGAT	ATCTCAGGATACTCTTTCAA	NGG	134	2:2 | 3:33	0.551758	0.187637	1	NC_000011.10:104807779-104807801	-
chr11:124020448-124020470	chr11:124020448-124020470.0	TTGATTTATGTCTCAGAAGA	TCTTCTGAGACATAAATCAA	NGG	207	2:1 | 3:107	0.402587	0.0754175	1	NC_000011.10:124020448-124020470	-
chr11:124020524-124020546	chr11:124020524-124020546.0	GAGTGGTCCCTTTCTATTCA	TGAATAGAAAGGGACCACTC	NGG	816	2:5 | 3:712	0.406569	0.0119769	1	NC_000011.10:124020524-124020546	-
chr11:124020573-124020595	chr11:124020573-124020595.0	TGAGTGGTATCCGGCAAACT	TGAGTGGTATCCGGCAAACT	NGG	82	2:0 | 3:6	0.485229	0.381053	1	NC_000011.10:124020573-124020595	+
chr11:124020898-124020920	chr11:124020898-124020920.0	ATGTGAAAATCCTCATCCAG	CTGGATGAGGATTTTCACAT	NGG	158	2:3 | 3:56	0.648891	0.126051	1	NC_000011.10:124020898-124020920	-
chr11:124020931-124020953	chr11:124020931-124020953.0	CCGATCATGAAGCTCTGCTG	CCGATCATGAAGCTCTGCTG	NGG	106	2:0 | 3:7	0.616846	0.717018	1	NC_000011.10:124020931-124020953	+
chr11:124020973-124020995	chr11:124020973-124020995.0	TAGAAATTTCAAAGTAATAC	TAGAAATTTCAAAGTAATAC	NGG	227	2:4 | 3:124	0.328008	0.0801009	1	NC_000011.10:124020973-124020995	+
chr11:124021040-124021062	chr11:124021040-124021062.0	GTAAATAAATTGCAGAAAGG	CCTTTCTGCAATTTATTTAC	NGG	200	2:2 | 3:99	0.584767	0.102837	1	NC_000011.10:124021040-124021062	-
chr11:124021075-124021097	chr11:124021075-124021097.0	GCTTAAGCTACGTTAAAGGA	TCCTTTAACGTAGCTTAAGC	NGG	114	2:0 | 3:15	0.570344	0.416405	1	NC_000011.10:124021075-124021097	-
chr11:124021104-124021126	chr11:124021104-124021126.0	GCCCAGTTAAGATACCTCCA	TGGAGGTATCTTAACTGGGC	NGG	112	2:0 | 3:13	0.698711	0.278204	1	NC_000011.10:124021104-124021126	-
chr11:124021636-124021658	chr11:124021636-124021658.0	GGGCAGTCACGTAAGAAGCT	GGGCAGTCACGTAAGAAGCT	NGG	108	2:0 | 3:9	0.599742	0.515372	1	NC_000011.10:124021636-124021658	+
chr11:124021812-124021834	chr11:124021812-124021834.0	GAGTTCTGAATCTAAGAGCT	AGCTCTTAGATTCAGAACTC	NGG	123	2:0 | 3:24	0.534196	0.329778	1	NC_000011.10:124021812-124021834	-
chr11:124026871-124026893	chr11:124026871-124026893.0	GTCAGTTATTCTTTCCTCTA	GTCAGTTATTCTTTCCTCTA	NGG	137	2:0 | 3:38	0.297397	0.193693	1	NC_000011.10:124026871-124026893	+
chr11:124026914-124026936	chr11:124026914-124026936.0	AGGCATGGGCTCATCTCAGG	AGGCATGGGCTCATCTCAGG	NGG	130	2:1 | 3:30	0.640667	0.340142	1	NC_000011.10:124026914-124026936	+
chr11:124026998-124027020	chr11:124026998-124027020.0	TTGATGCATACAAAACCAAC	GTTGGTTTTGTATGCATCAA	NGG	124	2:0 | 3:25	0.520731	0.288024	1	NC_000011.10:124026998-124027020	-
chr11:124027409-124027431	chr11:124027409-124027431.0	GATAGATAGATAGTAATTGA	GATAGATAGATAGTAATTGA	NGG	583	2:20 | 3:464	0.467444	0.0307703	1	NC_000011.10:124027409-124027431	+
chr11:124027969-124027991	chr11:124027969-124027991.0	ACGGGACCAATGTAAGAAGA	TCTTCTTACATTGGTCCCGT	NGG	105	2:0 | 3:6	0.630729	0.636314	1	NC_000011.10:124027969-124027991	-
chr11:124028296-124028318	chr11:124028296-124028318.0	GCATGAACCTTGATGCTCTC	GCATGAACCTTGATGCTCTC	NGG	105	2:0 | 3:6	0.42222	0.484446	1	NC_000011.10:124028296-124028318	+
chr11:18950658-18950680	chr11:18950658-18950680.0	AGGTGACACAGAATTTGAAT	AGGTGACACAGAATTTGAAT	NGG	147	2:0 | 3:48	0.494534	0.229123	1	NC_000011.10:18950658-18950680	+
chr11:18950894-18950916	chr11:18950894-18950916.0	GCCTTCTGGCCCTGGAGGTC	GCCTTCTGGCCCTGGAGGTC	NGG	152	2:6 | 3:47	0.284414	0.131857	1	NC_000011.10:18950894-18950916	+
chr11:18951272-18951294	chr11:18951272-18951294.0	TTGGGCAAAGAGAGGTAAAT	ATTTACCTCTCTTTGCCCAA	NGG	162	2:5 | 3:58	0.345648	0.100388	1	NC_000011.10:18951272-18951294	-
chr11:18951422-18951444	chr11:18951422-18951444.0	GACCTCATTCCTGAGTGTGT	ACACACTCAGGAATGAGGTC	NGG	122	2:2 | 3:21	0.666115	0.204786	1	NC_000011.10:18951422-18951444	-
chr11:18951481-18951503	chr11:18951481-18951503.0	CTGCAAAGCTCCAGAACAAT	CTGCAAAGCTCCAGAACAAT	NGG	140	2:1 | 3:40	0.404917	0.257539	1	NC_000011.10:18951481-18951503	+
chr11:18951637-18951659	chr11:18951637-18951659.0	GCTTGCTCTGTATGACTGTC	GACAGTCATACAGAGCAAGC	NGG	116	2:2 | 3:15	0.426418	0.407449	1	NC_000011.10:18951637-18951659	-
chr11:18951693-18951715	chr11:18951693-18951715.0	GAATGTTCTTCTCAACTATG	CATAGTTGAGAAGAACATTC	NGG	124	2:0 | 3:25	0.703169	0.33254	1	NC_000011.10:18951693-18951715	-
chr11:18951916-18951938	chr11:18951916-18951938.0	ATGGGTCAGATGCTCCTTCG	CGAAGGAGCATCTGACCCAT	NGG	115	2:0 | 3:16	0.559056	0.515052	1	NC_000011.10:18951916-18951938	-
chr11:18951997-18952019	chr11:18951997-18952019.0	GGATATGCAAGTGCCAGAAT	ATTCTGGCACTTGCATATCC	NGG	123	2:0 | 3:24	0.546804	0.41629	1	NC_000011.10:18951997-18952019	-
chr11:18952047-18952069	chr11:18952047-18952069.0	AGATATTAGTTGGGTTTGCC	AGATATTAGTTGGGTTTGCC	NGG	116	2:0 | 3:17	0.395237	0.354006	1	NC_000011.10:18952047-18952069	+
chr11:18952227-18952249	chr11:18952227-18952249.0	GATGACATTATAAGATTAAC	GTTAATCTTATAATGTCATC	NGG	125	2:0 | 3:26	0.288283	0.246759	1	NC_000011.10:18952227-18952249	-
chr11:22012769-22012791	chr11:22012769-22012791.0	TGGGATAATTTGCCATGTAA	TGGGATAATTTGCCATGTAA	NGG	146	2:1 | 3:46	0.485105	0.205629	1	NC_000011.10:22012769-22012791	+
chr11:22013033-22013055	chr11:22013033-22013055.0	ATCGATGGTATCAACAATAG	ATCGATGGTATCAACAATAG	NGG	113	2:0 | 3:14	0.526429	0.389745	1	NC_000011.10:22013033-22013055	+
chr11:22013105-22013127	chr11:22013105-22013127.0	AAGGTAGGGAACCCATGAAT	ATTCATGGGTTCCCTACCTT	NGG	140	2:1 | 3:40	0.483071	0.162316	1	NC_000011.10:22013105-22013127	-
chr11:22013144-22013166	chr11:22013144-22013166.0	TGGTAACCGGCATCACTTTA	TGGTAACCGGCATCACTTTA	NGG	97	2:0 | 3:3	0.378113	0.583329	1	NC_000011.10:22013144-22013166	+
chr11:22013266-22013288	chr11:22013266-22013288.0	GTAGATTGATTAGGAGAGAG	GTAGATTGATTAGGAGAGAG	NGG	142	2:1 | 3:42	0.683853	0.109216	1	NC_000011.10:22013266-22013288	+
chr11:22013303-22013325	chr11:22013303-22013325.0	TAGACCTACATCTAAACTGA	TCAGTTTAGATGTAGGTCTA	NGG	113	2:0 | 3:14	0.56643	0.531422	1	NC_000011.10:22013303-22013325	-
chr11:22013333-22013355	chr11:22013333-22013355.0	GTATATAGAGTTCTGAACAA	TTGTTCAGAACTCTATATAC	NGG	129	2:0 | 3:30	0.679738	0.193957	1	NC_000011.10:22013333-22013355	-
chr11:22013364-22013386	chr11:22013364-22013386.0	AAGTAAAACAGCCCAAGCTA	AAGTAAAACAGCCCAAGCTA	NGG	133	2:2 | 3:32	0.545179	0.227271	1	NC_000011.10:22013364-22013386	+
chr11:22013436-22013458	chr11:22013436-22013458.0	GAGTGGAGCTAATATGGATT	AATCCATATTAGCTCCACTC	NGG	120	2:0 | 3:21	0.438969	0.45752	1	NC_000011.10:22013436-22013458	-
chr11:22013681-22013703	chr11:22013681-22013703.0	GTCAGAATGTGTGAGAACAT	GTCAGAATGTGTGAGAACAT	NGG	162	2:0 | 3:63	0.572497	0.14775	1	NC_000011.10:22013681-22013703	+
chr11:22013781-22013803	chr11:22013781-22013803.0	AGCAGGGTGCTTGTACCAAC	GTTGGTACAAGCACCCTGCT	NGG	120	2:0 | 3:21	0.450818	0.343338	1	NC_000011.10:22013781-22013803	-
chr11:22013826-22013848	chr11:22013826-22013848.0	AAGTTGGAATCTATGCCTCC	AAGTTGGAATCTATGCCTCC	NGG	120	2:0 | 3:21	0.530604	0.353406	1	NC_000011.10:22013826-22013848	+
chr11:22013855-22013877	chr11:22013855-22013877.0	TTGTGAGTACCACACATGTC	GACATGTGTGGTACTCACAA	NGG	110	2:0 | 3:11	0.556249	0.506074	1	NC_000011.10:22013855-22013877	-
chr11:22013928-22013950	chr11:22013928-22013950.0	ATGTGGACTGACCCAGGTCC	GGACCTGGGTCAGTCCACAT	NGG	116	2:0 | 3:17	0.43152	0.283495	1	NC_000011.10:22013928-22013950	-
chr11:22014179-22014201	chr11:22014179-22014201.0	GTCTATTGGAGTCCAATTTC	GTCTATTGGAGTCCAATTTC	NGG	111	2:0 | 3:12	0.137674	0.484651	1	NC_000011.10:22014179-22014201	+
chr11:23110799-23110821	chr11:23110799-23110821.0	CTGCCTATGGCTGCATCTTA	TAAGATGCAGCCATAGGCAG	NGG	130	2:1 | 3:30	0.400555	0.278918	1	NC_000011.10:23110799-23110821	-
chr11:25084558-25084580	chr11:25084558-25084580.0	ACTGCGACAAATACAAATGT	ACTGCGACAAATACAAATGT	NGG	140	2:0 | 3:41	0.581442	0.169217	1	NC_000011.10:25084558-25084580	+
chr11:25084592-25084614	chr11:25084592-25084614.0	GCATACCATAGGGTAAAGGC	GCATACCATAGGGTAAAGGC	NGG	113	2:0 | 3:14	0.592795	0.507151	1	NC_000011.10:25084592-25084614	+
chr11:25084698-25084720	chr11:25084698-25084720.0	GGATGTTCAAACCTTCAAAA	GGATGTTCAAACCTTCAAAA	NGG	131	2:2 | 3:30	0.379575	0.23576	1	NC_000011.10:25084698-25084720	+
chr11:25084800-25084822	chr11:25084800-25084822.0	GCTGAATGAGCATGCTTTCC	GCTGAATGAGCATGCTTTCC	NGG	119	2:0 | 3:20	0.27355	0.196981	1	NC_000011.10:25084800-25084822	+
chr11:25084845-25084867	chr11:25084845-25084867.0	GAACAAGAGAAGGCACGCTG	GAACAAGAGAAGGCACGCTG	NGG	121	2:0 | 3:22	0.69935	0.408874	1	NC_000011.10:25084845-25084867	+
chr11:25084911-25084933	chr11:25084911-25084933.0	GCCACTAAGAATGACAAGTC	GCCACTAAGAATGACAAGTC	NGG	114	2:0 | 3:15	0.421063	0.363809	1	NC_000011.10:25084911-25084933	+
chr11:25085102-25085124	chr11:25085102-25085124.0	CAGTCATTACTCATTGACCA	CAGTCATTACTCATTGACCA	NGG	153	2:0 | 3:54	0.576867	0.218159	1	NC_000011.10:25085102-25085124	+
chr11:25085297-25085319	chr11:25085297-25085319.0	AAGGAGAATAAAACGTGAGA	TCTCACGTTTTATTCTCCTT	NGG	194	2:1 | 3:94	0.584422	0.0993881	1	NC_000011.10:25085297-25085319	-
chr11:25085592-25085614	chr11:25085592-25085614.0	GGGTAAAACAAATGCATCAT	ATGATGCATTTGTTTTACCC	NGG	136	2:0 | 3:37	0.409341	0.232733	1	NC_000011.10:25085592-25085614	-
chr11:25085776-25085798	chr11:25085776-25085798.0	GCACATTCTAATTTGTGGAT	GCACATTCTAATTTGTGGAT	NGG	139	2:0 | 3:40	0.608683	0.184796	1	NC_000011.10:25085776-25085798	+
chr11:25086034-25086056	chr11:25086034-25086056.0	TGTGTTCACTGCAACGGTAT	ATACCGTTGCAGTGAACACA	NGG	122	2:0 | 3:23	0.429401	0.514359	1	NC_000011.10:25086034-25086056	-
chr11:25086124-25086146	chr11:25086124-25086146.0	GCGTACTTGACAACTGAGGA	TCCTCAGTTGTCAAGTACGC	NGG	110	2:0 | 3:11	0.605225	0.428486	1	NC_000011.10:25086124-25086146	-
chr11:25086258-25086280	chr11:25086258-25086280.0	TTGGCATGGTTCTGCATGAA	TTGGCATGGTTCTGCATGAA	NGG	120	2:2 | 3:19	0.485573	0.399323	1	NC_000011.10:25086258-25086280	+
chr11:25086375-25086397	chr11:25086375-25086397.0	CTGTGACTGTACTGGAACAA	CTGTGACTGTACTGGAACAA	NGG	133	2:3 | 3:31	0.540153	0.181045	1	NC_000011.10:25086375-25086397	+
chr11:25086467-25086489	chr11:25086467-25086489.0	GATGAGAATGTTCTAATGAC	GATGAGAATGTTCTAATGAC	NGG	128	2:3 | 3:26	0.54473	0.233118	1	NC_000011.10:25086467-25086489	+
chr11:25474424-25474446	chr11:25474424-25474446.0	ATGATTGTACCCCGAGATTA	TAATCTCGGGGTACAATCAT	NGG	102	2:1 | 3:2	0.319512	0.798543	1	NC_000011.10:25474424-25474446	-
chr11:25474753-25474775	chr11:25474753-25474775.0	GATGTAAACCATTTATGGGA	TCCCATAAATGGTTTACATC	NGG	134	2:0 | 3:35	0.579732	0.178797	1	NC_000011.10:25474753-25474775	-
chr11:25474795-25474817	chr11:25474795-25474817.0	TAGCACAAAATCCAGACCTG	CAGGTCTGGATTTTGTGCTA	NGG	129	2:0 | 3:30	0.686028	0.2217	1	NC_000011.10:25474795-25474817	-
chr11:25475310-25475332	chr11:25475310-25475332.0	GACTAATCAAATAAATGCAC	GACTAATCAAATAAATGCAC	NGG	130	2:1 | 3:30	0.503373	0.213208	1	NC_000011.10:25475310-25475332	+
chr11:25475349-25475371	chr11:25475349-25475371.0	GGCTCCCAGGAAGCCATTTA	GGCTCCCAGGAAGCCATTTA	NGG	129	2:0 | 3:30	0.258083	0.26439	1	NC_000011.10:25475349-25475371	+
chr11:25475408-25475430	chr11:25475408-25475430.0	CAGCAGTAACTTTAACTTGT	CAGCAGTAACTTTAACTTGT	NGG	127	2:0 | 3:28	0.414762	0.236681	1	NC_000011.10:25475408-25475430	+
chr11:25475619-25475641	chr11:25475619-25475641.0	GACTTTCAGGTGTAAGAAAT	GACTTTCAGGTGTAAGAAAT	NGG	152	2:0 | 3:53	0.35735	0.171988	1	NC_000011.10:25475619-25475641	+
chr11:25476079-25476101	chr11:25476079-25476101.0	AGATGCTTAACTATCTCTAC	AGATGCTTAACTATCTCTAC	NGG	122	2:1 | 3:22	0.524083	0.389963	1	NC_000011.10:25476079-25476101	+
chr11:25476175-25476197	chr11:25476175-25476197.0	GGAGGTAAAGAATATAGCCC	GGAGGTAAAGAATATAGCCC	NGG	129	2:1 | 3:29	0.530888	0.343034	1	NC_000011.10:25476175-25476197	+
chr11:25476216-25476238	chr11:25476216-25476238.0	GACATTGGGATTAAATTTGG	CCAAATTTAATCCCAATGTC	NGG	132	2:0 | 3:33	0.4425	0.174868	1	NC_000011.10:25476216-25476238	-
chr11:25476255-25476277	chr11:25476255-25476277.0	GTATTATACAGTTTACACGT	GTATTATACAGTTTACACGT	NGG	114	2:0 | 3:15	0.645561	0.47769	1	NC_000011.10:25476255-25476277	+
chr11:25476295-25476317	chr11:25476295-25476317.0	TGATCAAAGATAATCATCTT	TGATCAAAGATAATCATCTT	NGG	154	2:3 | 3:52	0.339243	0.220954	1	NC_000011.10:25476295-25476317	+
chr11:25888691-25888713	chr11:25888691-25888713.0	GAGTATGACCCCAGATTATG	GAGTATGACCCCAGATTATG	NGG	117	2:0 | 3:18	0.547748	0.271886	1	NC_000011.10:25888691-25888713	+
chr11:25888727-25888749	chr11:25888727-25888749.0	GCAGACTTTATTAGCTAGTG	CACTAGCTAATAAAGTCTGC	NGG	111	2:0 | 3:12	0.523594	0.460385	1	NC_000011.10:25888727-25888749	-
chr11:25888762-25888784	chr11:25888762-25888784.0	CTGTCAGATTACTCCCTAGT	CTGTCAGATTACTCCCTAGT	NGG	114	2:0 | 3:15	0.494407	0.403142	1	NC_000011.10:25888762-25888784	+
chr11:25888806-25888828	chr11:25888806-25888828.0	CTGCAGAATCATACTAGTAA	CTGCAGAATCATACTAGTAA	NGG	130	2:0 | 3:31	0.499977	0.263199	1	NC_000011.10:25888806-25888828	+
chr11:25888996-25889018	chr11:25888996-25889018.0	AATGTGGCGTATCACAGAGA	AATGTGGCGTATCACAGAGA	NGG	139	2:2 | 3:38	0.634354	0.2701	1	NC_000011.10:25888996-25889018	+
[truncated: 4,791 more rows]

[truncated: 8 more sheets: Table 11, Table 12, Table 13, Table 14, Table 15, Table 16, Table 17, Table 18]
