# Supplementary material for: Multicenter integrated analysis of noncoding CRISPRi screens
Source: Nat Methods. 2024 Mar 19;21(4):723–34. doi: 10.1038/s41592-024-02216-7 (PMC11009116; doi:10.1038/s41592-024-02216-7)
Supplement: Supplementary file 4 — sgRNA library and read counts for GATA1 titration experiments. [file 41592_2024_2216_MOESM4_ESM.xlsx]

## Sheet: Supplementary Table 12
Coordinates	20X_unsorted_count	20X_highExpBin_count	20X_lowExpBin_count	50X_unsorted_count	50X_highExpBin_count	50X_lowExpBin_count	100X_unsorted_count	100X_highExpBin_count	100X_lowExpBin_count	200X_unsorted_count	200X_highExpBin_count	200X_lowExpBin_count
chr12:54300748-54300767:+	193	3112	1876	193	1755	1265	193	1313	1689	193	1757	1012
chr12:54300792-54300811:+	516	1432	1737	516	1769	1753	516	2161	2185	516	1914	1327
chr12:54300980-54300999:+	431	10511	5613	431	4096	3367	431	2802	3941	431	3185	3484
chr12:54301023-54301042:+	185	0	2	185	664	193	185	585	269	185	345	554
chr19:12887091-12887111:+	484	4479	908	484	3971	3056	484	2725	2586	484	3128	2235
chr19:12887159-12887179:+	203	4551	786	203	1726	787	203	1779	667	203	1439	1027
chr19:12887182-12887202:+	631	1293	558	631	1765	554	631	1511	1143	631	1402	975
chr19:12887217-12887237:+	212	2527	233	212	3868	726	212	2875	1433	212	2661	1810
chr3:128487553-128487572:+	245	4927	854	245	2445	1265	245	2823	1248	245	2525	1203
chr3:128487819-128487838:+	209	1224	0	209	591	233	209	480	484	209	971	764
chr3:128487840-128487859:+	51	4676	3564	51	4181	3382	51	2754	3407	51	3401	3498
chr3:128487918-128487937:+	380	593	883	380	961	1418	380	686	854	380	964	1424
chrX:48397929-48397949:+	237	4668	1023	237	1173	1599	237	2047	1604	237	1993	1611
chrX:48397932-48397952:-	374	3079	1800	374	327	789	374	628	1049	374	927	671
chrX:48397937-48397957:-	773	7388	2083	773	2916	2241	773	2914	3170	773	2706	2314
chrX:48397946-48397966:-	199	2076	419	199	1562	1285	199	1415	1464	199	1652	1625
chrX:48397961-48397981:+	202	0	1093	202	1775	606	202	1243	812	202	1419	1219
chrX:48397962-48397982:+	612	1248	2874	612	1274	3534	612	1830	2283	612	1799	2149
chrX:48397968-48397988:+	234	0	380	234	1033	872	234	808	735	234	563	562
chrX:48397991-48398011:+	503	7474	1821	503	1036	1760	503	1389	1990	503	1284	1534
chrX:48397998-48398018:-	257	1696	1859	257	1139	1998	257	1101	1900	257	1624	2051
chrX:48398035-48398055:+	117	0	403	117	499	498	117	495	656	117	743	600
chrX:48398036-48398056:+	144	1016	1037	144	851	764	144	882	996	144	1156	987
chrX:48398037-48398057:+	159	1057	1037	159	861	827	159	915	981	159	1175	934
chrX:48398089-48398109:-	594	1682	896	594	1274	1072	594	926	1275	594	1285	1508
chrX:48398174-48398194:-	321	3843	1141	321	1398	1234	321	1570	1333	321	1500	1589
chrX:48398232-48398252:+	680	1212	3267	680	1997	2394	680	1539	3512	680	2270	2303
chrX:48398233-48398253:+	283	1829	1453	283	3156	2539	283	2426	2238	283	3141	2342
chrX:48427376-48427396:+	614	0	560	614	2233	353	614	862	761	614	1265	555
chrX:48427384-48427404:-	288	3949	1132	288	2298	1980	288	1866	2423	288	1810	1689
chrX:48429500-48429520:-	759	2706	1122	759	1400	1255	759	903	1476	759	1259	1171
chrX:48429501-48429521:-	510	1398	1184	510	992	1210	510	815	1527	510	1177	1363
chrX:48429505-48429525:-	419	2954	3177	419	3276	2345	419	1656	2499	419	2411	2173
chrX:48429535-48429555:-	610	3565	269	610	1692	1574	610	1216	2729	610	1851	1659
chrX:48429536-48429556:-	336	0	1198	336	905	798	336	770	1062	336	922	865
chrX:48429544-48429564:-	150	1508	1136	150	1443	2052	150	2078	2308	150	2049	2104
chrX:48429562-48429582:-	780	1564	426	780	1498	708	780	754	1266	780	1112	1453
chrX:48429563-48429583:-	319	0	178	319	1182	653	319	576	1289	319	1561	772
chrX:48429572-48429592:-	324	2394	2677	324	2024	2015	324	1864	2892	324	2275	1654
chrX:48429591-48429611:+	343	2841	2224	343	854	1985	343	1416	1291	343	1088	1559
chrX:48429639-48429659:-	426	2818	1554	426	848	1850	426	1282	1964	426	1194	1627
chrX:48429682-48429702:+	292	1546	776	292	1154	786	292	1220	1243	292	1106	973
chrX:48429687-48429707:+	525	1094	2463	525	2123	2051	525	1685	2617	525	1943	2456
chrX:48429688-48429708:+	182	310	643	182	553	816	182	703	801	182	578	848
chrX:48429695-48429715:+	100	750	417	100	716	577	100	646	811	100	796	557
chrX:48429695-48429715:-	408	5842	2513	408	4414	2104	408	3520	3278	408	3441	2743
chrX:48429696-48429716:+	313	5354	732	313	2247	1147	313	2057	907	313	2133	1681
chrX:48429709-48429729:+	276	1440	499	276	1705	1079	276	1656	1188	276	1380	927
chrX:48429731-48429751:+	580	1352	335	580	689	562	580	861	840	580	983	676
chrX:48429731-48429751:-	363	2498	3720	363	2542	2474	363	2458	3663	363	2369	2198
chrX:48429732-48429752:+	491	0	204	491	1073	571	491	1128	718	491	589	407
chrX:48431976-48431996:-	300	1847	917	300	850	828	300	620	837	300	1021	1058
chrX:48432318-48432338:-	420	1534	1942	420	2101	1481	420	1817	1952	420	2456	2345
chrX:48432329-48432349:-	440	1630	1346	440	1790	1465	440	1767	1534	440	1533	1582
chrX:48432349-48432369:+	725	2626	1290	725	2013	1416	725	1529	1592	725	1694	1786
chrX:48432352-48432372:+	763	4002	3103	763	2411	2734	763	3084	4092	763	3018	3595
chrX:48432354-48432374:-	568	6459	3107	568	4429	3879	568	4568	4646	568	4413	3987
chrX:48432355-48432375:-	576	4056	2935	576	2713	2221	576	1951	3815	576	2909	2352
chrX:48432359-48432379:-	201	5770	4749	201	3519	2077	201	3351	4249	201	3582	3774
chrX:48432360-48432380:-	134	2287	1678	134	2649	2156	134	2540	2994	134	2487	2492
chrX:48451775-48451795:+	461	4455	2143	461	4508	2571	461	3568	4268	461	4104	3257
chrX:48451776-48451796:+	340	10982	4337	340	3320	3920	340	2725	4292	340	3307	3264
chrX:48451786-48451806:-	443	325	938	443	1285	1817	443	1318	1826	443	1161	1398
chrX:48451806-48451826:+	594	4258	1326	594	3072	3246	594	2869	3780	594	2835	3276
chrX:48451807-48451827:+	168	8667	3337	168	2501	2821	168	2338	3207	168	2267	3240
chrX:48451813-48451833:-	252	4035	1747	252	860	1034	252	960	1763	252	1140	1555
chrX:48451818-48451838:+	95	4781	2460	95	4437	3301	95	4554	4133	95	4828	4418
chrX:48451826-48451846:-	239	6153	3143	239	1816	1582	239	1531	2068	239	2190	2163
chrX:48451827-48451847:-	271	6815	2359	271	2282	1761	271	2083	3456	271	2558	2354
chrX:48451845-48451865:+	402	1341	2320	402	2192	2310	402	2391	2946	402	2125	2704
chrX:48451876-48451896:+	676	733	376	676	937	557	676	782	786	676	563	821
chrX:48451884-48451904:-	516	2896	3385	516	2340	1677	516	1660	2689	516	1917	2474
chrX:48451891-48451911:+	259	1735	1968	259	2697	2256	259	2413	3151	259	2647	2487
chrX:48451894-48451914:-	133	0	708	133	699	827	133	926	1425	133	731	997
chrX:48451926-48451946:+	275	713	2943	275	1810	2466	275	2051	3941	275	2461	2818
chrX:48451940-48451960:+	313	761	456	313	1422	1297	313	1181	1614	313	1196	1657
chrX:48451947-48451967:-	142	2646	693	142	3090	1321	142	2662	2474	142	3012	1535
chrX:48451971-48451991:+	499	6646	5405	499	3496	2673	499	4472	3259	499	4103	2550
chrX:48451981-48452001:+	203	811	1097	203	2299	2336	203	1278	2118	203	2085	2308
chrX:48451982-48452002:+	361	8652	3109	361	3375	2606	361	3031	3406	361	3190	3207
chrX:48451993-48452013:+	227	3563	3003	227	2567	866	227	2151	1686	227	2106	1372
chrX:48452000-48452020:+	343	546	831	343	760	507	343	890	724	343	726	721
chrX:48452062-48452082:+	241	541	1476	241	1839	1340	241	1664	1654	241	1572	1351
chrX:48452071-48452091:+	178	1751	725	178	1675	667	178	1863	1496	178	2291	1476
chrX:48452071-48452091:-	507	2687	840	507	2026	1585	507	1472	2497	507	2158	2150
chrX:48452077-48452097:+	160	1380	862	160	1586	709	160	1608	1228	160	1373	1108
chrX:48452103-48452123:+	407	5133	786	407	1448	1229	407	1092	1733	407	1188	1245
chrX:48461730-48461750:+	0	1	275	0	342	951	0	869	1021	0	1037	927
chrX:48461730-48461750:-	339	3093	797	339	1159	514	339	722	952	339	1166	1126
chrX:48461733-48461753:+	340	524	1447	340	1352	1287	340	1161	1826	340	1626	1730
chrX:48461758-48461778:+	327	2985	1954	327	2035	415	327	1098	1269	327	1179	1153
chrX:48461759-48461779:+	324	1319	637	324	1942	3574	324	1398	2328	324	1955	1937
chrX:48461770-48461790:+	431	9840	1543	431	1161	2174	431	1196	1048	431	1345	1510
chrX:48461775-48461795:-	663	1919	325	663	299	331	663	306	331	663	295	505
chrX:48461779-48461799:+	392	6014	3142	392	1994	2825	392	1897	3138	392	1775	2252
chrX:48461780-48461800:+	137	391	832	137	402	850	137	543	1097	137	432	858
chrX:48461781-48461801:+	579	1129	3518	579	2422	2329	579	1724	3575	579	1935	2559
chrX:48461798-48461818:+	372	1388	927	372	1219	1170	372	1047	978	372	992	1164
chrX:48461799-48461819:+	425	6145	1767	425	1947	1378	425	2199	2282	425	2613	2032
chrX:48461814-48461834:+	308	2907	369	308	977	1526	308	914	1218	308	1486	1220
chrX:48461815-48461835:+	3797	2836	1951	3797	1271	1539	3797	1431	2141	3797	1979	1477
chrX:48461816-48461836:+	246	2783	1328	246	697	562	246	850	960	246	962	767
chrX:48461832-48461852:-	348	1744	246	348	541	1048	348	749	1691	348	973	1467
chrX:48461871-48461891:-	101	4	63	101	532	78	101	301	403	101	445	465
chrX:48461872-48461892:-	429	282	362	429	1487	858	429	1115	1348	429	1712	1314
chrX:48461873-48461893:-	196	2326	754	196	1331	1056	196	1263	1095	196	1103	702
chrX:48461908-48461928:-	195	0	1876	195	1351	1642	195	1708	2266	195	1973	2082
chrX:48461909-48461929:-	135	1768	998	135	1736	2106	135	2053	2264	135	1528	1630
chrX:48461916-48461936:-	136	1659	662	136	1560	817	136	966	1877	136	1154	1265
chrX:48461917-48461937:+	234	487	0	234	1857	1104	234	1214	1833	234	1690	1019
chrX:48461923-48461943:-	619	2789	805	619	1026	1309	619	1376	2117	619	1498	1892
chrX:48461929-48461949:-	255	0	0	255	176	889	255	469	570	255	446	631
chrX:48461942-48461962:+	382	4917	2752	382	2753	1483	382	3337	1623	382	3046	2248
chrX:48461943-48461963:+	604	1078	1019	604	1284	946	604	980	1969	604	1363	1550
chrX:48461948-48461968:-	243	7125	1337	243	1733	1327	243	1539	1794	243	1819	1422
chrX:48461961-48461981:-	352	0	626	352	307	538	352	421	671	352	747	938
chrX:48461969-48461989:-	170	0	357	170	1057	891	170	1184	1569	170	830	1287
chrX:48461988-48462008:-	321	3934	544	321	2895	1454	321	2734	1667	321	2320	2076
chrX:48461996-48462016:-	547	556	499	547	233	542	547	484	825	547	320	1012
chrX:48462008-48462028:+	653	3880	1819	653	2272	1562	653	1593	1978	653	2117	1581
chrX:48462008-48462028:-	475	5670	668	475	790	657	475	736	1076	475	807	1084
chrX:48462009-48462029:+	417	5576	2280	417	2839	1964	417	1991	2485	417	2057	2433
chrX:48462035-48462055:+	328	0	274	328	461	994	328	1014	732	328	677	809
chrX:48462035-48462055:-	485	4801	1644	485	4274	2182	485	3864	3131	485	3836	2971
chrX:48462039-48462059:+	150	947	1001	150	766	1336	150	1115	1604	150	1067	1012
chrX:48462055-48462075:-	590	2014	1564	590	1981	1478	590	1420	1959	590	1676	1373
chrX:48462070-48462090:-	405	6981	3959	405	2319	2639	405	2327	2627	405	2599	2361
chrX:48462071-48462091:-	625	3617	2912	625	3527	1069	625	1776	2543	625	2000	2324
chrX:48462089-48462109:-	470	2002	1697	470	1174	1149	470	738	1173	470	1165	1286
chrX:48462104-48462124:+	245	3744	3019	245	3183	3188	245	2960	5346	245	3932	4489
chrX:48462121-48462141:-	482	1538	1348	482	1711	1680	482	2032	3602	482	2175	2641
chrX:48462127-48462147:+	416	524	2953	416	1033	1345	416	1700	1228	416	1398	1592
chrX:48462131-48462151:+	358	0	0	358	522	170	358	151	254	358	287	212
chrX:48462133-48462153:+	433	2411	2966	433	2365	2306	433	2310	3659	433	2445	2180
chrX:48462134-48462154:+	207	1519	208	207	845	504	207	989	1459	207	1023	949
chrX:48462142-48462162:+	736	636	844	736	1320	1715	736	1737	1090	736	1294	1013
chrX:48462146-48462166:-	0	588	1950	0	1506	795	0	869	1552	0	1202	880
chrX:48462156-48462176:+	173	2609	638	173	1161	1402	173	1371	1930	173	1554	1445
chrX:48462159-48462179:+	159	2610	1841	159	2629	2075	159	2503	2234	159	2467	2182
chrX:48462171-48462191:-	516	2829	949	516	1805	2164	516	1925	2077	516	2172	1754
chrX:48462194-48462214:-	317	7482	882	317	1053	1584	317	1033	1421	317	1533	1777
chrX:48462195-48462215:-	196	5449	2077	196	3303	1780	196	2284	1633	196	2766	1808
chrX:48462202-48462222:-	214	1390	1046	214	1441	1621	214	1429	1224	214	972	1088
chrX:48462214-48462234:-	180	0	263	180	626	664	180	848	681	180	1011	996
chrX:48462215-48462235:-	425	501	1594	425	1412	2406	425	1595	1517	425	1734	1372
chrX:48462216-48462236:-	318	3161	886	318	1544	1390	318	1821	2449	318	1763	1781
chrX:48462219-48462239:+	496	954	1684	496	1583	1773	496	1272	2229	496	983	1770
chrX:48462235-48462255:+	501	2134	1080	501	1338	1189	501	889	1156	501	1390	971
chrX:48462253-48462273:+	338	8719	1256	338	1025	1427	338	1343	2059	338	1847	1649
chrX:48462264-48462284:+	430	2216	2348	430	1843	1579	430	1888	2332	430	1873	1937
chrX:48462272-48462292:-	353	1443	1241	353	1159	1009	353	1014	694	353	1231	638
chrX:48462277-48462297:+	160	3329	2981	160	1761	1823	160	1382	1640	160	1518	1637
chrX:48462278-48462298:+	164	3287	2872	164	1731	1732	164	1287	1705	164	1544	1626
chrX:48462283-48462303:-	190	377	2	190	380	551	190	374	346	190	438	249
chrX:48462284-48462304:-	801	3759	2340	801	1696	1364	801	1460	1532	801	1859	1052
chrX:48462285-48462305:-	52	2	1983	52	877	324	52	654	1243	52	527	808
chrX:48466554-48466574:+	374	587	553	374	1127	1609	374	491	1409	374	773	881
chrX:48466556-48466576:-	338	0	1646	338	1197	1109	338	1219	1335	338	1075	1375
chrX:48466558-48466578:+	317	1114	3745	317	1623	3102	317	1928	2178	317	2493	2443
chrX:48466564-48466584:+	267	4338	1064	267	1124	749	267	1304	982	267	1157	1087
chrX:48466565-48466585:+	420	3650	2740	420	2409	3036	420	2842	3287	420	2693	2872
chrX:48466566-48466586:+	167	5	803	167	374	930	167	402	660	167	367	518
chrX:48466572-48466592:+	203	4109	780	203	1533	486	203	1352	1769	203	2123	1328
chrX:48466573-48466593:+	73	4421	1380	73	1037	1169	73	1360	1201	73	1421	1460
chrX:48466574-48466594:-	832	2444	942	832	1409	1083	832	1377	1794	832	1531	1351
chrX:48466582-48466602:+	209	1831	391	209	785	847	209	990	1465	209	905	821
chrX:48466609-48466629:+	132	552	1297	132	1762	1131	132	1208	1898	132	1284	2221
chrX:48466614-48466634:+	171	377	205	171	1114	737	171	363	263	171	516	418
chrX:48466615-48466635:+	350	1434	1308	350	1110	762	350	913	990	350	1157	876
chrX:48466616-48466636:+	345	1491	1375	345	1132	770	345	899	990	345	1259	960
chrX:48466617-48466637:+	418	3738	1387	418	3542	1349	418	2499	2452	418	2944	1916
chrX:48466642-48466662:+	254	0	334	254	791	535	254	482	674	254	641	566
chrX:48466649-48466669:+	163	1597	522	163	823	692	163	782	769	163	811	895
chrX:48466650-48466670:+	280	1657	1996	280	2438	736	280	1763	1805	280	2040	1518
chrX:48466662-48466682:+	384	2666	3476	384	1739	2173	384	1228	1419	384	1614	1419
chrX:48466663-48466683:+	206	1236	1117	206	1073	443	206	921	1301	206	878	1125
chrX:48466663-48466683:-	765	3355	925	765	423	1575	765	1643	2320	765	1936	1748
chrX:48466669-48466689:+	89	3101	1381	89	1352	962	89	1250	1682	89	1406	1292
chrX:48466670-48466690:+	452	6014	1308	452	2417	1726	452	2646	2384	452	2635	2192
chrX:48466675-48466695:+	124	2755	151	124	1266	1103	124	1184	847	124	1179	881
chrX:48466676-48466696:+	270	2234	2982	270	1799	1145	270	1345	1601	270	1364	1366
chrX:48466677-48466697:+	266	2278	3057	266	1867	1166	266	1385	1593	266	1358	1379
chrX:48466708-48466728:+	861	815	209	861	366	879	861	382	708	861	366	642
chrX:48466711-48466731:-	1183	2673	1243	1183	2402	1927	1183	1439	2044	1183	1741	1856
chrX:48466727-48466747:+	367	2010	519	367	752	749	367	950	891	367	1154	954
chrX:48466728-48466748:+	306	3550	1392	306	1295	1809	306	2063	2181	306	1522	1894
chrX:48466729-48466749:+	203	2061	2948	203	2481	1832	203	1637	1875	203	2461	1469
chrX:48466737-48466757:+	471	0	1298	471	693	826	471	492	694	471	931	744
chrX:48466738-48466758:+	624	1981	2230	624	1311	1278	624	1300	1773	624	1493	1233
chrX:48466739-48466759:+	278	2039	1541	278	1052	916	278	784	841	278	1171	785
chrX:48466742-48466762:+	301	620	1	301	461	1014	301	606	654	301	662	688
chrX:48466742-48466762:-	728	1921	701	728	891	1545	728	1008	1546	728	886	1313
chrX:48466756-48466776:-	109	6079	5314	109	5510	4472	109	3753	4883	109	4368	4586
chrX:48466768-48466788:+	291	1806	1803	291	1843	914	291	1666	1992	291	1484	1187
chrX:48466769-48466789:+	195	956	538	195	1139	633	195	1568	852	195	1264	1120
chrX:48466783-48466803:-	278	893	1110	278	2631	1737	278	1835	1657	278	1705	1637
chrX:48466800-48466820:-	303	756	1368	303	1016	1540	303	583	1397	303	819	1077
chrX:48466801-48466821:+	396	0	3064	396	3048	2676	396	2680	4671	396	2684	3192
chrX:48466804-48466824:+	280	1384	2221	280	1380	2299	280	1050	2013	280	1413	1587
chrX:48466807-48466827:+	393	5850	800	393	3446	1680	393	1788	1519	393	2574	1566
chrX:48466809-48466829:-	607	1048	1342	607	1778	1858	607	1709	1828	607	1781	1440
chrX:48466846-48466866:+	156	678	2220	156	1558	2105	156	1925	2634	156	1876	2616
chrX:48466847-48466867:+	652	2	1249	652	830	1786	652	1554	1532	652	1768	1344
chrX:48466862-48466882:+	213	3818	1069	213	1084	2875	213	1955	2791	213	1865	2046
chrX:48466873-48466893:-	0	6404	2397	0	3682	2288	0	3126	2852	0	3601	2921
chrX:48466874-48466894:-	1	3796	4173	1	5676	2757	1	4637	5735	1	5932	4847
chrX:48466878-48466898:+	508	1354	1005	508	1032	1837	508	1593	2086	508	1859	1780
chrX:48466885-48466905:+	479	5227	3501	479	2567	2377	479	2483	2292	479	2781	2426
chrX:48466913-48466933:+	0	2825	2187	0	3277	2471	0	2370	3058	0	2744	2669
chrX:48466922-48466942:+	750	4419	493	750	5114	3437	750	4411	4062	750	3868	3021
chrX:48466932-48466952:+	136	5092	1833	136	2794	2315	136	2511	2167	136	2865	2075
chrX:48466933-48466953:-	0	2312	1800	0	2411	1478	0	1584	2398	0	1885	1904
chrX:48466934-48466954:-	96	697	2365	96	1363	1680	96	2195	2846	96	1742	2189
chrX:48466939-48466959:-	557	4555	2697	557	2212	1997	557	1723	2482	557	2009	2099
chrX:48466940-48466960:-	648	3613	2771	648	2016	2565	648	1249	2374	648	1942	2451
chrX:48466941-48466961:+	700	2805	1150	700	602	1099	700	824	1008	700	962	1017
chrX:48466941-48466961:-	367	1522	559	367	1247	419	367	999	766	367	1288	807
chrX:48466948-48466968:-	320	6077	3907	320	3578	2409	320	3988	4597	320	8941	4183
chrX:48466962-48466982:+	230	2605	1100	230	692	1639	230	938	1710	230	997	1856
chrX:48466963-48466983:+	413	629	3436	413	2829	3098	413	3173	2910	413	2781	2494
chrX:48466969-48466989:+	811	1715	1398	811	1422	1408	811	1433	1167	811	1580	1309
chrX:48466975-48466995:+	503	5546	2243	503	3209	3284	503	2710	3949	503	3679	3190
chrX:48466977-48466997:-	216	715	448	216	1350	1060	216	1406	1149	216	1447	1029
chrX:48466978-48466998:-	657	3784	2331	657	4030	3771	657	3874	3700	657	4162	3716
chrX:48466979-48466999:-	455	3246	1893	455	2844	2864	455	2495	2637	455	2761	2747
chrX:48466980-48467000:-	394	5453	1156	394	1795	2722	394	2377	2258	394	2280	1953
chrX:48466986-48467006:+	581	2856	2093	581	1236	2533	581	1869	2815	581	1879	3262
chrX:48466989-48467009:-	412	701	848	412	850	1015	412	909	780	412	724	870
chrX:48467001-48467021:-	206	2020	2360	206	2418	688	206	2209	1936	206	2289	2669
chrX:48467005-48467025:-	160	4598	2060	160	2738	1876	160	1571	2643	160	2671	2745
chrX:48467015-48467035:-	680	7273	4124	680	2665	2808	680	2286	3987	680	2483	2855
chrX:48467016-48467036:+	238	0	2302	238	1467	1269	238	1607	1324	238	1830	1259
chrX:48467021-48467041:-	1	4950	4187	1	4430	2807	1	4721	5080	1	5179	3974
chrX:48467022-48467042:-	837	2212	1873	837	2426	2970	837	1717	3298	837	1831	1869
chrX:48467057-48467077:-	377	2955	2565	377	1563	1956	377	1751	2240	377	2322	2416
chrX:48467066-48467086:+	449	719	593	449	1459	1182	449	1154	1073	449	1175	1210
chrX:48467071-48467091:-	313	1624	683	313	1402	895	313	1403	1328	313	1361	961
chrX:48467072-48467092:-	325	1698	664	325	1406	876	325	1363	1288	325	1306	910
chrX:48467073-48467093:-	209	1784	3085	209	1783	1727	209	1805	1632	209	1421	1796
chrX:48467078-48467098:+	305	2592	325	305	1510	1293	305	1233	2071	305	1475	1365
chrX:48467079-48467099:+	220	1216	1825	220	2033	1238	220	2036	2465	220	2065	2474
chrX:48467239-48467259:+	489	3323	2774	489	3428	1938	489	2883	3501	489	3505	2786
chrX:48467240-48467260:+	487	5366	4610	487	4984	4397	487	5008	5453	487	4927	4141
chrX:48467241-48467261:+	425	2313	2254	425	2211	2735	425	2139	2673	425	2887	2131
chrX:48467250-48467270:+	60	1915	1115	60	1472	1565	60	1073	1952	60	1473	1309
chrX:48467265-48467285:+	305	996	2299	305	1294	2107	305	1548	1841	305	1524	1787
chrX:48467276-48467296:+	152	1360	447	152	2032	1933	152	1391	2247	152	1594	1803
chrX:48467279-48467299:+	399	3123	1627	399	2262	1364	399	1479	1482	399	1943	1326
chrX:48467280-48467300:+	88	2083	2776	88	1240	1432	88	1366	2819	88	1272	1699
chrX:48467289-48467309:+	230	394	428	230	1658	559	230	1163	1019	230	1197	886
chrX:48467305-48467325:+	15	1705	2273	15	2364	920	15	1363	882	15	1203	942
chrX:48467306-48467326:+	163	508	998	163	1160	716	163	967	1179	163	702	773
chrX:48467307-48467327:+	306	1569	972	306	1572	1472	306	1597	1931	306	1642	1337
chrX:48467327-48467347:-	218	1945	777	218	1645	1265	218	1474	1193	218	1805	1935
chrX:48467330-48467350:+	296	742	2655	296	1618	1533	296	1446	1646	296	1991	1946
chrX:48467342-48467362:+	322	3975	1256	322	2930	905	322	2348	1692	322	1875	1540
chrX:48467343-48467363:+	347	5785	3078	347	3541	4194	347	3195	4140	347	3135	3246
chrX:48467344-48467364:+	170	385	421	170	1444	695	170	1235	1416	170	1370	932
chrX:48467347-48467367:+	172	0	674	172	504	875	172	693	940	172	482	860
chrX:48467348-48467368:+	154	1511	879	154	1367	1517	154	1280	1754	154	1319	1648
chrX:48467423-48467443:+	422	2320	768	422	967	1990	422	933	1381	422	1356	1782
chrX:48467458-48467478:+	175	1397	2897	175	2885	4036	175	2084	3764	175	2861	2657
chrX:48467459-48467479:+	12	8331	4230	12	1420	2708	12	2744	2769	12	2364	2592
chrX:48467464-48467484:-	416	5203	1403	416	1695	1779	416	1658	2382	416	1719	1854
chrX:48467470-48467490:+	292	3132	347	292	2407	1412	292	1771	1315	292	1723	1096
chrX:48467471-48467491:+	330	683	1421	330	1341	1660	330	1463	1188	330	1018	1441
chrX:48467474-48467494:+	722	6384	874	722	1672	608	722	1192	855	722	1655	805
chrX:48467475-48467495:+	840	3221	2333	840	1958	1987	840	1643	2511	840	2395	2144
chrX:48467485-48467505:-	438	749	1040	438	1635	933	438	1679	1599	438	1858	1246
chrX:48467491-48467511:+	139	1550	837	139	1300	1293	139	1068	1969	139	1256	1290
chrX:48467492-48467512:+	0	518	1168	0	438	798	0	454	791	0	761	751
chrX:48467508-48467528:+	359	472	1803	359	1206	1865	359	1478	1432	359	1344	1738
chrX:48467512-48467532:-	134	734	239	134	617	1137	134	998	832	134	1009	873
chrX:48467517-48467537:+	116	1979	1307	116	1895	1022	116	1556	1943	116	1180	1278
chrX:48467518-48467538:+	288	2084	812	288	1096	1305	288	1004	1133	288	1080	1085
chrX:48467519-48467539:+	316	1985	757	316	1053	1199	316	982	1119	316	1066	1119
chrX:48467525-48467545:+	302	2371	2844	302	1335	1092	302	1617	730	302	1218	1276
chrX:48467534-48467554:+	188	2155	1453	188	643	573	188	666	780	188	718	524
chrX:48467539-48467559:+	289	6376	2775	289	1351	1418	289	1818	1251	289	1629	1622
chrX:48467540-48467560:+	81	1440	180	81	398	398	81	325	591	81	713	594
chrX:48467541-48467561:+	233	5191	1772	233	1440	1243	233	1419	2464	233	1800	1716
chrX:48467570-48467590:+	441	2925	2007	441	1756	1479	441	1798	2184	441	2449	2261
chrX:48467571-48467591:+	687	999	600	687	1787	1437	687	1639	1484	687	1658	1624
chrX:48467572-48467592:+	357	923	199	357	454	207	357	443	454	357	488	347
chrX:48467572-48467592:-	245	2663	183	245	1952	2007	245	1767	1414	245	1720	1489
chrX:48467582-48467602:+	0	2572	2340	0	1136	1128	0	799	1869	0	1002	1431
chrX:48467583-48467603:+	685	3599	846	685	2611	2127	685	2871	2860	685	3534	1842
chrX:48467598-48467618:+	560	1381	1351	560	2415	1264	560	1804	1645	560	1734	1226
chrX:48467647-48467667:+	330	3	1670	330	2326	1674	330	847	1382	330	1607	1251
chrX:48467648-48467668:+	303	1856	534	303	2697	956	303	1640	1650	303	2349	1117
chrX:48467649-48467669:+	319	0	673	319	1017	1264	319	955	1149	319	883	1127
chrX:48467663-48467683:+	302	1873	3022	302	2886	3066	302	2222	2978	302	2673	2334
chrX:48467676-48467696:+	360	2181	595	360	604	1315	360	483	814	360	746	1089
chrX:48467677-48467697:+	448	2764	1829	448	2680	1923	448	2233	2320	448	2626	2390
chrX:48467678-48467698:+	419	2778	1751	419	2628	1876	419	2296	2285	419	2552	2377
chrX:48467681-48467701:-	576	775	66	576	1236	1240	576	1114	1483	576	1527	1509
chrX:48467695-48467715:-	369	1094	243	369	874	1674	369	1073	1702	369	1205	1323
chrX:48467699-48467719:+	280	675	1489	280	2349	1088	280	1642	1946	280	1752	1967
chrX:48467704-48467724:+	255	8518	1863	255	3245	2763	255	2853	3873	255	2568	3022
chrX:48467704-48467724:-	429	727	165	429	1933	483	429	1227	816	429	948	832
chrX:48467714-48467734:-	542	0	1649	542	1291	944	542	1231	1597	542	1423	1736
chrX:48467716-48467736:+	964	7031	2251	964	3813	2651	964	3948	4254	964	3673	3418
chrX:48467722-48467742:+	130	2865	1886	130	2757	1848	130	2383	2182	130	2124	1840
chrX:48467726-48467746:-	72	0	572	72	1306	1695	72	1424	2008	72	1621	1200
chrX:48467733-48467753:+	275	2	2	275	1972	2014	275	1442	2724	275	1841	2423
chrX:48467734-48467754:+	398	4426	7854	398	4745	5570	398	5173	7165	398	6107	5842
chrX:48467736-48467756:-	575	6413	2750	575	3569	3981	575	3156	3731	575	3176	3345
chrX:48467737-48467757:-	589	3562	1228	589	2241	2269	589	1949	2514	589	2388	1835
chrX:48467738-48467758:+	265	1217	2294	265	3351	2776	265	3551	3188	265	2970	3010
chrX:48467749-48467769:-	565	646	851	565	1401	1368	565	865	860	565	1130	1220
chrX:48467766-48467786:+	243	4843	3181	243	1061	2416	243	1471	1814	243	1475	1823
chrX:48467767-48467787:-	162	2293	15	162	631	284	162	705	678	162	827	873
chrX:48467768-48467788:-	475	289	2216	475	1427	1453	475	799	1109	475	1484	1291
chrX:48467776-48467796:+	188	648	2345	188	1193	783	188	1484	1559	188	1207	1070
chrX:48467777-48467797:+	235	728	689	235	740	871	235	599	1804	235	769	1168
chrX:48467781-48467801:-	355	3844	2456	355	2327	2466	355	2755	3406	355	2640	2932
chrX:48467784-48467804:+	303	7297	4442	303	3576	3130	303	3307	3483	303	3038	2951
chrX:48467785-48467805:+	399	1	1967	399	1996	1487	399	2087	2400	399	2014	1704
chrX:48467786-48467806:+	138	0	368	138	466	401	138	519	713	138	504	598
chrX:48467797-48467817:+	418	1510	640	418	1794	948	418	1269	1588	418	1478	954
chrX:48467798-48467818:+	403	758	1599	403	538	925	403	711	1219	403	962	987
chrX:48467833-48467853:-	856	2840	1695	856	1968	2618	856	2442	2571	856	2394	2284
chrX:48467834-48467854:-	330	699	250	330	237	305	330	218	496	330	331	413
chrX:48467835-48467855:+	430	3133	4248	430	3681	2929	430	3555	3202	430	3869	3338
chrX:48467841-48467861:-	55	1428	1242	55	876	443	55	675	604	55	935	324
chrX:48467842-48467862:-	350	1	289	350	794	850	350	468	602	350	619	873
chrX:48467848-48467868:-	72	5331	1921	72	1760	1544	72	1133	2832	72	1991	1835
chrX:48467849-48467869:-	439	1501	2425	439	1330	1408	439	1134	2237	439	1384	1756
chrX:48467852-48467872:-	464	1231	1073	464	1993	1655	464	1463	1476	464	1358	1463
chrX:48467862-48467882:-	620	2388	421	620	1495	842	620	1169	1427	620	1534	1406
chrX:48467863-48467883:-	101	0	406	101	460	347	101	174	441	101	248	323
chrX:48467865-48467885:+	295	3018	1470	295	2978	1907	295	2094	1967	295	1979	1519
chrX:48467866-48467886:+	434	5657	1769	434	1980	1950	434	2190	2843	434	2118	2062
chrX:48467869-48467889:+	392	2688	1181	392	1236	2461	392	2132	2546	392	2155	2680
chrX:48467870-48467890:+	196	4823	2482	196	1198	1453	196	2154	1781	196	1604	1985
chrX:48467873-48467893:-	538	906	2027	538	1257	1087	538	1064	1394	538	1477	1276
chrX:48467874-48467894:-	644	977	1853	644	1147	1101	644	1111	1456	644	1439	1235
chrX:48467875-48467895:-	569	2850	1772	569	1019	1958	569	1764	2399	569	1882	1799
chrX:48468034-48468054:+	174	3343	2060	174	1873	1720	174	2215	3291	174	2241	2957
chrX:48468050-48468070:+	159	558	837	159	1267	1432	159	976	1770	159	1657	1603
chrX:48468051-48468071:+	285	2589	1065	285	856	861	285	855	1019	285	725	784
chrX:48468150-48468170:-	294	1003	1019	294	806	1493	294	1214	1372	294	1228	1504
chrX:48468181-48468201:+	159	3814	1349	159	2127	1581	159	1177	1473	159	1790	1578
chrX:48468182-48468202:+	157	3796	1405	157	2017	1583	157	1206	1409	157	1757	1572
chrX:48468185-48468205:-	702	3653	2963	702	1612	1616	702	1791	2437	702	1968	1661
chrX:48468237-48468257:-	719	1367	358	719	935	866	719	1097	1243	719	784	912
chrX:48468242-48468262:-	362	4827	3680	362	3063	3028	362	2872	3755	362	3772	3369
chrX:48468243-48468263:-	380	4751	3649	380	3154	2977	380	2895	3682	380	3692	3247
chrX:48468244-48468264:+	300	2057	2675	300	1770	1947	300	1644	2574	300	1753	2219
chrX:48468244-48468264:-	60	894	1061	60	779	630	60	930	936	60	1096	711
chrX:48468250-48468270:+	543	7090	2844	543	2636	2446	543	2102	2933	543	2301	2198
chrX:48468251-48468271:+	374	3480	2620	374	1828	2172	374	2201	2195	374	2560	2055
chrX:48468258-48468278:-	571	3902	4503	571	2577	3606	571	3267	3892	571	3526	3167
chrX:48468262-48468282:-	702	1395	2512	702	1912	2033	702	1654	2154	702	1711	1960
chrX:48468289-48468309:-	425	0	1137	425	2963	2295	425	1668	2619	425	2319	2192
chrX:48468290-48468310:-	279	2813	0	279	1260	602	279	1251	1324	279	1168	1026
chrX:48468295-48468315:-	212	1095	312	212	707	538	212	933	566	212	831	802
chrX:48468296-48468316:-	389	4634	1314	389	2045	2172	389	2357	1791	389	2438	2205
chrX:48468297-48468317:-	78	2177	890	78	776	1374	78	1044	1668	78	994	1116
chrX:48468320-48468340:-	20	814	146	20	248	330	20	291	417	20	398	491
chrX:48468363-48468383:+	694	6633	4017	694	3071	1889	694	2963	2447	694	2935	2082
chrX:48468368-48468388:+	967	1450	1805	967	2141	1707	967	1308	2121	967	1804	2428
chrX:48468371-48468391:+	308	1679	1344	308	3309	1786	308	3156	2839	308	3321	2277
chrX:48468372-48468392:-	323	4035	2099	323	1831	1792	323	2103	2256	323	2211	2260
chrX:48468375-48468395:-	386	3017	603	386	659	713	386	1029	1084	386	1022	950
chrX:48468376-48468396:-	316	6753	5422	316	4674	4321	316	4122	3901	316	4415	5130
chrX:48468381-48468401:-	539	3474	3050	539	2330	3040	539	2356	2783	539	2610	2614
chrX:48468386-48468406:+	300	1957	2353	300	3458	2214	300	3262	4730	300	3372	3762
chrX:48468387-48468407:+	343	6796	3473	343	3024	1948	343	2733	2431	343	2720	2389
chrX:48468389-48468409:-	3	0	3084	3	1566	1194	3	1345	2297	3	2148	1268
chrX:48468398-48468418:+	669	1167	630	669	1604	762	669	1846	1388	669	1762	1570
chrX:48468403-48468423:+	469	3317	1655	469	1557	802	469	1088	1076	469	1583	1235
chrX:48468403-48468423:-	156	5232	2655	156	2823	2967	156	3558	3610	156	2982	2896
chrX:48468449-48468469:+	597	7285	4198	597	4291	3330	597	4065	4516	597	4259	3792
chrX:48468450-48468470:+	847	10244	8473	847	7916	6828	847	8173	10470	847	8776	8538
chrX:48468470-48468490:-	233	0	719	233	1719	1881	233	1502	2247	233	1553	1530
chrX:48468476-48468496:-	253	795	505	253	755	948	253	567	924	253	717	632
chrX:48468477-48468497:-	666	3487	1176	666	2140	1842	666	1772	2363	666	2485	1721
chrX:48468479-48468499:-	685	11356	1786	685	4600	2803	685	4120	3889	685	5220	3387
chrX:48468491-48468511:-	421	2290	1889	421	776	1095	421	1051	1437	421	829	1055
chrX:48468499-48468519:+	488	0	712	488	982	1827	488	1968	1540	488	1485	1311
chrX:48468500-48468520:+	563	0	0	563	924	755	563	832	1035	563	953	704
chrX:48468504-48468524:+	344	0	938	344	1325	1056	344	1253	1871	344	1464	1472
chrX:48468505-48468525:+	233	4077	2253	233	1626	2220	233	1455	1848	233	2055	1410
chrX:48468506-48468526:+	480	655	747	480	961	1463	480	672	670	480	1007	575
chrX:48468506-48468526:-	1525	1497	4218	1525	3724	4263	1525	4074	4673	1525	4501	4083
chrX:48468516-48468536:+	376	5972	1158	376	2431	2899	376	2297	3666	376	2630	2747
chrX:48468545-48468565:-	662	2634	1757	662	1319	1706	662	1013	1333	662	1246	1464
chrX:48468546-48468566:-	234	1450	1304	234	2470	1847	234	2620	2375	234	2102	1716
chrX:48468547-48468567:-	628	2675	605	628	1734	2166	628	2010	2043	628	1755	1550
chrX:48468551-48468571:-	357	834	1954	357	1567	1948	357	2066	1792	357	2309	1699
chrX:48468552-48468572:-	318	843	2017	318	1600	1961	318	1978	1802	318	2242	1643
chrX:48468553-48468573:-	725	0	1076	725	944	851	725	703	1117	725	926	1108
chrX:48468577-48468597:-	175	2327	2120	175	1459	1208	175	1233	1659	175	1818	1589
chrX:48468615-48468635:+	597	7667	2722	597	4048	3232	597	3528	5017	597	4647	4308
chrX:48468616-48468636:+	230	6433	3751	230	2167	2969	230	2394	4405	230	2735	3482
chrX:48468618-48468638:-	212	1718	1245	212	649	1241	212	1032	1691	212	1291	1048
chrX:48468619-48468639:-	555	2532	2231	555	734	767	555	1149	1617	555	1256	1723
chrX:48468624-48468644:-	386	6753	790	386	2344	890	386	1761	2255	386	2028	1214
chrX:48468629-48468649:-	279	2467	935	279	1146	1228	279	1025	1445	279	1060	925
chrX:48468630-48468650:-	249	2540	945	249	1156	1252	249	1073	1437	249	1027	906
chrX:48468631-48468651:-	220	0	1107	220	403	881	220	539	1061	220	753	982
chrX:48468632-48468652:+	249	742	988	249	1211	1077	249	839	1435	249	925	1162
chrX:48468633-48468653:+	292	0	886	292	587	586	292	747	1134	292	646	763
chrX:48468636-48468656:-	533	1100	954	533	1088	1741	533	885	1427	533	1114	1169
chrX:48468652-48468672:-	456	3368	1025	456	983	1087	456	1056	1606	456	1210	1313
chrX:48468653-48468673:-	105	987	115	105	1284	501	105	605	798	105	737	669
chrX:48468658-48468678:+	0	4305	2090	0	3039	2019	0	2618	2128	0	2157	1716
chrX:48468659-48468679:+	0	2670	637	0	1499	796	0	1098	1672	0	1245	937
chrX:48468662-48468682:-	502	689	1799	502	2174	1951	502	1763	1799	502	2256	1909
chrX:48468663-48468683:-	426	2887	1413	426	591	648	426	782	762	426	584	737
chrX:48468667-48468687:+	517	686	1490	517	833	1018	517	751	1526	517	1313	910
chrX:48468671-48468691:-	608	1705	1970	608	1416	2024	608	1115	2144	608	1343	1470
chrX:48468672-48468692:-	601	1687	2036	601	1334	2036	601	1036	2103	601	1282	1393
chrX:48468673-48468693:-	706	2584	1733	706	2790	2657	706	1998	3229	706	2451	2694
chrX:48468685-48468705:-	567	0	1682	567	1052	859	567	872	1842	567	1660	1273
chrX:48468699-48468719:-	248	0	1089	248	1053	675	248	1135	1159	248	670	701
chrX:48468705-48468725:-	264	2819	682	264	1024	623	264	817	1075	264	1558	847
chrX:48468711-48468731:+	87	1438	307	87	975	661	87	814	1129	87	1129	846
chrX:48468726-48468746:+	212	2240	1885	212	3315	2154	212	2537	2679	212	3304	1904
chrX:48468757-48468777:+	174	6811	3668	174	3825	3145	174	3615	3884	174	3784	3537
chrX:48468760-48468780:-	117	1354	2335	117	1802	1466	117	1905	2266	117	1841	1330
chrX:48468762-48468782:+	371	1006	1396	371	1966	1881	371	1568	2125	371	1543	1629
chrX:48468763-48468783:+	497	3350	1768	497	3331	2217	497	2227	2423	497	2857	2099
chrX:48468764-48468784:+	153	5	907	153	534	694	153	590	304	153	723	335
chrX:48468769-48468789:+	548	1156	306	548	524	962	548	228	955	548	320	922
chrX:48468770-48468790:+	949	2298	833	949	1625	1760	949	1667	2446	949	1657	2157
chrX:48468771-48468791:+	84	229	49	84	567	680	84	434	627	84	702	640
chrX:48468787-48468807:+	335	428	501	335	973	959	335	1205	812	335	1327	689
chrX:48468808-48468827:-	373	4906	3410	373	3613	1551	373	2919	3337	373	2304	2620
chrX:48468811-48468830:+	196	2824	937	196	915	1669	196	1007	1375	196	1071	1179
chrX:48468814-48468833:+	1066	7360	3244	1066	4262	3947	1066	2952	3980	1066	3160	3754
chrX:48468819-48468838:-	187	4360	1280	187	1180	1201	187	1059	1111	187	836	896
chrX:48468820-48468839:-	308	1279	927	308	506	972	308	618	1407	308	1013	807
chrX:48468827-48468847:-	742	3138	866	742	761	1530	742	977	879	742	921	1009
chrX:48468828-48468848:-	713	3073	845	713	776	1269	713	964	824	713	915	991
chrX:48468829-48468849:-	386	0	1525	386	938	1532	386	1303	2363	386	1088	1632
chrX:48468832-48468852:-	464	0	374	464	1337	740	464	1177	1350	464	1179	1080
chrX:48468856-48468876:+	888	6375	3566	888	3118	1631	888	3024	3386	888	2884	2792
chrX:48468869-48468889:-	103	1389	680	103	585	516	103	493	746	103	585	655
chrX:48468870-48468890:-	350	2259	852	350	1687	1432	350	1489	1835	350	1822	1589
chrX:48468871-48468891:-	704	3825	1716	704	2428	4061	704	2470	2965	704	2593	3072
chrX:48468872-48468892:-	658	2131	2155	658	2145	2041	658	2113	2947	658	2225	2374
chrX:48468873-48468893:+	110	1946	1131	110	638	995	110	839	574	110	668	731
chrX:48468874-48468894:+	469	2048	2015	469	1500	1584	469	1437	1530	469	1816	1639
chrX:48468875-48468895:+	929	6178	3647	929	3103	3820	929	4108	4022	929	3993	3616
chrX:48468875-48468895:-	352	1949	759	352	2381	906	352	2715	2045	352	1658	1568
chrX:48468876-48468896:-	250	2120	1246	250	1611	1009	250	1334	2008	250	1729	1933
chrX:48468878-48468898:+	399	1252	2120	399	1644	1794	399	1077	1103	399	975	1251
chrX:48468879-48468899:+	495	7908	1204	495	2345	1804	495	2580	2299	495	2288	1561
chrX:48468880-48468900:+	264	2737	351	264	1213	950	264	1444	1201	264	1100	1088
chrX:48468881-48468901:+	255	727	278	255	469	578	255	685	637	255	505	509
chrX:48468882-48468902:-	692	8562	6092	692	6314	4829	692	5211	7922	692	6805	5525
chrX:48468886-48468906:-	365	6443	5025	365	3850	2333	365	4371	4101	365	4210	4067
chrX:48468894-48468914:-	336	5839	1882	336	3481	1637	336	2910	2275	336	4271	2182
chrX:48468909-48468929:+	439	0	2217	439	2610	1962	439	2085	2713	439	2250	2514
chrX:48468920-48468940:-	713	6466	3163	713	4554	4311	713	4310	5428	713	5026	4260
chrX:48468921-48468941:-	1088	4730	2963	1088	2479	2809	1088	2555	3132	1088	2438	2958
chrX:48468924-48468944:-	350	734	1684	350	2693	1710	350	2115	1751	350	1583	2237
chrX:48468925-48468945:-	389	5887	2463	389	5725	4991	389	4932	5171	389	4228	4683
chrX:48468926-48468946:+	421	3163	3816	421	3331	2292	421	3117	2312	421	2861	2361
chrX:48468930-48468950:-	395	4578	962	395	1710	720	395	1303	1054	395	1478	1736
chrX:48468937-48468957:-	239	1857	1518	239	1313	1219	239	1385	1717	239	1269	1349
chrX:48468938-48468958:-	239	1782	1501	239	1305	1247	239	1389	1678	239	1373	1357
chrX:48468939-48468959:-	365	677	1698	365	728	1928	365	1739	1224	365	1652	1603
chrX:48468975-48468995:+	620	2583	976	620	2319	1752	620	2106	2670	620	2329	1810
chrX:48468976-48468996:+	395	5725	2479	395	3748	2019	395	2734	3129	395	2987	3103
chrX:48468979-48468999:-	152	1979	100	152	718	597	152	587	817	152	600	889
chrX:48468980-48469000:+	512	751	353	512	886	649	512	628	845	512	1017	601
chrX:48468980-48469000:-	356	2126	725	356	2114	1390	356	1470	1812	356	2106	1719
chrX:48468983-48469003:+	295	2551	962	295	1168	462	295	1518	1948	295	1731	1234
chrX:48468983-48469003:-	229	3262	802	229	2619	1603	229	1934	2523	229	2144	1630
chrX:48468984-48469004:-	79	1	339	79	786	274	79	296	580	79	711	389
chrX:48468995-48469015:-	299	2094	921	299	1653	774	299	768	1123	299	877	1349
chrX:48469007-48469027:+	801	1488	869	801	1090	1057	801	1030	1196	801	974	658
chrX:48469020-48469040:-	87	308	762	87	661	606	87	429	562	87	678	823
chrX:48469021-48469041:-	375	1304	957	375	1143	887	375	854	914	375	1097	1221
chrX:48469022-48469042:-	663	4677	1490	663	2189	2730	663	2215	2965	663	2781	2687
chrX:48469023-48469043:-	201	2638	784	201	871	743	201	700	1386	201	832	1195
chrX:48469029-48469049:+	264	7378	1120	264	2649	1687	264	2087	2499	264	2490	1368
chrX:48469034-48469054:-	468	4837	1594	468	2361	1765	468	2581	2334	468	2477	2271
chrX:48469035-48469055:+	361	3304	3790	361	1606	1313	361	2294	1666	361	1886	1304
chrX:48469035-48469055:-	420	4937	1658	420	1983	1636	420	2092	2294	420	2277	2188
chrX:48469036-48469056:-	372	1434	901	372	862	552	372	808	736	372	686	461
chrX:48469065-48469085:-	281	683	545	281	877	652	281	636	809	281	894	839
chrX:48469070-48469090:+	422	3893	982	422	1729	2744	422	1772	2216	422	1785	2918
chrX:48469071-48469091:+	737	4362	2469	737	2392	1285	737	1539	1894	737	2428	2249
chrX:48469071-48469091:-	69	820	1100	69	995	709	69	790	841	69	724	943
chrX:48469072-48469092:-	337	2176	1807	337	789	1025	337	1582	2111	337	1611	1393
chrX:48469076-48469096:+	418	5195	1356	418	1944	2572	418	2081	3626	418	2279	2731
chrX:48469077-48469097:+	547	2	555	547	989	575	547	1422	2015	547	1150	1155
chrX:48469078-48469098:-	159	1409	1367	159	1252	1020	159	913	1702	159	1085	1267
chrX:48469080-48469100:+	553	3285	893	553	1101	1769	553	978	1938	553	1520	1506
chrX:48469081-48469101:+	148	34	842	148	758	608	148	602	974	148	1059	1208
chrX:48469085-48469105:-	162	2	3191	162	2190	2091	162	2274	2402	162	1795	2252
chrX:48469086-48469106:-	820	2969	946	820	3719	1985	820	2886	1830	820	2296	1775
chrX:48469089-48469109:+	34	1822	609	34	839	612	34	442	429	34	627	571
chrX:48469091-48469111:-	523	7742	3250	523	4233	3237	523	4557	4981	523	4509	3827
chrX:48469120-48469140:+	291	0	831	291	955	1222	291	1211	1215	291	1329	1258
chrX:48469212-48469232:-	356	2288	1624	356	1027	1933	356	1789	2042	356	2230	1533
chrX:48469224-48469244:+	559	887	430	559	1163	1166	559	1242	1231	559	1748	1305
chrX:48469245-48469265:+	8	34	17	8	23	4	8	18	36	8	23	28
chrX:48469261-48469281:-	389	5	488	389	1092	450	389	427	899	389	703	1083
chrX:48469262-48469282:-	176	1065	1208	176	1462	1942	176	1257	2025	176	1405	1695
chrX:48469265-48469285:+	217	2499	230	217	956	529	217	788	1124	217	804	1219
chrX:48469265-48469285:-	160	1486	763	160	1819	885	160	1331	1133	160	766	1082
chrX:48469266-48469286:-	938	1229	1262	938	767	1292	938	715	1273	938	970	1212
chrX:48469272-48469292:-	149	1747	790	149	1199	729	149	547	991	149	932	821
chrX:48469273-48469293:+	461	2806	1442	461	890	630	461	854	1123	461	919	622
chrX:48469273-48469293:-	109	1235	312	109	460	247	109	294	385	109	344	233
chrX:48469274-48469294:-	243	0	765	243	1971	908	243	1201	1644	243	1543	1448
chrX:48469292-48469312:-	147	510	664	147	989	842	147	1036	1193	147	1069	970
chrX:48469293-48469313:-	140	479	720	140	940	783	140	955	1137	140	1066	954
chrX:48469294-48469314:-	399	1826	1155	399	880	731	399	712	1148	399	821	1002
chrX:48469336-48469356:+	606	3149	262	606	1194	998	606	947	760	606	1022	1170
chrX:48469342-48469362:-	178	1721	1233	178	1045	976	178	917	1452	178	1697	1377
chrX:48469352-48469372:-	377	0	0	377	532	702	377	315	877	377	529	682
chrX:48469354-48469374:+	479	366	881	479	1204	1272	479	1044	1708	479	1132	1311
chrX:48469359-48469379:+	563	2649	4905	563	2355	4314	563	3015	5238	563	3212	4902
chrX:48469360-48469380:+	436	2995	1549	436	1279	2162	436	1729	2086	436	1682	1592
chrX:48469362-48469382:-	384	0	1866	384	1794	2138	384	1320	2019	384	2018	1574
chrX:48469371-48469391:+	191	3539	1197	191	1691	1670	191	1395	1365	191	1651	1057
chrX:48469380-48469400:+	907	9425	7497	907	7184	7046	907	8262	8499	907	8090	8571
chrX:48469388-48469408:-	148	1731	893	148	2024	1705	148	2194	1724	148	1834	1861
chrX:48469389-48469409:-	72	3080	896	72	1788	1138	72	1424	1357	72	1396	1028
chrX:48469392-48469412:+	492	3949	402	492	1792	1827	492	1962	2008	492	2436	1842
chrX:48469397-48469417:+	532	4599	359	532	1544	1606	532	1744	1635	532	2262	1613
chrX:48469400-48469420:-	164	4520	1993	164	2937	2539	164	1919	3106	164	2843	2413
chrX:48469408-48469428:-	623	3247	1453	623	1258	1485	623	1876	1078	623	2060	1296
chrX:48469462-48469482:+	357	4380	3794	357	2181	2860	357	2157	3389	357	2054	2189
chrX:48469466-48469486:+	358	2828	1235	358	1250	1327	358	1125	926	358	922	921
chrX:48469468-48469488:+	813	4386	2177	813	2717	2467	813	2675	2637	813	2871	2242
chrX:48469469-48469489:+	363	3215	993	363	1800	1023	363	1699	941	363	1633	849
chrX:48469470-48469490:-	305	820	232	305	226	760	305	666	1355	305	948	998
chrX:48469471-48469491:-	337	633	2215	337	1988	1876	337	1394	1715	337	1519	1720
chrX:48469474-48469494:-	496	1411	812	496	448	1173	496	1254	1295	496	1567	1226
chrX:48469482-48469502:-	272	0	1659	272	1488	2229	272	1452	1753	272	1947	1535
chrX:48469500-48469520:+	337	6527	3946	337	3100	3471	337	3140	3369	337	3506	3509
chrX:48469510-48469530:+	1115	2926	3627	1115	2404	2418	1115	1975	2264	1115	2567	1807
chrX:48469513-48469533:+	483	745	1425	483	1245	1181	483	1093	1406	483	1066	1530
chrX:48469514-48469534:+	326	0	0	326	945	548	326	476	756	326	563	838
chrX:48469514-48469534:-	178	352	487	178	107	232	178	326	359	178	313	377
chrX:48469515-48469535:-	267	689	1434	267	763	1059	267	919	1049	267	1064	1043
chrX:48469516-48469536:-	606	303	1636	606	1367	1949	606	1655	2109	606	1703	1824
chrX:48469517-48469537:-	479	681	1546	479	1851	1990	479	1789	2045	479	1827	1666
chrX:48469523-48469543:+	240	1509	1542	240	1090	1385	240	1316	1390	240	1630	1497
chrX:48469527-48469547:-	716	4406	3531	716	5415	3718	716	3077	4905	716	3694	4583
chrX:48469528-48469548:-	1045	1730	3037	1045	2512	2057	1045	2053	2051	1045	2314	1983
chrX:48469569-48469589:+	191	0	2886	191	1664	1279	191	945	1200	191	1286	1325
chrX:48469570-48469590:+	349	2213	828	349	910	646	349	814	1404	349	785	726
chrX:48469580-48469600:-	441	3492	188	441	701	1305	441	656	744	441	810	797
chrX:48469600-48469620:+	274	5907	1370	274	1223	1843	274	1339	1451	274	1186	1038
chrX:48469603-48469623:-	514	1	756	514	1183	596	514	1452	1187	514	1557	990
chrX:48469633-48469653:+	288	1833	682	288	862	817	288	1443	1364	288	810	1026
chrX:48469641-48469661:+	0	1515	2577	0	1659	1377	0	1121	1807	0	1890	1696
chrX:48469645-48469665:+	401	725	1412	401	1360	1685	401	953	1563	401	1335	1664
chrX:48469646-48469666:+	246	7413	2360	246	2931	1993	246	2851	3546	246	3027	3002
chrX:48469650-48469670:+	95	2713	1	95	1385	877	95	911	1020	95	800	787
chrX:48469664-48469684:+	243	655	229	243	1767	1029	243	1251	786	243	1031	835
chrX:48469674-48469694:+	234	5436	997	234	485	274	234	657	1133	234	535	886
chrX:48469718-48469738:+	210	2365	1805	210	1272	929	210	747	1625	210	1516	1128
chrX:48469736-48469756:+	527	483	654	527	1670	2015	527	1618	1192	527	1672	1314
chrX:48469781-48469801:+	315	1	1463	315	1512	1932	315	1392	1014	315	1539	1244
chrX:48469811-48469831:+	199	4842	1449	199	1762	2253	199	1057	2011	199	1738	2001
chrX:48470063-48470083:+	215	4000	1438	215	943	776	215	783	1711	215	849	1273
chrX:48470093-48470113:+	490	4301	650	490	1210	1089	490	736	890	490	1596	994
chrX:48470106-48470126:+	848	1	528	848	1447	781	848	791	1492	848	1111	1229
chrX:48470107-48470127:+	719	3252	773	719	1731	1142	719	1004	1034	719	1120	867
chrX:48470108-48470128:+	181	0	1907	181	637	658	181	706	1173	181	609	640
chrX:48470124-48470144:+	352	1075	1053	352	1863	771	352	1495	1247	352	1542	1328
chrX:48470127-48470147:-	616	5940	2415	616	3423	2455	616	2912	1811	616	2546	1906
chrX:48470130-48470150:+	293	4345	2850	293	2654	1727	293	2082	2894	293	2557	2178
chrX:48470131-48470151:+	377	733	3	377	653	330	377	836	855	377	491	553
chrX:48470143-48470163:+	285	4176	1449	285	2593	2225	285	1974	1968	285	2374	2122
chrX:48470153-48470173:+	0	1626	779	0	477	466	0	565	745	0	643	680
chrX:48470164-48470184:+	235	1893	1515	235	1595	1102	235	1461	1191	235	1330	1278
chrX:48470164-48470184:-	217	2118	1076	217	1810	1854	217	1779	2429	217	2055	2179
chrX:48470174-48470194:-	456	6802	1536	456	3816	2902	456	3507	3762	456	4511	3350
chrX:48470177-48470197:+	719	4423	3711	719	3176	3665	719	2681	3983	719	3112	3485
chrX:48470183-48470203:-	134	2970	2740	134	2050	1608	134	1426	1981	134	1790	2162
chrX:48470186-48470206:+	176	8810	2439	176	2480	2527	176	2888	2923	176	2144	2283
chrX:48470197-48470217:-	366	2676	1533	366	1657	1463	366	1492	2547	366	2004	2002
chrX:48470200-48470220:+	474	3693	3062	474	2357	2351	474	2894	2909	474	2512	2314
chrX:48470201-48470221:+	146	3576	2482	146	2203	2203	146	2207	1887	146	1996	1903
chrX:48470202-48470222:+	110	889	488	110	649	277	110	683	617	110	518	483
chrX:48470203-48470223:+	695	3506	2673	695	1845	1709	695	1700	2930	695	1999	2241
chrX:48470213-48470233:+	358	5270	1139	358	1613	1346	358	1635	1732	358	1573	1446
chrX:48470213-48470233:-	258	4	911	258	693	885	258	645	1491	258	693	807
chrX:48470214-48470234:+	442	4741	2045	442	1209	1619	442	1567	2344	442	1782	2137
chrX:48470214-48470234:-	290	2778	1010	290	1615	2262	290	1547	2863	290	2274	2442
chrX:48470217-48470237:+	157	2	165	157	764	420	157	305	359	157	466	406
chrX:48470239-48470259:+	485	704	708	485	1096	1504	485	1074	1124	485	1403	1301
chrX:48470240-48470260:+	146	3082	4374	146	2446	3179	146	3128	3707	146	3548	2988
chrX:48470281-48470301:+	152	1150	3331	152	2878	1816	152	3227	2738	152	2781	2682
chrX:48470282-48470302:+	395	7655	6404	395	4101	4178	395	4236	5420	395	5876	4912
chrX:48470285-48470305:+	249	7151	1911	249	3286	3343	249	2995	4342	249	3699	3583
chrX:48470286-48470306:+	426	1748	2092	426	3879	2711	426	2339	3867	426	3177	2280
chrX:48470296-48470316:-	427	731	2511	427	2448	1964	427	2114	3365	427	2347	2732
chrX:48470300-48470320:+	355	459	2583	355	1925	937	355	1517	1284	355	1488	995
chrX:48470318-48470338:+	177	4223	410	177	2377	1724	177	1946	1803	177	2618	2079
chrX:48470319-48470339:+	886	5486	3032	886	3925	4887	886	4357	4455	886	5011	3902
chrX:48470320-48470340:+	321	2099	1014	321	2111	1569	321	1814	1205	321	2358	1293
chrX:48470321-48470341:-	554	0	969	554	1230	1044	554	847	921	554	936	1058
chrX:48470323-48470343:+	419	1529	1751	419	3006	3890	419	3520	3847	419	3175	3459
chrX:48470324-48470344:+	563	3890	2264	563	3226	2446	563	3643	4081	563	3998	3014
chrX:48470325-48470345:+	81	1684	398	81	317	896	81	466	1006	81	642	729
chrX:48470327-48470347:-	174	785	573	174	1100	909	174	954	765	174	1324	949
chrX:48470328-48470348:-	608	8263	4545	608	5883	6111	608	4771	5583	608	5987	5701
chrX:48470329-48470349:-	538	7875	3524	538	2934	3970	538	3245	3280	538	3026	2798
chrX:48470332-48470352:-	377	4428	1847	377	2763	2303	377	2749	2947	377	2750	2766
chrX:48470333-48470353:-	881	9840	4301	881	6156	5160	881	5902	7136	881	6882	6675
chrX:48470334-48470354:-	327	12237	4381	327	9371	6299	327	6814	7234	327	7128	6404
chrX:48470356-48470376:-	622	4977	1982	622	1823	1641	622	2227	1822	622	2312	1865
chrX:48470361-48470381:-	359	830	1690	359	868	1404	359	888	1604	359	1050	1166
chrX:48470362-48470382:-	146	3171	506	146	615	562	146	722	929	146	885	838
chrX:48470372-48470392:-	238	2150	1229	238	2230	2046	238	2046	2654	238	2413	3326
chrX:48470388-48470408:-	238	1	200	238	644	624	238	504	831	238	932	906
chrX:48470406-48470426:+	57	1322	975	57	1676	1255	57	866	2052	57	948	1179
chrX:48470409-48470429:-	362	1290	701	362	1503	2037	362	1263	1502	362	1554	1619
chrX:48470417-48470437:+	147	2315	1047	147	1175	674	147	1276	1876	147	1224	1432
chrX:48470422-48470442:-	56	5	727	56	583	505	56	584	599	56	726	849
chrX:48470423-48470443:-	494	726	1460	494	2192	1439	494	2021	2451	494	1793	2143
chrX:48470424-48470444:-	643	1	879	643	2238	2390	643	1960	2751	643	2506	2288
chrX:48470427-48470447:-	595	2133	794	595	767	1609	595	1455	2099	595	2078	1664
chrX:48470432-48470452:+	382	4959	923	382	2255	2229	382	1817	2339	382	1649	2455
chrX:48470447-48470467:-	470	2127	2764	470	2275	2528	470	2236	2658	470	2250	2374
chrX:48470452-48470472:-	446	3621	4083	446	5498	4368	446	4342	5251	446	5160	4135
chrX:48470453-48470473:-	293	11846	3961	293	6256	5349	293	5867	6473	293	6726	8103
chrX:48470454-48470474:+	301	9874	5346	301	4000	3959	301	3947	5448	301	3650	4654
chrX:48470462-48470482:+	156	4149	1961	156	2423	3109	156	1735	2342	156	1816	1945
chrX:48470462-48470482:-	759	2289	1275	759	523	1223	759	983	1012	759	731	992
chrX:48470466-48470486:+	71	1	457	71	369	1164	71	463	873	71	781	750
chrX:48470467-48470487:+	174	893	151	174	441	575	174	389	596	174	356	460
chrX:48470470-48470490:+	626	2107	327	626	1626	1434	626	1537	1397	626	1894	1009
chrX:48470470-48470490:-	448	2992	2076	448	2221	3037	448	2654	3236	448	2144	2992
chrX:48470476-48470496:+	678	192	4699	678	2719	2808	678	2441	2606	678	2541	2309
chrX:48470477-48470497:+	394	1766	1962	394	2323	2099	394	1772	2744	394	2472	2317
chrX:48470478-48470498:+	228	1113	613	228	662	342	228	563	767	228	766	615
chrX:48470484-48470504:+	209	336	1981	209	2683	1385	209	2120	2768	209	2355	1683
chrX:48470498-48470518:+	78	2186	2530	78	2260	2064	78	1975	2711	78	2343	1737
chrX:48470499-48470519:+	541	8015	3923	541	6052	3898	541	6270	4649	541	5294	5143
chrX:48470511-48470531:-	318	8286	1281	318	1533	2502	318	1767	2541	318	1804	2345
chrX:48470514-48470534:-	651	3392	212	651	2242	989	651	898	930	651	1438	1328
chrX:48470515-48470535:+	505	1930	467	505	1143	1325	505	1227	1044	505	1670	1362
chrX:48470526-48470546:+	391	3453	1606	391	1889	1975	391	1885	2324	391	2516	2037
chrX:48470535-48470555:-	626	13480	6721	626	6910	5117	626	5755	6330	626	6094	5731
chrX:48470536-48470556:-	585	6409	1850	585	3502	2975	585	2850	3398	585	3014	3004
chrX:48470537-48470557:+	135	729	1498	135	2269	707	135	1793	2802	135	2006	2857
chrX:48470538-48470558:+	412	0	911	412	2532	2580	412	2607	2843	412	3161	2452
chrX:48470568-48470588:+	145	3956	2804	145	3571	2856	145	3333	3559	145	3786	3682
chrX:48470569-48470589:+	336	9748	8108	336	5180	3688	336	5819	5360	336	4876	4509
chrX:48470575-48470595:-	470	0	162	470	404	534	470	667	899	470	905	924
chrX:48470579-48470599:-	406	2674	2162	406	1917	1651	406	1414	2830	406	1833	1837
chrX:48470580-48470600:-	371	1452	678	371	662	790	371	610	1314	371	574	722
chrX:48470585-48470605:+	361	1434	1185	361	2037	1506	361	1527	1991	361	2222	1578
chrX:48470590-48470610:+	280	2309	1559	280	4082	2872	280	2810	2545	280	2939	2692
chrX:48470595-48470615:+	473	8194	3193	473	4229	3082	473	3092	5038	473	4014	3758
chrX:48470601-48470621:+	238	8117	2612	238	704	1812	238	1570	1586	238	1170	1730
chrX:48470605-48470625:+	164	1951	1368	164	1375	1270	164	1090	1243	164	1242	988
chrX:48470606-48470626:+	777	7487	10845	777	7395	7674	777	7486	9775	777	8852	7861
chrX:48470606-48470626:-	471	1369	1979	471	1515	1646	471	1721	2303	471	2144	1892
chrX:48475301-48475321:-	207	289	484	207	488	811	207	514	799	207	408	721
chrX:48475302-48475322:-	411	2935	969	411	1561	1566	411	1133	2031	411	1233	1344
chrX:48475359-48475379:+	403	5550	1309	403	1152	1056	403	1250	1463	403	1730	1083
chrX:48475363-48475383:+	187	1326	203	187	2247	1205	187	1113	1548	187	1864	1171
chrX:48475365-48475385:-	348	1238	961	348	1547	1735	348	1379	2215	348	1930	1653
chrX:48475366-48475386:-	353	2977	1827	353	1078	637	353	1119	1243	353	1435	1671
chrX:48475378-48475398:-	380	678	445	380	885	598	380	1262	629	380	935	1168
chrX:48475403-48475423:+	293	732	897	293	757	995	293	856	1361	293	691	1172
chrX:48475410-48475430:+	354	0	1283	354	1380	1058	354	924	1753	354	1003	1272
chrX:48475484-48475504:-	291	1644	3068	291	1594	1445	291	1651	1771	291	1371	1563
chrX:48475485-48475505:-	378	1712	2051	378	1775	1117	378	1596	1626	378	1483	1561
chrX:48475486-48475506:-	95	0	822	95	168	401	95	340	370	95	220	376
chrX:48475487-48475507:-	298	749	244	298	434	732	298	919	1074	298	1016	747
chrX:48475490-48475510:-	247	825	541	247	1243	756	247	1059	808	247	855	503
chrX:48475491-48475511:-	942	9116	4703	942	4353	3557	942	3778	3775	942	4459	3173
chrX:48475492-48475512:-	532	1537	896	532	1446	761	532	1226	914	532	1632	895
chrX:48475496-48475516:-	325	3747	995	325	1191	833	325	1377	1063	325	2353	1532
chrX:48475507-48475527:-	233	1365	684	233	629	1104	233	1220	1057	233	1218	939
chrX:48475514-48475534:-	571	3662	501	571	1593	2527	571	1065	1842	571	1664	1463
chrX:48475522-48475542:-	556	0	404	556	868	552	556	969	745	556	1065	641
chrX:48475527-48475547:+	509	3919	1100	509	1556	1298	509	1710	1540	509	1363	1469
chrX:48475585-48475605:-	122	1145	3504	122	1735	1440	122	1206	2216	122	1331	1919
chrX:48475593-48475613:-	508	684	352	508	1548	1080	508	1377	1338	508	1449	1132
chrX:48475658-48475678:+	483	1849	1235	483	1801	982	483	1307	1715	483	1220	1272
chrX:48475672-48475692:-	613	2180	1779	613	1933	1740	613	1407	1953	613	1391	1647
chrX:48475673-48475693:-	241	1456	245	241	709	637	241	850	610	241	802	582
chrX:48475694-48475714:-	733	1177	2555	733	1452	1359	733	1270	1752	733	1367	1332
chrX:48475703-48475723:-	460	3780	1077	460	921	981	460	1247	1772	460	986	1294
chrX:48475704-48475724:-	329	1	835	329	977	467	329	846	1200	329	1601	718
chrX:48475707-48475727:-	168	2209	1093	168	2349	1644	168	1988	2313	168	2381	1908
chrX:48475708-48475728:-	387	1307	3405	387	611	1363	387	1310	2134	387	1034	1481
chrX:48475751-48475771:-	548	2251	809	548	1335	1226	548	1373	1275	548	1357	995
chrX:48475752-48475772:+	191	1469	172	191	1352	822	191	1293	1023	191	862	1033
chrX:48475766-48475786:+	390	1238	0	390	826	960	390	903	674	390	717	348
chrX:48475797-48475817:-	149	0	1	149	1735	1262	149	1185	1416	149	1740	839
chrX:48475832-48475852:-	671	6944	8984	671	6406	5839	671	5070	6785	671	5401	6276
chrX:48475843-48475863:-	136	844	733	136	944	1408	136	810	1138	136	1335	823
chrX:48475875-48475895:-	422	1252	1900	422	972	945	422	669	913	422	770	917
chrX:48475878-48475898:+	383	4049	1080	383	941	1156	383	1101	2107	383	1120	1590
chrX:48475894-48475914:+	398	1838	87	398	1081	998	398	764	1707	398	1092	1283
chrX:48475894-48475914:-	809	702	2303	809	2804	2155	809	2367	2311	809	2577	1793
chrX:48475895-48475915:-	199	912	1176	199	1731	1841	199	1896	1795	199	1912	1548
chrX:48475896-48475916:-	184	935	623	184	1081	1044	184	1229	1099	184	1327	1010
chrX:48475912-48475932:+	302	3933	313	302	1856	1140	302	1855	2637	302	1549	1777
chrX:48475913-48475933:+	653	5355	1159	653	1873	1962	653	3071	3026	653	2653	2369
chrX:48475930-48475950:+	1034	9325	3500	1034	7476	6207	1034	6542	7937	1034	7622	6940
chrX:48475938-48475958:+	372	5628	2260	372	2695	2902	372	2146	3487	372	2287	2735
chrX:48475939-48475959:+	166	10562	7706	166	3427	4476	166	3649	5162	166	3918	6115
chrX:48475941-48475961:-	136	4657	3020	136	1992	3172	136	1955	2196	136	2401	2343
chrX:48475972-48475992:+	345	4290	4334	345	2787	1898	345	2341	2452	345	3005	2387
chrX:48475982-48476002:+	484	4674	1317	484	2546	2279	484	2089	2016	484	2132	1129
chrX:48475983-48476003:+	442	3734	1520	442	1259	1804	442	1946	2629	442	1956	1806
chrX:48475986-48476006:+	406	3	441	406	1127	1135	406	1030	833	406	1154	774
chrX:48475987-48476007:+	453	3145	2437	453	1700	2217	453	1303	2409	453	1502	2069
chrX:48475988-48476008:+	203	832	1181	203	1107	1518	203	965	1582	203	1002	1239
chrX:48475999-48476019:-	97	634	567	97	903	365	97	648	1066	97	902	900
chrX:48476010-48476030:+	593	3076	1858	593	1438	2344	593	1446	1932	593	2006	2029
chrX:48476016-48476036:+	454	4670	7816	454	3904	4055	454	4304	4783	454	4492	4502
chrX:48476041-48476061:+	447	7608	2320	447	3569	3212	447	2483	3062	447	3244	2283
chrX:48476081-48476101:+	254	5367	367	254	1825	1653	254	1466	1584	254	1270	1170
chrX:48476092-48476112:-	929	568	919	929	1652	1801	929	1760	1935	929	1552	1598
chrX:48476096-48476116:+	173	1	1142	173	1666	2251	173	1663	2541	173	2500	2931
chrX:48476113-48476133:-	384	1443	1726	384	1483	754	384	1006	1507	384	1228	1063
chrX:48476116-48476136:+	480	1358	2021	480	2134	1420	480	1909	2040	480	1673	1837
chrX:48476117-48476137:+	343	4686	3114	343	1102	1726	343	1498	1742	343	1292	1500
chrX:48476122-48476142:-	464	2	1448	464	645	2489	464	2189	1789	464	1192	1456
chrX:48476127-48476147:-	113	1868	1470	113	1880	1835	113	1914	2109	113	2060	2053
chrX:48476128-48476148:-	604	1933	790	604	1022	1349	604	1581	1018	604	1208	1055
chrX:48476138-48476158:-	557	0	872	557	1446	1009	557	1418	1354	557	1347	1261
chrX:48476139-48476159:+	794	3608	4904	794	2259	1989	794	2348	3217	794	2935	2628
chrX:48476159-48476179:-	302	658	697	302	684	738	302	482	788	302	390	582
chrX:48476160-48476180:-	1115	2731	951	1115	1360	1448	1115	1222	2284	1115	1033	1492
chrX:48476161-48476181:+	347	3743	2748	347	1482	953	347	1427	1339	347	1751	2086
chrX:48476162-48476182:+	454	2146	1683	454	1407	1523	454	1385	1872	454	1804	1713
chrX:48476163-48476183:+	274	584	761	274	1293	735	274	898	955	274	1120	783
chrX:48476187-48476207:+	604	1761	1383	604	1031	1251	604	1145	1062	604	1513	1571
chrX:48476193-48476213:+	519	628	1050	519	302	0	519	296	386	519	309	425
chrX:48476201-48476221:+	745	3886	2943	745	3355	2897	745	3048	3872	745	3072	3539
chrX:48476208-48476228:+	407	4850	2079	407	1594	2250	407	1623	2496	407	1311	2310
chrX:48476209-48476229:+	177	732	3224	177	4121	3589	177	2697	3334	177	3131	3437
chrX:48476214-48476234:-	605	666	2103	605	2058	2674	605	2454	3334	605	2252	1903
chrX:48476215-48476235:-	584	7053	2407	584	3337	3043	584	2798	2632	584	3078	2498
chrX:48476219-48476239:-	642	3464	2290	642	1694	3699	642	2472	3713	642	2268	2643
chrX:48476220-48476240:-	249	1102	2115	249	2247	3129	249	2103	3457	249	2029	2299
chrX:48476223-48476243:-	422	712	2643	422	1660	1415	422	1072	1365	422	1266	1177
chrX:48476229-48476249:-	0	5160	1747	0	2186	2127	0	2078	2487	0	2368	1789
chrX:48476239-48476259:-	155	0	1056	155	1241	1898	155	1047	1539	155	1423	1467
chrX:48476247-48476267:-	57	1424	2191	57	2717	3238	57	2808	4794	57	3335	4123
chrX:48476252-48476272:+	741	7154	4149	741	3484	3817	741	3224	4043	741	3660	2958
chrX:48476256-48476276:-	333	3420	1622	333	2744	2279	333	2113	2119	333	2717	2019
chrX:48476265-48476285:+	742	2442	1793	742	2025	2105	742	1874	2593	742	1956	2240
chrX:48476282-48476302:-	329	2761	1606	329	1725	1940	329	1583	3217	329	1757	2227
chrX:48476283-48476303:-	363	1835	923	363	1419	1284	363	1656	1769	363	1270	1636
chrX:48476284-48476304:-	964	6824	4231	964	4863	3716	964	4800	5900	964	5245	5008
chrX:48476285-48476305:-	703	5006	3512	703	3654	2351	703	3149	4260	703	3929	3440
chrX:48476286-48476306:-	207	207	1263	207	1068	867	207	1191	1537	207	1514	1359
chrX:48476287-48476307:-	493	6585	2892	493	2333	1853	493	2864	2443	493	2593	1967
chrX:48476304-48476324:+	470	8383	6160	470	4131	4494	470	3999	4464	470	3995	4254
chrX:48476323-48476343:-	255	1995	1908	255	1916	2299	255	1546	3290	255	2003	1953
chrX:48476324-48476344:-	296	3100	3669	296	1929	1724	296	1633	2549	296	2065	2187
chrX:48476334-48476354:+	770	2525	1234	770	1698	2972	770	1931	3304	770	2276	2238
chrX:48476338-48476358:-	292	5073	2745	292	2925	1871	292	2718	2448	292	2463	2244
chrX:48476339-48476359:-	449	3528	2204	449	2299	1559	449	2621	3040	449	2079	2294
chrX:48476340-48476360:+	281	3308	4115	281	1264	2424	281	2398	2757	281	2447	2315
chrX:48476350-48476370:+	905	1531	1629	905	4632	3460	905	4174	3210	905	3514	2419
chrX:48476354-48476374:-	929	1998	2580	929	1703	1557	929	1359	2240	929	1661	2062
chrX:48476374-48476394:+	523	3376	1704	523	2665	2402	523	2121	2685	523	2271	2238
chrX:48476377-48476397:+	606	1780	1793	606	1946	1623	606	1684	2358	606	1478	2142
chrX:48476378-48476398:+	397	750	1097	397	1566	1438	397	1390	2555	397	1472	1889
chrX:48476384-48476404:+	170	744	920	170	668	707	170	846	921	170	935	783
chrX:48476385-48476405:+	160	2854	1990	160	1673	1996	160	1913	1907	160	1785	1930
chrX:48476386-48476406:+	427	8022	4154	427	5036	5718	427	5013	6050	427	5499	4903
chrX:48476404-48476424:-	825	1056	832	825	1285	1433	825	1349	1495	825	1136	1478
chrX:48476405-48476425:-	293	1393	4462	293	4839	2898	293	3244	4637	293	3671	3499
chrX:48476407-48476427:+	286	0	785	286	775	866	286	1122	937	286	1189	883
chrX:48476422-48476442:+	456	2048	1128	456	1313	1603	456	805	952	456	1162	1039
chrX:48476447-48476467:+	121	354	1324	121	947	1037	121	1074	1191	121	917	1185
chrX:48476448-48476468:+	541	2386	2381	541	2497	3041	541	2778	3232	541	2700	3067
chrX:48476449-48476469:+	542	2503	2337	542	2446	3106	542	2719	3341	542	2842	3128
chrX:48476452-48476472:-	0	680	1450	0	2596	1653	0	1876	1770	0	1626	1640
chrX:48476454-48476474:+	515	0	1552	515	3089	1991	515	2158	2459	515	2445	2375
chrX:48476457-48476477:+	491	3247	3291	491	2576	2110	491	1505	2901	491	1656	2016
chrX:48476458-48476478:+	376	3	2227	376	322	581	376	355	370	376	445	468
chrX:48476462-48476482:-	316	1548	2039	316	927	1966	316	1322	2030	316	1592	1873
chrX:48476463-48476483:-	855	5340	1668	855	3835	1902	855	3305	2928	855	3727	2523
chrX:48476466-48476486:-	0	3012	2339	0	1960	2029	0	1792	2253	0	1916	2266
chrX:48476471-48476491:+	413	4904	2422	413	3176	2549	413	3379	3692	413	3337	2750
chrX:48476472-48476492:+	234	6577	4563	234	7236	5428	234	6669	6005	234	5870	4771
chrX:48476488-48476508:-	622	3675	1288	622	2232	1895	622	2341	2267	622	1990	2149
chrX:48476490-48476510:+	173	556	1540	173	1210	635	173	1356	959	173	1287	1060
chrX:48476491-48476511:-	204	4031	1972	204	1011	2382	204	1186	1912	204	1711	1892
chrX:48476492-48476512:-	531	1434	1576	531	1236	1630	531	2032	2192	531	2317	2608
chrX:48476495-48476515:+	252	335	122	252	481	343	252	489	552	252	343	445
chrX:48476496-48476516:+	435	725	327	435	778	1097	435	705	1030	435	700	905
chrX:48476499-48476519:+	567	398	603	567	1305	1360	567	1477	1186	567	1769	1145
chrX:48476500-48476520:-	333	4324	3627	333	2796	4088	333	2053	3708	333	1742	3288
chrX:48476503-48476523:+	138	1824	1541	138	2514	3365	138	1940	3928	138	2104	2792
chrX:48476509-48476529:+	163	1370	1645	163	1527	2448	163	2062	2062	163	1970	1684
chrX:48476510-48476530:+	109	717	431	109	1682	1046	109	1716	1513	109	1649	1420
chrX:48476528-48476548:+	197	1080	869	197	1083	902	197	1194	1278	197	1173	1557
chrX:48476531-48476551:-	430	690	3333	430	1246	2179	430	1163	1731	430	1623	1879
chrX:48476543-48476563:+	506	758	3336	506	1793	2719	506	1502	2709	506	2183	2425
chrX:48476544-48476564:+	812	2269	3135	812	1525	2320	812	1704	2318	812	1964	1674
chrX:48476545-48476565:+	283	710	1155	283	517	638	283	641	607	283	715	503
chrX:48476547-48476567:-	260	4240	1545	260	2338	1418	260	2089	1900	260	2334	1599
chrX:48476548-48476568:-	413	3894	2615	413	1796	2000	413	2465	3361	413	2285	2553
chrX:48476557-48476577:+	361	2029	1337	361	2454	1043	361	974	1841	361	1505	1146
chrX:48476558-48476578:+	529	2695	1493	529	1378	1213	529	1466	2093	529	1519	1299
chrX:48476559-48476579:+	516	2771	1381	516	1259	1166	516	1466	2102	516	1609	1183
chrX:48476570-48476590:+	314	630	1588	314	1244	1270	314	1225	1890	314	1556	1430
chrX:48476572-48476592:-	706	1976	1829	706	1575	2018	706	1389	1606	706	1552	1404
chrX:48476581-48476601:+	400	2954	180	400	736	497	400	702	1172	400	913	826
chrX:48476582-48476602:+	449	1150	371	449	1704	1697	449	1810	1906	449	1727	1977
chrX:48476595-48476615:+	257	3708	2632	257	2337	3358	257	2421	3233	257	2726	3301
chrX:48476605-48476625:+	890	5919	4133	890	4029	4163	890	3609	4640	890	4902	3738
chrX:48476608-48476628:+	328	6942	3102	328	3409	3974	328	3498	5199	328	3266	3651
chrX:48476609-48476629:+	600	1259	1734	600	1782	1699	600	2221	1768	600	2202	2035
chrX:48476610-48476630:+	85	3120	2622	85	2656	1401	85	3041	2333	85	2799	2411
chrX:48476617-48476637:+	358	2469	773	358	2037	1129	358	1634	1515	358	1240	1037
chrX:48476620-48476640:+	233	4227	1734	233	1739	1430	233	1832	2732	233	2721	2333
chrX:48476623-48476643:-	488	3410	4363	488	4109	2156	488	3290	3842	488	3419	3666
chrX:48476626-48476646:-	297	1396	2369	297	1683	2204	297	1275	2679	297	1436	2360
chrX:48476629-48476649:+	67	5414	418	67	3538	2488	67	1936	2519	67	1977	2322
chrX:48476638-48476658:-	397	0	4183	397	2707	2663	397	1878	3310	397	2130	2472
chrX:48476639-48476659:-	315	1	999	315	1250	1839	315	696	1563	315	872	1290
chrX:48476646-48476666:+	762	643	2060	762	1275	1050	762	999	2128	762	1477	1932
chrX:48476647-48476667:-	254	3106	2199	254	2064	789	254	1950	1914	254	2103	1798
chrX:48476648-48476668:-	229	4931	1908	229	2630	1713	229	1903	2991	229	2108	2481
chrX:48476661-48476681:+	303	1	0	303	1071	635	303	794	574	303	1458	613
chrX:48476665-48476685:+	170	1	507	170	109	588	170	245	643	170	503	357
chrX:48476666-48476686:+	303	720	131	303	279	794	303	234	784	303	674	444
chrX:48476667-48476687:+	417	2723	305	417	613	424	417	291	488	417	820	558
chrX:48476691-48476711:+	138	2897	1069	138	2759	2650	138	2515	2445	138	2358	2339
chrX:48487228-48487248:+	395	1462	399	395	854	360	395	344	238	395	421	522
chrX:48487248-48487268:-	668	5802	1680	668	1507	1540	668	1600	1786	668	1346	1021
chrX:48487259-48487279:+	414	4774	2197	414	1466	1387	414	1227	1486	414	1388	1263
chrX:48487259-48487279:-	305	2085	913	305	597	664	305	754	796	305	1059	605
chrX:48487264-48487284:-	643	1345	648	643	999	1116	643	1148	761	643	1335	1034
chrX:48487271-48487291:-	341	1523	1163	341	1477	1332	341	1570	2075	341	1490	1897
chrX:48487278-48487298:-	555	696	695	555	1046	749	555	952	958	555	867	612
chrX:48487290-48487310:-	332	1902	1829	332	1336	1049	332	1167	1219	332	1089	759
chrX:48487297-48487317:-	166	4286	5379	166	4828	5377	166	5706	7360	166	5376	5566
chrX:48487308-48487328:-	153	798	692	153	940	874	153	824	1258	153	950	1081
chrX:48487309-48487329:-	529	1341	2144	529	1972	2171	529	2156	2134	529	2452	1634
chrX:48487310-48487330:-	554	626	2864	554	2081	1937	554	1768	1916	554	1901	1713
chrX:48487320-48487340:-	524	618	542	524	1852	730	524	1027	1539	524	1636	1184
chrX:48487325-48487345:-	365	1435	4329	365	1939	2518	365	2010	2699	365	1698	2421
chrX:48487340-48487360:+	258	567	739	258	1182	1971	258	1775	2065	258	1688	2085
chrX:48487340-48487360:-	426	1	1285	426	1347	1025	426	1258	1312	426	1614	1426
chrX:48487341-48487361:-	176	949	1634	176	1856	2109	176	1749	1643	176	1853	1664
chrX:48487342-48487362:-	346	2566	1846	346	2270	1625	346	2110	2777	346	2099	2699
chrX:48487349-48487369:-	540	1732	1318	540	1391	320	540	750	1088	540	787	1074
chrX:48487359-48487379:-	421	371	566	421	689	370	421	532	498	421	511	333
chrX:48487360-48487380:-	877	396	2081	877	2253	910	877	1904	2030	877	1756	1751
chrX:48487361-48487381:+	365	0	3638	365	2081	3281	365	2163	3166	365	2384	3224
chrX:48487361-48487381:-	545	750	1135	545	1929	699	545	1244	1076	545	1632	1419
chrX:48487362-48487382:+	519	3765	2920	519	1905	1728	519	1852	2615	519	1544	1755
chrX:48487392-48487412:-	165	4247	620	165	1622	1760	165	1513	1770	165	1672	1234
chrX:48487394-48487414:+	565	3018	709	565	1334	1083	565	1536	1422	565	1706	941
chrX:48487399-48487419:-	328	7279	3607	328	3021	2774	328	3091	4179	328	3297	2783
chrX:48487406-48487426:-	829	2417	1037	829	686	899	829	943	1310	829	1034	884
chrX:48487408-48487428:+	267	826	1515	267	1853	1687	267	2283	2400	267	2043	1739
chrX:48487440-48487460:+	324	0	1256	324	480	1179	324	707	813	324	583	796
chrX:48487486-48487506:+	409	3726	1278	409	1008	1000	409	1157	1150	409	737	662
chrX:48487490-48487510:-	53	363	569	53	283	802	53	425	753	53	440	702
chrX:48487491-48487511:-	608	8696	3040	608	3256	3737	608	3144	4165	608	3089	3697
chrX:48487492-48487512:-	351	4376	1767	351	2766	1926	351	2347	2784	351	2967	1987
chrX:48487507-48487527:-	344	1598	989	344	956	1021	344	1464	1239	344	1543	1004
chrX:48487517-48487537:-	339	4800	3156	339	4100	3677	339	3130	4013	339	3156	3105
chrX:48487518-48487538:+	600	1387	1155	600	1518	1816	600	1837	2681	600	2419	2017
chrX:48487522-48487542:-	216	0	447	216	661	471	216	407	851	216	434	534
chrX:48487523-48487543:-	624	1415	3558	624	3068	3538	624	2695	4202	624	2640	3107
chrX:48487524-48487544:-	0	3040	3114	0	2652	2055	0	2374	3102	0	3470	2984
chrX:48487534-48487554:+	418	1601	1428	418	1306	1392	418	1004	1096	418	981	1168
chrX:48487548-48487568:+	143	3177	3033	143	1943	2499	143	1876	2216	143	1904	1615
chrX:48487549-48487569:-	207	0	896	207	1163	689	207	621	673	207	916	564
chrX:48487554-48487574:-	234	2459	1590	234	1718	1002	234	992	1268	234	1625	1004
chrX:48487568-48487588:-	136	4255	2212	136	1328	1662	136	1567	2110	136	1639	1542
chrX:48487569-48487589:-	281	1577	203	281	1918	1549	281	1447	2080	281	1971	1735
chrX:48487580-48487600:+	540	2073	1095	540	1175	609	540	1442	1682	540	1656	1660
chrX:48487584-48487604:-	194	5154	493	194	1421	1742	194	1713	1898	194	1931	1116
chrX:48487599-48487619:-	132	0	1526	132	803	1076	132	708	923	132	633	805
chrX:48487610-48487630:-	434	1846	190	434	2548	2173	434	2515	2421	434	2372	1764
chrX:48487611-48487631:-	491	5221	906	491	1267	718	491	993	1216	491	1007	1048
chrX:48487616-48487636:-	157	2088	1671	157	2088	1724	157	1776	1754	157	2044	1608
chrX:48487617-48487637:-	163	2072	1797	163	2116	1693	163	1822	1748	163	2053	1561
chrX:48487618-48487638:-	286	4087	2022	286	2726	1869	286	1894	3651	286	2271	2810
chrX:48487628-48487648:+	463	1	1053	463	596	992	463	864	1262	463	931	1053
chrX:48487631-48487651:+	415	2251	1714	415	1614	1019	415	1490	1719	415	1832	1609
chrX:48487639-48487659:-	303	1971	1159	303	1796	2512	303	2381	2530	303	2289	2045
chrX:48487640-48487660:-	774	3085	1679	774	1748	2108	774	1892	1766	774	2031	2985
chrX:48487649-48487669:+	532	0	1210	532	1301	1623	532	896	1122	532	1039	1348
chrX:48487664-48487684:+	106	584	2577	106	1279	1344	106	1286	2472	106	1192	1433
chrX:48487675-48487695:-	179	0	1017	179	168	307	179	426	679	179	612	635
chrX:48487683-48487703:-	269	3235	3581	269	2622	2204	269	2357	3085	269	1967	2074
chrX:48487695-48487715:-	150	4178	0	150	1096	419	150	923	876	150	867	800
chrX:48487701-48487721:-	740	2024	1065	740	775	1258	740	1096	2018	740	1474	1381
chrX:48487728-48487748:+	478	1761	1872	478	1616	1964	478	2143	1803	478	1383	1162
chrX:48487738-48487758:-	458	7516	2387	458	3191	1848	458	2012	2097	458	2275	1677
chrX:48487745-48487765:+	578	4361	4221	578	2044	1287	578	1334	2365	578	1745	2329
chrX:48487747-48487767:-	734	1842	2102	734	3051	1845	734	2152	1997	734	2475	2020
chrX:48487759-48487779:-	454	1322	393	454	1326	952	454	1361	1296	454	1531	1083
chrX:48487765-48487785:+	460	1260	648	460	943	774	460	630	1343	460	877	993
chrX:48487766-48487786:-	355	336	1816	355	3033	1095	355	2149	1894	355	2143	1737
chrX:48487771-48487791:+	357	659	644	357	618	349	357	1056	869	357	1325	964
chrX:48487776-48487796:+	362	0	2574	362	761	1419	362	1403	2093	362	1637	1877
chrX:48487781-48487801:-	553	9787	3488	553	3124	2339	553	2845	2983	553	3437	2818
chrX:48487799-48487819:+	496	1749	1422	496	1344	1436	496	1582	1467	496	1806	1633
chrX:48487807-48487827:-	309	1117	2265	309	1117	1545	309	1628	3139	309	1921	2434
chrX:48487813-48487833:-	535	5420	313	535	2797	1298	535	2206	2121	535	2573	1370
chrX:48487824-48487844:+	445	3136	937	445	1468	1434	445	2010	1788	445	1756	1884
chrX:48487827-48487847:-	520	2174	809	520	1215	1235	520	1291	1375	520	1366	1274
chrX:48487836-48487856:+	414	631	1369	414	1332	1174	414	1410	1428	414	1156	1485
chrX:48487853-48487873:-	750	183	725	750	533	465	750	816	896	750	773	1034
chrX:48487857-48487877:+	441	2138	3888	441	1101	1733	441	1498	1771	441	1108	1417
chrX:48487865-48487885:+	283	753	1114	283	1639	1418	283	1596	1400	283	1827	1177
chrX:48487865-48487885:-	443	0	389	443	1614	1322	443	875	1312	443	1517	1289
chrX:48487866-48487886:+	331	2008	3155	331	1070	1140	331	1415	1412	331	1973	1380
chrX:48487871-48487891:+	327	1	56	327	558	556	327	772	514	327	1066	780
chrX:48487886-48487906:-	237	3506	2227	237	2548	3327	237	2225	2524	237	2379	2193
chrX:48487897-48487917:+	259	4511	1312	259	2959	1018	259	2524	1140	259	2767	1335
chrX:48487902-48487922:-	121	36	1494	121	732	1253	121	899	1267	121	844	1028
chrX:48487903-48487923:-	111	3822	5364	111	3987	4760	111	3397	5625	111	3879	4815
chrX:48487904-48487924:-	340	0	344	340	769	1472	340	918	1654	340	1024	1675
chrX:48487909-48487929:-	171	1884	1877	171	1353	601	171	1034	1355	171	1459	1476
chrX:48487913-48487933:-	494	388	911	494	990	502	494	779	1017	494	1152	725
chrX:48487916-48487936:-	296	4581	1795	296	1607	1832	296	1751	1483	296	1840	1625
chrX:48492055-48492075:+	373	0	1968	373	966	1438	373	1304	2237	373	997	1660
chrX:48492061-48492081:+	281	285	2318	281	1315	1562	281	1337	1764	281	1693	1475
chrX:48492062-48492082:+	451	775	2346	451	2170	1284	451	1551	2543	451	1463	1849
chrX:48492067-48492087:+	58	0	1633	58	497	1069	58	860	950	58	1010	756
chrX:48492068-48492088:+	98	683	1879	98	2076	1816	98	2379	2180	98	2277	2184
chrX:48492075-48492095:-	856	5116	5262	856	2366	3618	856	2558	2635	856	2752	2914
chrX:48492082-48492102:-	747	3468	2596	747	2776	3134	747	2569	3516	747	2253	3029
chrX:48492111-48492131:-	293	1670	906	293	306	627	293	233	867	293	437	597
chrX:48492112-48492132:-	380	3494	2901	380	2311	2722	380	2506	3815	380	2150	3064
chrX:48492120-48492140:-	576	2922	1432	576	2185	2605	576	2317	2293	576	1678	2028
chrX:48492121-48492141:-	250	685	670	250	527	546	250	317	685	250	633	742
chrX:48492126-48492146:+	774	1225	2594	774	1131	1314	774	1304	1718	774	1749	1409
chrX:48492135-48492155:+	562	2160	426	562	712	1136	562	788	1558	562	973	996
chrX:48492141-48492161:+	700	3320	2214	700	1178	2074	700	1782	2308	700	2273	2284
chrX:48492148-48492168:+	586	4439	4349	586	2832	3160	586	1819	2316	586	2111	2676
chrX:48492154-48492174:-	145	4972	4793	145	1871	2343	145	1820	3228	145	2101	2743
chrX:48492161-48492181:-	211	1435	818	211	1976	795	211	1471	1770	211	2445	1562
chrX:48492185-48492205:+	672	2707	724	672	1416	822	672	1070	689	672	1060	728
chrX:48492190-48492210:-	375	422	1632	375	1649	1226	375	1615	1464	375	1268	1297
chrX:48492191-48492211:-	394	2526	955	394	1855	1587	394	1221	1763	394	1227	1205
chrX:48492201-48492221:-	348	2925	1652	348	2388	1178	348	1637	2178	348	2144	1936
chrX:48492214-48492234:+	0	2146	383	0	1272	484	0	1242	879	0	1142	799
chrX:48492217-48492237:+	318	0	250	318	667	738	318	1461	1057	318	1189	772
chrX:48492218-48492238:+	380	2064	1287	380	1039	1471	380	496	1124	380	1040	1114
chrX:48492234-48492254:-	684	676	1402	684	671	794	684	594	1090	684	1047	708
chrX:48492252-48492272:+	439	0	637	439	1018	234	439	981	1201	439	1090	606
chrX:48492256-48492276:+	556	1374	616	556	2180	1804	556	1605	1793	556	1732	1397
chrX:48492257-48492277:+	677	16876	4969	677	7640	5820	677	7204	8151	677	7285	7125
chrX:48492258-48492278:+	316	2243	1578	316	976	977	316	1015	1259	316	1131	1312
chrX:48492261-48492281:-	336	3837	1116	336	1388	950	336	832	1486	336	1328	988
chrX:48492267-48492287:-	495	1337	2193	495	2665	1920	495	2087	1886	495	1982	1718
chrX:48492277-48492297:+	318	0	713	318	505	124	318	577	857	318	379	362
chrX:48492278-48492298:+	507	0	527	507	459	457	507	295	709	507	724	633
chrX:48492302-48492322:+	319	0	427	319	245	958	319	1018	1031	319	840	859
chrX:48492312-48492332:-	170	1	915	170	705	1009	170	644	853	170	877	948
chrX:48492315-48492335:-	108	1326	1312	108	418	829	108	371	1015	108	468	936
chrX:48492319-48492339:+	684	2193	703	684	1009	970	684	976	983	684	1150	883
chrX:48492320-48492340:+	442	712	195	442	927	1054	442	592	1532	442	1097	952
chrX:48492323-48492343:-	641	2893	1541	641	1162	495	641	1104	1042	641	1745	979
chrX:48492332-48492352:+	338	0	343	338	740	971	338	804	948	338	1045	1222
chrX:48492333-48492353:+	255	1513	2773	255	2009	1351	255	1824	1955	255	1757	1556
chrX:48492334-48492354:+	239	1459	2834	239	2113	1373	239	1799	1976	239	1746	1601
chrX:48492360-48492380:-	461	0	159	461	991	603	461	1021	937	461	706	743
chrX:48492379-48492399:-	307	1992	1565	307	1093	822	307	1215	1393	307	1486	1110
chrX:48492408-48492428:-	242	1583	1065	242	339	720	242	585	926	242	875	631
chrX:48492411-48492431:+	389	5774	2039	389	2348	2218	389	1196	2511	389	1883	2601
chrX:48492416-48492436:+	450	2460	195	450	1576	1697	450	1606	1876	450	1514	1624
chrX:48492419-48492439:-	125	1229	1626	125	919	850	125	857	806	125	1033	919
chrX:48492420-48492440:-	156	1253	1682	156	983	788	156	862	748	156	1045	958
chrX:48492421-48492441:-	549	1	1749	549	1157	756	549	1155	1317	549	1040	1149
chrX:48492422-48492442:+	288	2162	2065	288	2444	1833	288	1686	2367	288	1368	2485
chrX:48492422-48492442:-	286	683	238	286	2112	747	286	1387	1206	286	1380	1332
chrX:48492425-48492445:+	0	6782	5702	0	3957	5852	0	4624	4897	0	4834	5173
chrX:48492426-48492446:+	682	2019	2797	682	2226	2445	682	2612	3084	682	2596	3062
chrX:48492430-48492450:+	116	2	2017	116	1165	2492	116	1760	2132	116	1490	1892
chrX:48492431-48492451:+	219	5069	2555	219	1991	2638	219	2474	3058	219	2546	2644
chrX:48492437-48492457:-	237	3074	2138	237	2455	1317	237	2723	2402	237	2372	2211
chrX:48492444-48492464:-	695	680	287	695	556	700	695	538	746	695	718	741
chrX:48492465-48492485:+	507	4425	2269	507	2237	1915	507	2008	2244	507	2337	2478
chrX:48492475-48492495:+	218	785	1735	218	1448	926	218	1266	1077	218	1097	1064
chrX:48492476-48492496:+	334	4269	2141	334	910	2288	334	1362	2169	334	2255	2194
chrX:48492481-48492501:+	135	450	950	135	738	832	135	921	1017	135	1154	938
chrX:48492481-48492501:-	450	1447	1431	450	1049	1746	450	1175	2223	450	1641	1750
chrX:48492491-48492511:+	125	1451	768	125	2237	1687	125	1607	1900	125	2147	1831
chrX:48492492-48492512:+	346	7153	8929	346	3781	3861	346	3226	4892	346	4147	4462
chrX:48492499-48492519:+	568	1621	662	568	777	1296	568	1443	1588	568	1034	1354
chrX:48492505-48492525:+	231	711	5078	231	3656	2448	231	2774	3988	231	2862	3254
chrX:48492506-48492526:+	115	0	679	115	1296	833	115	858	937	115	877	1222
chrX:48492511-48492531:+	197	0	1998	197	782	1125	197	966	1445	197	1200	1153
chrX:48492511-48492531:-	647	3306	4174	647	1386	2688	647	2094	3030	647	1565	2643
chrX:48492512-48492532:+	85	702	0	85	358	489	85	246	582	85	300	458
chrX:48492512-48492532:-	744	2228	1006	744	2379	2856	744	2092	3163	744	3011	3772
chrX:48492531-48492551:+	318	2895	1136	318	2648	1954	318	2351	2350	318	2818	1442
chrX:48492532-48492552:+	87	1221	1994	87	1703	1589	87	1953	2581	87	1925	1961
chrX:48492545-48492565:+	263	3645	2264	263	2202	2607	263	1976	2843	263	2534	2543
chrX:48492546-48492566:+	948	3480	1636	948	1928	2784	948	2558	3719	948	2464	2965
chrX:48492547-48492567:+	301	2705	406	301	787	1274	301	1168	1771	301	977	1294
chrX:48492558-48492578:-	476	3763	4435	476	1510	2012	476	1921	3085	476	2386	2391
chrX:48492563-48492583:+	84	921	3079	84	1803	1816	84	2087	2277	84	1989	2105
chrX:48492564-48492584:+	30	931	1518	30	1118	857	30	1019	1399	30	793	1010
chrX:48492567-48492587:+	133	1211	582	133	1317	1658	133	1326	1429	133	1053	1193
chrX:48492568-48492588:+	108	2	427	108	493	607	108	386	593	108	357	551
chrX:48492569-48492589:+	303	1509	2412	303	2256	2393	303	1491	1974	303	1829	1974
chrX:48492573-48492593:+	211	720	1102	211	277	754	211	1153	868	211	1015	784
chrX:48492580-48492600:-	741	7016	1129	741	1870	1641	741	2206	2052	741	1998	1469
chrX:48492590-48492610:+	629	567	2987	629	1461	1456	629	1459	2208	629	1600	1866
chrX:48492603-48492623:+	341	4229	1231	341	3391	1634	341	2376	2417	341	2650	2094
chrX:48492608-48492628:+	595	6094	2047	595	2526	1883	595	2224	3190	595	2127	2047
chrX:48492614-48492634:+	373	1193	181	373	1875	2401	373	2484	2280	373	2257	1801
chrX:48492616-48492636:-	776	5150	2899	776	2490	1018	776	2544	2069	776	2626	2080
chrX:48492617-48492637:-	417	2719	2719	417	644	834	417	902	1326	417	1560	1172
chrX:48492622-48492642:+	233	7608	1364	233	2173	1234	233	1843	1634	233	1827	1234
chrX:48492623-48492643:+	447	271	1217	447	1183	1048	447	635	807	447	907	650
chrX:48492627-48492647:+	390	2571	1235	390	417	522	390	706	582	390	964	929
chrX:48492628-48492648:+	130	3776	3213	130	2778	1856	130	1977	2973	130	3199	2144
chrX:48492629-48492649:+	81	0	787	81	701	871	81	764	1272	81	571	929
chrX:48492649-48492669:+	422	1	1003	422	337	1132	422	793	1459	422	866	895
chrX:48492650-48492670:+	237	1	0	237	927	621	237	675	1221	237	887	1244
chrX:48492673-48492693:+	222	3724	2312	222	1351	904	222	1464	885	222	1134	1046
chrX:48492674-48492694:+	388	2096	1270	388	1074	612	388	1626	1935	388	1608	1673
chrX:48492679-48492699:+	501	695	1146	501	1053	1083	501	920	813	501	853	1309
chrX:48492680-48492700:+	26	600	1687	26	1202	1482	26	628	1439	26	731	1508
chrX:48492703-48492723:+	359	1251	1646	359	2976	1776	359	2012	2729	359	2283	1875
chrX:48492724-48492744:-	485	1185	1177	485	1912	2697	485	1997	2230	485	2622	2315
chrX:48492738-48492758:-	222	1378	527	222	1043	723	222	858	1090	222	885	701
chrX:48492751-48492771:+	84	2013	1	84	567	977	84	820	735	84	665	958
chrX:48492756-48492776:+	242	5232	790	242	2511	1237	242	1533	2169	242	2038	1992
chrX:48492757-48492777:+	297	5391	4031	297	3275	3630	297	3304	3966	297	3846	4232
chrX:48492760-48492780:+	504	2201	4802	504	3596	5026	504	2817	3823	504	4048	3811
chrX:48492764-48492784:-	633	4080	1565	633	1092	1869	633	1555	2673	633	1870	1547
chrX:48492777-48492797:-	530	651	1356	530	892	1348	530	865	1328	530	1111	1069
chrX:48492785-48492805:+	859	1642	1319	859	689	1029	859	1150	1490	859	1169	1440
chrX:48492788-48492808:-	742	2699	1387	742	1619	1761	742	1668	2242	742	2088	1552
chrX:48492789-48492809:-	250	1477	1497	250	330	559	250	646	842	250	584	587
chrX:48492791-48492811:+	625	772	2	625	291	584	625	278	763	625	655	612
chrX:48492792-48492812:+	579	2444	970	579	1098	1554	579	1284	1918	579	1102	1399
chrX:48492793-48492813:+	95	372	479	95	96	96	95	130	141	95	102	171
chrX:48492794-48492814:+	303	833	1248	303	1083	1297	303	794	2276	303	1262	1354
chrX:48492800-48492820:-	764	3563	3454	764	1749	1449	764	1756	1814	764	2073	1696
chrX:48492834-48492854:+	269	684	2481	269	518	1415	269	904	1401	269	862	1392
chrX:48492839-48492859:-	676	1204	5	676	472	603	676	622	897	676	716	346
chrX:48492840-48492860:-	417	1396	1242	417	957	1009	417	820	1427	417	1177	1171
chrX:48492852-48492872:+	231	4833	1379	231	2098	1630	231	1300	1732	231	1507	2177
chrX:48492856-48492876:+	32	3664	1534	32	1073	1150	32	467	1338	32	773	890
chrX:48492857-48492877:+	345	2232	745	345	1735	1356	345	1011	1202	345	1577	969
chrX:48493801-48493821:-	291	342	1771	291	2547	1184	291	1578	2350	291	2395	2337
chrX:48493802-48493822:-	230	554	2605	230	2129	871	230	1443	2388	230	1497	1721
chrX:48493820-48493840:-	292	2708	1511	292	1934	1075	292	1115	1379	292	1283	1178
chrX:48493830-48493850:+	172	8197	1147	172	2083	2415	172	2251	2583	172	2862	2807
chrX:48493831-48493851:-	237	1	320	237	311	321	237	181	400	237	309	218
chrX:48493832-48493852:-	530	2141	1198	530	1819	1723	530	1494	1968	530	1639	1780
chrX:48493833-48493853:-	277	1441	1825	277	1178	714	277	1352	1778	277	1296	1385
chrX:48493842-48493862:-	321	1039	642	321	1030	878	321	643	995	321	946	1177
chrX:48493843-48493863:-	483	2174	2430	483	2546	2278	483	1360	2560	483	2102	2162
chrX:48493877-48493897:-	469	2925	2211	469	971	2115	469	1577	2471	469	1251	1836
chrX:48493952-48493972:-	261	735	685	261	730	333	261	1105	1148	261	567	1137
chrX:48493971-48493991:-	382	2415	1583	382	1237	776	382	460	902	382	840	770
chrX:48493974-48493994:-	391	0	1	391	449	503	391	382	885	391	445	733
chrX:48493978-48493998:-	307	0	121	307	579	1120	307	762	901	307	790	679
chrX:48493998-48494018:+	280	3576	2327	280	2907	2023	280	2516	2153	280	3287	2295
chrX:48494000-48494020:-	169	0	1735	169	1188	2733	169	1372	2083	169	1614	2328
chrX:48494005-48494025:-	498	3598	1464	498	3844	2489	498	3734	2914	498	2867	2406
chrX:48494017-48494037:-	481	3761	1871	481	2024	2582	481	1847	2817	481	1920	2638
chrX:48494050-48494070:+	92	4296	675	92	2191	1344	92	1702	2356	92	1510	1849
chrX:48494060-48494080:+	693	6322	3490	693	3404	2819	693	4810	4390	693	3772	3871
chrX:48494067-48494087:+	144	7377	2626	144	4776	3634	144	4188	3598	144	4059	3067
chrX:48494068-48494088:+	238	8418	4617	238	6555	4599	238	5014	5562	238	5678	4660
chrX:48494071-48494091:-	636	8725	2220	636	2645	3262	636	3182	2950	636	3469	3231
chrX:48494079-48494099:-	823	2012	1896	823	2049	2582	823	2443	2762	823	2788	1960
chrX:48494082-48494102:+	200	4091	1341	200	1524	2353	200	1453	2266	200	1767	1840
chrX:48494086-48494106:-	394	2101	159	394	1085	708	394	1484	906	394	1193	1014
chrX:48494107-48494127:+	423	8430	2691	423	3293	3418	423	2454	3185	423	3418	3584
chrX:48494123-48494143:+	134	1143	1632	134	1050	1017	134	1420	1021	134	1374	1626
chrX:48494124-48494144:+	197	5376	3525	197	2570	2773	197	2101	2566	197	2674	2364
chrX:48494128-48494148:-	387	772	1056	387	1171	1244	387	1604	1766	387	1125	1217
chrX:48494130-48494150:+	405	1039	1352	405	1797	2253	405	1466	1243	405	1771	1099
chrX:48494133-48494153:-	321	2048	403	321	1513	1430	321	1122	752	321	667	1066
chrX:48494142-48494162:+	240	3568	510	240	763	1360	240	1279	1106	240	1206	1081
chrX:48494143-48494163:+	415	1769	1124	415	1066	1311	415	1780	1130	415	990	976
chrX:48494161-48494181:+	388	1	2538	388	1226	802	388	1034	1472	388	1137	1036
chrX:48494162-48494182:+	345	2058	1316	345	1931	1473	345	1262	1692	345	1203	1097
chrX:48494162-48494182:-	359	5552	871	359	1513	784	359	1501	1279	359	1579	1362
chrX:48494163-48494183:+	295	0	1952	295	719	921	295	457	1246	295	996	1272
chrX:48494163-48494183:-	74	1	1979	74	655	2089	74	682	1531	74	795	1766
chrX:48494168-48494188:+	495	3338	99	495	1652	1073	495	1295	845	495	1197	1193
chrX:48494171-48494191:-	493	1407	2151	493	1377	1309	493	1949	2184	493	2470	1968
chrX:48494173-48494193:+	378	5925	475	378	2025	1666	378	1607	2681	378	2169	2411
chrX:48494174-48494194:+	299	3223	3690	299	3106	2909	299	2873	3496	299	3401	2774
chrX:48494175-48494195:+	302	3244	3275	302	3129	2754	302	2728	3306	302	3221	2880
chrX:48494189-48494209:+	287	2476	2350	287	2833	2963	287	2490	3183	287	3157	3061
chrX:48494189-48494209:-	173	5231	2698	173	1998	2576	173	2246	3234	173	2732	2467
chrX:48494192-48494212:+	519	5007	4671	519	2401	1978	519	1876	2608	519	2442	2110
chrX:48494194-48494214:-	633	3792	2244	633	4657	2355	633	3586	2767	633	3620	2619
chrX:48494196-48494216:+	195	4387	2570	195	1263	2089	195	1287	1889	195	1144	1850
chrX:48494197-48494217:+	386	3290	1429	386	2249	1518	386	1664	1722	386	1829	1561
chrX:48494198-48494218:+	385	3165	1349	385	2282	1569	385	1593	1720	385	1892	1527
chrX:48494201-48494221:-	499	298	1172	499	1244	1299	499	1210	1369	499	987	994
chrX:48494207-48494227:-	846	5126	4136	846	2718	2396	846	2697	3489	846	2652	2532
chrX:48494227-48494247:-	197	3081	791	197	960	1164	197	1265	1815	197	964	1071
chrX:48494241-48494261:+	149	763	948	149	799	860	149	1455	1392	149	1138	1334
chrX:48494259-48494279:+	647	3254	4289	647	2732	3451	647	3444	3686	647	3352	3321
chrX:48494269-48494289:-	155	0	518	155	808	763	155	537	694	155	634	768
chrX:48494270-48494290:-	838	340	2395	838	1273	1708	838	905	1283	838	1112	1568
chrX:48494271-48494291:-	377	1	848	377	824	724	377	852	1801	377	1160	1166
chrX:48494306-48494326:+	506	2991	2327	506	1896	1269	506	1854	1783	506	2369	1905
chrX:48494319-48494339:+	495	2735	495	495	2011	1395	495	1991	2377	495	1603	1545
chrX:48494332-48494352:-	423	1287	1565	423	1657	874	423	1388	1478	423	1618	1238
chrX:48494333-48494353:-	389	1235	1473	389	1575	789	389	1393	1490	389	1653	1235
chrX:48494334-48494354:+	760	5677	759	760	3425	3591	760	2439	3762	760	3555	3033
chrX:48494334-48494354:-	743	1475	1388	743	474	495	743	494	1040	743	525	776
chrX:48494335-48494355:+	310	8711	2995	310	3820	5068	310	4852	3387	310	4432	3710
chrX:48494340-48494360:-	168	3809	1643	168	1441	1353	168	1297	2368	168	1649	1999
chrX:48494349-48494369:-	859	5404	2087	859	2226	2351	859	2857	3697	859	2875	3601
chrX:48494350-48494370:+	590	1521	2033	590	2902	2332	590	2148	2520	590	2852	2453
chrX:48494355-48494375:-	518	1352	1322	518	2890	1773	518	3034	2782	518	2828	2438
chrX:48494356-48494376:-	566	0	624	566	975	881	566	1008	848	566	1270	1190
chrX:48494390-48494410:-	263	2093	3209	263	2336	1812	263	2195	2543	263	2121	1748
chrX:48494396-48494416:+	408	3211	3879	408	2509	1858	408	2718	2424	408	2654	2447
chrX:48494440-48494460:+	363	1346	1843	363	1688	1685	363	1551	1434	363	1401	1618
chrX:48494454-48494474:+	472	729	1188	472	1103	513	472	786	870	472	798	802
chrX:48494459-48494479:-	276	950	662	276	1029	1371	276	1018	1224	276	1067	1210
chrX:48494460-48494480:-	319	972	732	319	1085	1398	319	1019	1225	319	1090	1344
chrX:48494461-48494481:-	407	0	371	407	1112	1453	407	1007	927	407	851	979
chrX:48494462-48494482:+	217	3525	1351	217	1632	1620	217	1882	1610	217	1553	1580
chrX:48494468-48494488:+	632	664	1052	632	809	1057	632	893	1281	632	1208	1311
chrX:48494469-48494489:-	249	2093	2007	249	1516	1225	249	835	1803	249	1986	2006
chrX:48494488-48494508:+	291	1144	2107	291	1750	1537	291	1273	1649	291	1550	1868
chrX:48494498-48494518:-	348	4676	392	348	2918	2024	348	2546	3013	348	2799	2058
chrX:48494499-48494519:-	396	5939	3188	396	4019	2341	396	2403	4674	396	3215	3261
chrX:48494504-48494524:-	39	262	906	39	1026	889	39	557	1100	39	673	831
chrX:48494505-48494525:-	446	5898	1055	446	2675	1547	446	2085	1957	446	2622	2058
chrX:48494506-48494526:-	552	821	1375	552	608	806	552	627	830	552	585	634
chrX:48494509-48494529:+	251	0	556	251	495	942	251	494	636	251	326	643
chrX:48494558-48494578:-	465	0	2468	465	808	1683	465	1068	1722	465	1037	1163
chrX:48494568-48494588:-	420	4284	1711	420	1832	1607	420	1914	2271	420	1966	2553
chrX:48494572-48494592:+	286	2152	1472	286	859	1861	286	793	1635	286	1044	2039
chrX:48494588-48494608:-	315	0	408	315	1086	1466	315	999	1263	315	1072	1355
chrX:48496607-48496627:+	586	1179	1173	586	1561	1454	586	1232	1843	586	2122	1377
chrX:48496618-48496638:+	579	2921	1330	579	1509	2188	579	1534	1236	579	2177	1089
chrX:48496619-48496639:+	269	4321	1071	269	1123	337	269	1180	695	269	983	778
chrX:48496635-48496655:+	124	1256	759	124	1180	1640	124	1436	1748	124	1622	1781
chrX:48496639-48496659:-	687	7233	3898	687	2254	2899	687	2575	4197	687	2856	2811
chrX:48496656-48496676:+	257	2370	2405	257	1507	1495	257	414	1596	257	1131	1646
chrX:48496661-48496681:-	341	3154	64	341	1837	566	341	1309	1609	341	972	1039
chrX:48496679-48496699:+	358	941	387	358	1073	1169	358	957	725	358	862	873
chrX:48496697-48496717:-	303	1344	1244	303	730	888	303	808	1379	303	625	1279
chrX:48496710-48496730:+	239	7577	2485	239	1590	2446	239	1853	2208	239	1904	2390
chrX:48496714-48496734:+	226	1987	3093	226	2149	2382	226	2358	3015	226	2251	2305
chrX:48496724-48496744:+	566	5607	3875	566	3097	2644	566	2282	4903	566	3293	4276
chrX:48496727-48496747:+	914	651	2708	914	2501	2738	914	2762	2479	914	1989	2142
chrX:48496729-48496749:-	44	10821	2867	44	3700	4465	44	3698	5125	44	4529	3559
chrX:48496730-48496750:+	1148	12260	3689	1148	3614	2381	1148	3477	4662	1148	3934	3405
chrX:48496730-48496750:-	8	5573	2330	8	2197	3010	8	3212	3501	8	3428	3212
chrX:48496744-48496764:-	463	4070	5005	463	5335	4164	463	4270	4732	463	5442	5404
chrX:48496745-48496765:-	538	4150	2760	538	4649	4437	538	4091	4541	538	4645	4636
chrX:48496758-48496778:+	223	1275	2926	223	2399	2099	223	1824	2641	223	1804	1889
chrX:48496759-48496779:-	239	556	0	239	518	441	239	653	542	239	582	779
chrX:48496769-48496789:+	449	337	2087	449	1776	1577	449	1534	2537	449	1729	2249
chrX:48496787-48496807:-	156	2285	1627	156	1734	1850	156	1993	1959	156	1739	1447
chrX:48496788-48496808:-	264	3819	1914	264	3233	2233	264	2126	2233	264	2031	1510
chrX:48496811-48496831:-	197	2	1560	197	1350	1683	197	929	1537	197	1213	1012
chrX:48496812-48496832:-	135	2121	822	135	1374	512	135	837	1068	135	1372	813
chrX:48496814-48496834:+	644	678	215	644	377	370	644	264	558	644	514	767
chrX:48496819-48496839:+	311	0	547	311	396	1359	311	869	1029	311	912	1100
chrX:48496821-48496841:-	132	616	2585	132	1707	1044	132	1620	1927	132	1432	1708
chrX:48496840-48496860:-	248	1110	2730	248	1138	1929	248	1623	1464	248	1714	1380
chrX:48496849-48496869:+	999	1680	1773	999	2050	997	999	1318	2468	999	1897	2310
chrX:48496856-48496876:-	342	1515	219	342	1220	1084	342	1235	1512	342	1846	1298
chrX:48496857-48496877:-	236	1467	2689	236	2199	2122	236	1766	2841	236	1692	2357
chrX:48496862-48496882:-	292	2825	4151	292	2167	1914	292	1660	3439	292	1876	2706
chrX:48496867-48496887:-	743	1	701	743	542	869	743	671	867	743	617	994
chrX:48496868-48496888:-	845	1418	3379	845	1975	2573	845	1697	2567	845	1955	2403
chrX:48496875-48496895:+	730	2658	3677	730	4596	4283	730	3603	4712	730	3528	4289
chrX:48496879-48496899:+	805	3218	808	805	1104	1435	805	1324	1831	805	1539	1567
chrX:48496911-48496931:+	308	10089	1890	308	2197	2764	308	1861	2682	308	2273	2599
chrX:48496914-48496934:+	245	2483	942	245	968	614	245	1156	1222	245	569	1370
chrX:48496915-48496935:+	448	2349	1360	448	2214	1777	448	931	1430	448	986	1320
chrX:48496918-48496938:-	779	2436	2339	779	2040	1844	779	1872	2087	779	2017	2463
chrX:48496921-48496941:+	303	328	758	303	1077	1197	303	693	662	303	948	1092
chrX:48496922-48496942:+	488	0	467	488	152	648	488	542	468	488	554	367
chrX:48496923-48496943:-	586	4921	2176	586	1662	1514	586	1729	1940	586	1924	1748
chrX:48496961-48496981:+	412	2298	875	412	2546	2022	412	1876	3294	412	2314	2068
chrX:48496968-48496988:+	384	0	796	384	979	560	384	774	1060	384	891	1207
chrX:48496973-48496993:+	157	1776	360	157	1188	905	157	832	798	157	857	940
chrX:48497000-48497020:+	106	0	473	106	1090	541	106	1281	1089	106	1321	1293
chrX:48497003-48497023:+	114	934	254	114	1403	999	114	1527	1767	114	1377	1461
chrX:48497012-48497032:+	169	1	1542	169	1793	2643	169	2253	2822	169	2134	2577
chrX:48497013-48497033:+	244	1420	2925	244	2740	2043	244	2635	3186	244	3954	3005
chrX:48497021-48497041:+	467	3435	4821	467	3210	3619	467	3173	3066	467	2572	2845
chrX:48498194-48498214:-	241	2403	2007	241	1595	2149	241	1360	1881	241	1869	1495
chrX:48498219-48498239:+	763	4553	1579	763	1744	504	763	1394	1128	763	1344	668
chrX:48498232-48498252:-	339	1640	1045	339	3052	1632	339	2039	1871	339	2135	2114
chrX:48498236-48498256:-	250	1592	234	250	580	809	250	1302	1393	250	1418	1092
chrX:48498238-48498258:+	140	0	1505	140	787	637	140	1038	1541	140	904	1032
chrX:48498239-48498259:+	190	0	337	190	811	770	190	432	527	190	389	711
chrX:48498257-48498277:+	268	3522	909	268	2318	1381	268	2357	1733	268	2634	1689
chrX:48498273-48498293:+	147	2605	1842	147	963	1116	147	632	1584	147	880	1154
chrX:48498323-48498343:-	200	837	950	200	2204	995	200	1366	2097	200	1631	1795
chrX:48498324-48498344:-	64	1621	882	64	1006	1015	64	940	1384	64	842	824
chrX:48498343-48498363:-	504	638	482	504	416	563	504	618	911	504	851	694
chrX:48498344-48498364:-	183	1	496	183	820	1060	183	1202	967	183	1102	661
chrX:48498363-48498383:-	530	2	1643	530	1776	1736	530	1644	1943	530	2069	1688
chrX:48498382-48498402:-	367	2269	1820	367	2443	1602	367	1347	1472	367	1679	1331
chrX:48498391-48498411:-	144	0	1293	144	1090	1357	144	1250	1954	144	1257	1544
chrX:48498394-48498414:-	288	591	1995	288	2503	2307	288	1370	2099	288	1841	2163
chrX:48498395-48498415:-	0	0	428	0	521	1018	0	458	710	0	489	532
chrX:48498405-48498425:-	365	708	2938	365	272	778	365	457	1091	365	473	1050
chrX:48498406-48498426:-	216	0	586	216	319	792	216	353	1052	216	626	663
chrX:48498413-48498433:-	169	2942	4278	169	1811	1114	169	1383	1828	169	1372	1130
chrX:48498443-48498463:+	191	2167	1199	191	1275	1068	191	1814	1547	191	1576	1769
chrX:48498444-48498464:-	391	1376	1657	391	2810	1309	391	1441	2590	391	1899	2201
chrX:48498445-48498465:-	349	0	451	349	413	357	349	446	641	349	810	563
chrX:48498449-48498469:-	320	0	1886	320	740	1331	320	904	1103	320	1238	1565
chrX:48498455-48498475:+	341	2156	2273	341	3601	2145	341	2593	2466	341	2688	2468
chrX:48498456-48498476:-	572	4466	1512	572	1820	1925	572	1618	2671	572	1821	1797
chrX:48498457-48498477:-	193	2	1501	193	1088	1216	193	702	1220	193	886	923
chrX:48498479-48498499:+	597	0	1041	597	755	994	597	699	556	597	837	704
chrX:48498480-48498500:+	559	1451	4615	559	3808	2971	559	3147	4534	559	3567	3207
chrX:48498494-48498514:-	590	1439	459	590	868	670	590	889	470	590	801	874
chrX:48498531-48498551:-	330	0	1746	330	1352	926	330	1137	1137	330	1004	693
chrX:48498536-48498556:+	299	1099	2697	299	588	1519	299	1067	1492	299	1432	1251
chrX:48498544-48498564:-	363	0	720	363	1005	435	363	1356	673	363	1347	719
chrX:48498545-48498565:-	330	2635	2517	330	2040	1599	330	1576	2330	330	2218	1944
chrX:48498548-48498568:-	132	3301	1685	132	2744	2378	132	2565	2420	132	1947	1969
chrX:48498549-48498569:-	540	6318	2603	540	1766	1450	540	2270	1790	540	2032	1550
chrX:48498551-48498571:+	289	3437	1547	289	1031	671	289	1439	1670	289	1962	1285
chrX:48498570-48498590:-	37	8326	1636	37	3242	2745	37	2772	3422	37	3052	2455
chrX:48498598-48498618:+	238	2166	1770	238	714	1016	238	571	1142	238	711	1040
chrX:48498599-48498619:+	604	1949	1079	604	655	505	604	442	479	604	556	639
chrX:48498617-48498637:-	509	5622	3018	509	1916	2704	509	1448	1867	509	1762	2180
chrX:48498618-48498638:-	492	5597	2984	492	1825	2671	492	1482	1958	492	1781	2273
chrX:48498619-48498639:-	164	8197	1514	164	3397	2412	164	1998	2087	164	2269	1840
chrX:48498640-48498660:-	510	759	2672	510	2162	1091	510	1747	1704	510	1752	1511
chrX:48498641-48498661:-	18	0	2189	18	2362	2598	18	2195	4002	18	2287	2979
chrX:48498651-48498671:+	545	1833	1483	545	1262	708	545	658	826	545	812	387
chrX:48498654-48498674:-	331	6902	2034	331	2432	3039	331	2500	4328	331	3152	2637
chrX:48498661-48498681:+	606	5194	1741	606	1508	1607	606	1446	2091	606	1845	2126
chrX:48498668-48498688:+	0	1	730	0	1640	1098	0	822	1224	0	975	1164
chrX:48498694-48498714:+	51	0	2232	51	1476	1248	51	1494	1045	51	1512	1154
chrX:48498695-48498715:+	308	2085	3519	308	1844	2209	308	1738	2666	308	2164	2060
chrX:48498716-48498736:+	227	673	881	227	1003	693	227	755	709	227	1410	735
chrX:48498717-48498737:+	183	3053	1136	183	948	1337	183	850	1629	183	834	856
chrX:48498720-48498740:+	230	1497	667	230	493	724	230	581	1280	230	1263	1194
chrX:48498736-48498756:-	294	2021	678	294	692	1021	294	638	1087	294	747	657
chrX:48498737-48498757:-	1098	1974	554	1098	1706	863	1098	1138	1787	1098	1093	1052
chrX:48498741-48498761:+	286	0	1611	286	753	862	286	625	1045	286	891	1214
chrX:48498753-48498773:+	237	2368	206	237	1479	923	237	1805	1862	237	1536	1532
chrX:48498754-48498774:+	97	3185	1029	97	719	893	97	1645	1808	97	1553	1300
chrX:48498757-48498777:+	105	0	1839	105	879	512	105	772	876	105	693	588
chrX:48498764-48498784:+	331	1863	619	331	516	1001	331	692	867	331	786	798
chrX:48498765-48498785:+	560	2634	1116	560	1920	868	560	1619	1377	560	1684	1030
chrX:48498781-48498801:+	496	2241	945	496	3467	1612	496	2566	2683	496	2557	1687
chrX:48498788-48498808:+	396	1379	2327	396	2795	2246	396	2892	2741	396	2675	2189
chrX:48498789-48498809:+	189	2351	1375	189	1525	2057	189	1635	2158	189	2070	1772
chrX:48498793-48498813:+	361	7657	1917	361	3363	1719	361	2858	2933	361	3067	2372
chrX:48498794-48498814:+	366	2752	3509	366	4752	3378	366	4126	4381	366	3978	3621
chrX:48500667-48500687:+	217	696	2410	217	1379	951	217	1570	1506	217	1220	1270
chrX:48500668-48500688:+	332	776	585	332	1684	1042	332	1777	1241	332	1662	1227
chrX:48500675-48500695:+	213	2829	1852	213	2518	2183	213	2594	2570	213	3140	2094
chrX:48500676-48500696:+	710	1379	2608	710	2755	2260	710	2215	2234	710	2492	2332
chrX:48500679-48500699:-	524	1014	1292	524	1656	1652	524	2143	2605	524	2174	1667
chrX:48500712-48500732:+	299	1393	2463	299	1337	1454	299	1038	1952	299	1419	1562
chrX:48500715-48500735:+	334	729	593	334	1254	820	334	1066	921	334	1101	1107
chrX:48500723-48500743:-	204	963	1327	204	1547	1111	204	1256	1917	204	1501	1842
chrX:48500731-48500751:-	211	1987	2803	211	2067	1906	211	1640	2656	211	2175	2248
chrX:48500738-48500758:+	528	3489	958	528	1697	1208	528	1553	1910	528	1915	1834
chrX:48500741-48500761:-	225	3095	2063	225	1707	1848	225	1933	2221	225	1587	2031
chrX:48500742-48500762:+	224	11057	3162	224	2921	3862	224	2984	3199	224	2992	3025
chrX:48500742-48500762:-	210	3059	2041	210	1624	1818	210	1946	2262	210	1598	2008
chrX:48500743-48500763:+	372	3136	130	372	1508	506	372	953	862	372	1218	1052
chrX:48500743-48500763:-	152	3401	1424	152	2012	1782	152	1725	1813	152	2036	1738
chrX:48500748-48500768:+	924	5488	2730	924	2216	1279	924	1778	2065	924	1898	1791
chrX:48500759-48500779:-	15	5319	4620	15	5253	5494	15	3357	5150	15	4403	4394
chrX:48500785-48500805:-	477	811	1160	477	937	872	477	909	1103	477	693	940
chrX:48500786-48500806:+	263	6870	1718	263	3751	2920	263	3430	3681	263	3454	2588
chrX:48500786-48500806:-	223	3504	738	223	1499	477	223	1214	700	223	1083	716
chrX:48500795-48500815:-	262	1	942	262	676	667	262	911	481	262	780	540
chrX:48500796-48500816:-	525	231	2188	525	2747	3359	525	2897	2656	525	2514	2176
chrX:48500797-48500817:-	103	3379	377	103	982	958	103	1145	2140	103	1616	1401
chrX:48500822-48500842:-	221	627	1205	221	959	826	221	995	1235	221	1142	883
chrX:48500839-48500859:-	516	1358	816	516	1312	800	516	1227	956	516	1475	713
chrX:48500847-48500867:+	697	1189	1333	697	1158	1218	697	788	1123	697	1068	1343
chrX:48500853-48500873:+	166	729	195	166	1340	2387	166	1707	1540	166	1517	1097
chrX:48500856-48500876:+	407	387	1406	407	764	614	407	799	757	407	684	1020
chrX:48500862-48500882:-	1027	2007	2502	1027	3516	3308	1027	3112	5251	1027	2521	4396
chrX:48500890-48500910:+	410	361	1564	410	2341	2710	410	2026	2698	410	2395	2515
chrX:48500891-48500911:+	414	4278	602	414	2543	1924	414	2400	2557	414	2708	2551
chrX:48500892-48500912:+	452	4195	605	452	2389	1947	452	2372	2541	452	2761	2486
chrX:48500908-48500928:-	653	8624	4281	653	4182	3056	653	2959	3084	653	3637	2662
chrX:48500931-48500951:+	179	2714	1057	179	1607	1061	179	1518	1516	179	1791	1471
chrX:48500932-48500952:+	250	2982	168	250	1961	1102	250	1971	990	250	1552	800
chrX:48500942-48500962:+	397	2460	1685	397	3092	2480	397	2060	2432	397	2544	1703
chrX:48500943-48500963:+	331	7401	2443	331	2321	2970	331	2015	4253	331	2477	3501
chrX:48500948-48500968:+	403	3225	1567	403	1158	924	403	1263	1585	403	1685	945
chrX:48500949-48500969:+	269	785	2693	269	1188	1896	269	1614	2431	269	1895	1918
chrX:48500962-48500982:-	669	2884	774	669	2747	3359	669	2351	3298	669	1961	2538
chrX:48500963-48500983:-	651	2638	1448	651	1299	1356	651	1234	2598	651	1094	2074
chrX:48500967-48500987:+	245	2346	440	245	576	1228	245	1218	1165	245	1148	1347
chrX:48500971-48500991:+	512	1684	1884	512	1528	2452	512	1543	1485	512	1717	1891
chrX:48500975-48500995:+	68	731	408	68	1558	671	68	1469	1103	68	1314	1262
chrX:48500976-48500996:+	343	605	1905	343	2225	2069	343	1990	2320	343	2125	1638
chrX:48500990-48501010:+	688	4083	1644	688	2942	1834	688	2882	2707	688	2468	3057
chrX:48500991-48501011:+	483	2946	4159	483	4511	3950	483	3148	4112	483	3901	3910
chrX:48501005-48501025:-	224	343	513	224	679	462	224	672	755	224	835	674
chrX:48501006-48501026:-	217	868	2770	217	1985	1288	217	1317	2513	217	1750	1403
chrX:48501008-48501028:+	199	352	958	199	519	692	199	733	699	199	556	653
chrX:48501011-48501031:-	751	4878	1726	751	2358	2533	751	2068	2820	751	2073	2294
chrX:48508290-48508310:-	490	5660	499	490	653	591	490	620	692	490	465	667
chrX:48508295-48508315:-	143	627	0	143	326	185	143	147	310	143	119	275
chrX:48508296-48508316:-	267	1342	196	267	209	371	267	290	548	267	347	704
chrX:48508316-48508336:-	227	753	986	227	2493	1378	227	1712	2393	227	1146	1950
chrX:48508317-48508337:-	117	3	1114	117	679	581	117	869	1359	117	962	802
chrX:48508318-48508338:-	352	2	1973	352	1104	1182	352	1293	2137	352	1420	1324
chrX:48508319-48508339:-	434	2138	1770	434	2396	2851	434	2143	4109	434	2918	3013
chrX:48508320-48508340:-	294	6691	1498	294	2789	839	294	2732	1891	294	2457	1299
chrX:48508342-48508362:-	66	1244	930	66	871	856	66	865	1508	66	1191	1168
chrX:48508345-48508365:-	295	4195	762	295	519	877	295	443	732	295	739	946
chrX:48508346-48508366:-	760	5	0	760	859	603	760	517	871	760	620	668
chrX:48508355-48508375:+	281	5230	3699	281	2429	1589	281	2402	2409	281	2224	2189
chrX:48508356-48508376:+	474	5591	2631	474	2602	2628	474	2715	3123	474	2590	2756
chrX:48508357-48508377:+	497	5537	2642	497	2632	2596	497	2704	3165	497	2607	2806
chrX:48508384-48508404:+	441	2895	1052	441	1409	1434	441	1176	2622	441	1413	1484
chrX:48508385-48508405:+	787	5992	4808	787	5359	4624	787	4810	5207	787	5714	6028
chrX:48508386-48508406:+	101	1155	1515	101	1110	1217	101	958	1425	101	895	1169
chrX:48508386-48508406:-	241	1431	2558	241	1459	1243	241	1788	1868	241	1939	1372
chrX:48508448-48508468:+	461	2202	286	461	1109	941	461	1205	1662	461	1386	1539
chrX:48508448-48508468:-	210	1312	680	210	1088	2132	210	1447	2233	210	1675	1936
chrX:48508449-48508469:+	154	4372	901	154	2208	1813	154	1784	1808	154	2120	1814
chrX:48508450-48508470:+	146	4281	923	146	2176	1832	146	1779	1856	146	2228	1670
chrX:48508459-48508479:+	169	0	1673	169	1253	773	169	1260	1391	169	1217	1248
chrX:48508467-48508487:-	300	1068	1246	300	2049	1518	300	1772	1474	300	1930	1498
chrX:48508468-48508488:-	1002	4438	4520	1002	6152	4655	1002	4731	5453	1002	5796	4901
chrX:48508469-48508489:-	223	2654	2943	223	2160	1774	223	1684	2187	223	1630	1684
chrX:48508487-48508507:-	316	1215	2696	316	3247	3616	316	2453	4102	316	2584	3051
chrX:48508500-48508520:-	786	7062	1937	786	2720	2633	786	2300	3555	786	3202	2292
chrX:48508522-48508542:+	647	5168	3100	647	2810	2285	647	2329	2475	647	2553	2094
chrX:48508525-48508545:+	178	6254	4558	178	1667	3085	178	2066	4410	178	2972	3517
chrX:48508528-48508548:+	175	5	261	175	614	312	175	363	598	175	546	448
chrX:48508529-48508549:+	233	3290	2082	233	1364	1520	233	2016	2548	233	2145	2747
chrX:48508532-48508552:-	398	2103	2530	398	2720	3828	398	2377	3339	398	2799	3167
chrX:48508533-48508553:+	186	1	710	186	37	76	186	329	406	186	311	306
chrX:48508537-48508557:-	616	5684	1516	616	2379	4510	616	2106	4001	616	2403	3092
chrX:48508542-48508562:-	489	69	2383	489	4952	3483	489	3979	4787	489	3889	3802
chrX:48508549-48508569:+	142	2015	771	142	1891	615	142	1527	1630	142	1451	1335
chrX:48508565-48508585:+	941	724	885	941	3134	1889	941	2097	1753	941	1995	1551
chrX:48508571-48508591:+	126	1369	1922	126	763	1031	126	943	1397	126	842	1074
chrX:48508582-48508602:+	109	1220	1192	109	637	471	109	806	991	109	905	828
chrX:48508617-48508637:+	475	2449	903	475	875	787	475	569	607	475	226	383
chrX:48508627-48508647:+	138	510	518	138	1434	339	138	691	1086	138	614	577
chrX:48508637-48508657:+	123	826	513	123	829	642	123	756	738	123	883	546
chrX:48508637-48508657:-	647	1061	2244	647	1689	1451	647	784	1728	647	1183	1563
chrX:48508638-48508658:+	559	818	1024	559	1550	892	559	1324	1579	559	1378	1065
chrX:48508649-48508669:+	241	3664	3553	241	1851	2243	241	2262	2525	241	2279	2582
chrX:48508650-48508670:+	415	2886	2147	415	2985	2221	415	2895	2895	415	2658	3321
chrX:48508651-48508671:+	64	241	254	64	232	126	64	341	440	64	358	322
chrX:48508652-48508672:+	515	1393	2977	515	1950	1416	515	1510	2297	515	2028	1847
chrX:48508660-48508680:+	358	494	1052	358	1022	505	358	373	447	358	764	355
chrX:48508708-48508728:+	280	688	905	280	1634	2224	280	2058	2771	280	2434	2691
chrX:48508711-48508731:-	163	1448	907	163	1221	1398	163	881	1387	163	867	1293
chrX:48508712-48508732:-	422	0	540	422	159	385	422	417	795	422	381	952
chrX:48508716-48508736:+	238	3040	2830	238	2579	2509	238	2267	3141	238	2985	3027
chrX:48508723-48508743:-	510	1943	1074	510	1473	2196	510	1934	3208	510	2699	2280
chrX:48508724-48508744:+	262	3055	1036	262	1623	1641	262	1174	1604	262	1105	1305
chrX:48508757-48508777:+	236	1261	0	236	610	360	236	409	707	236	186	588
chrX:48508760-48508780:+	272	3322	1018	272	1986	1144	272	2231	2016	272	2063	1843
chrX:48508767-48508787:+	198	1604	2415	198	1534	921	198	1509	1652	198	1734	1633
chrX:48508768-48508788:-	362	5222	2427	362	2247	1793	362	1726	2051	362	1864	1625
chrX:48508772-48508792:+	99	0	0	99	318	454	99	292	578	99	559	370
chrX:48508773-48508793:+	437	2917	2864	437	3586	2572	437	3610	3140	437	3297	2674
chrX:48508774-48508794:+	248	688	1509	248	946	895	248	957	1385	248	1082	864
chrX:48508776-48508796:-	777	5566	3383	777	4704	4707	777	3850	5278	777	4840	5234
chrX:48508779-48508799:-	428	4422	3566	428	1906	3067	428	1960	2547	428	2495	2443
chrX:48508790-48508810:+	341	436	2202	341	1457	2490	341	1654	2722	341	1739	1888
chrX:48508794-48508814:+	175	329	2756	175	1284	1712	175	1678	2023	175	1466	1472
chrX:48508799-48508819:+	238	3165	1714	238	3350	2089	238	2604	2790	238	3329	2323
chrX:48508804-48508824:+	98	1301	190	98	1150	1323	98	1099	1405	98	1449	1219
chrX:48508805-48508825:+	497	4026	1887	497	2659	2084	497	2752	3147	497	3774	3056
chrX:48508806-48508826:-	188	5175	2682	188	2861	2370	188	2959	3222	188	3327	2462
chrX:48508809-48508829:-	491	5192	4865	491	4182	3887	491	3404	4364	491	3709	3474
chrX:48508816-48508836:-	463	684	2678	463	2643	2424	463	1645	2323	463	1988	2214
chrX:48508842-48508862:+	274	6786	5688	274	4628	3371	274	4392	5340	274	4360	4276
chrX:48508858-48508878:-	271	3829	801	271	2368	3237	271	2089	3630	271	1648	2536
chrX:48508911-48508931:+	1577	5847	4130	1577	5199	5033	1577	5922	6231	1577	5509	4325
chrX:48508916-48508936:-	349	3677	1613	349	1653	1949	349	1919	2456	349	2293	2713
chrX:48508917-48508937:-	82	643	455	82	362	500	82	363	558	82	460	578
chrX:48508918-48508938:-	657	684	1882	657	711	855	657	959	1692	657	767	1530
chrX:48508920-48508940:+	358	5397	4280	358	2723	1523	358	2211	2035	358	2246	1786
chrX:48508921-48508941:-	187	606	1427	187	1237	561	187	925	1445	187	997	860
chrX:48508923-48508943:+	263	5241	588	263	1657	1021	263	1641	1546	263	1550	1259
chrX:48508927-48508947:+	362	4156	1726	362	4461	3492	362	4279	4368	362	4462	3572
chrX:48508928-48508948:+	266	4664	6478	266	4361	4816	266	4410	5458	266	4420	4899
chrX:48508929-48508949:-	597	15812	6310	597	10679	9696	597	9477	9111	597	9511	8962
chrX:48508930-48508950:-	647	2725	3653	647	2320	3312	647	3141	4254	647	3636	3610
chrX:48508937-48508957:+	230	6002	5132	230	5683	4084	230	4895	5684	230	5378	5485
chrX:48508937-48508957:-	311	3178	3125	311	2129	3401	311	2435	3815	311	3129	3189
chrX:48508942-48508962:-	233	3484	2976	233	4832	3834	233	3844	5423	233	4676	3791
chrX:48508947-48508967:+	47	623	270	47	615	674	47	600	772	47	631	564
chrX:48508948-48508968:+	210	1591	2211	210	1689	1965	210	1507	2171	210	1730	1500
chrX:48508949-48508969:-	289	1701	2074	289	1520	3086	289	1627	2485	289	1433	1806
chrX:48508954-48508974:-	196	2	647	196	1015	712	196	703	1606	196	721	1233
chrX:48508957-48508977:-	539	3291	2057	539	2884	2033	539	2495	2656	539	2496	2228
chrX:48508958-48508978:-	579	3354	2051	579	2897	2015	579	2521	2622	579	2478	2281
chrX:48508959-48508979:-	121	686	144	121	340	295	121	436	436	121	493	278
chrX:48508970-48508990:+	782	2934	1124	782	1826	2403	782	1476	1868	782	1508	1919
chrX:48508971-48508991:+	676	5999	3681	676	5218	4190	676	3645	4623	676	3754	4454
chrX:48508974-48508994:-	252	4047	1513	252	2175	1541	252	2020	2751	252	2152	1876
chrX:48508975-48508995:-	228	1519	2354	228	1364	1518	228	2268	2001	228	1737	1647
chrX:48508982-48509002:-	177	10479	3693	177	3301	3377	177	3060	3494	177	3310	3423
chrX:48508983-48509003:+	341	6017	2157	341	2176	1967	341	1949	2113	341	1647	2223
chrX:48508987-48509007:-	483	4742	3421	483	2926	1973	483	2821	2764	483	3165	2178
chrX:48508989-48509009:+	714	946	1403	714	1272	1595	714	1914	2311	714	2098	1919
chrX:48508997-48509017:+	195	0	932	195	2190	1682	195	1602	1553	195	1462	1753
chrX:48508999-48509019:-	590	4587	5247	590	3643	2412	590	2768	3080	590	3229	2494
chrX:48509004-48509024:+	99	11	30	99	12	4	99	12	15	99	8	13
chrX:48509005-48509025:+	390	960	294	390	502	304	390	372	530	390	500	478
chrX:48509006-48509026:+	543	2671	2201	543	1748	864	543	1750	1844	543	1801	1752
chrX:48509007-48509027:+	126	1724	1754	126	1229	565	126	1404	1299	126	1365	1270
chrX:48509010-48509030:-	215	1451	2769	215	2583	3524	215	2531	2226	215	2261	2041
chrX:48509011-48509031:-	241	1532	2699	241	2614	3851	241	2004	3385	241	2402	3033
chrX:48509015-48509035:-	674	5689	2416	674	3793	2846	674	3047	3025	674	3031	3079
chrX:48509023-48509043:-	312	5609	3797	312	5865	3950	312	6247	6676	312	5909	4259
chrX:48509050-48509070:+	136	6819	1726	136	4603	2193	136	4751	3575	136	4125	3139
chrX:48509058-48509078:+	448	5649	1036	448	1428	1204	448	2355	2842	448	2012	1752
chrX:48509065-48509085:+	590	1107	0	590	592	837	590	923	893	590	840	823
chrX:48509070-48509090:-	753	5432	1791	753	2873	1759	753	2275	1701	753	2193	1336
chrX:48509077-48509097:-	500	5294	1433	500	1230	1629	500	1307	1395	500	1273	1389
chrX:48509078-48509098:-	324	2466	1555	324	3701	2558	324	2359	3566	324	3001	2775
chrX:48509079-48509099:-	533	4594	2866	533	1515	1593	533	1018	1492	533	1532	1435
chrX:48509081-48509101:+	114	8173	1892	114	3546	5406	114	2767	5008	114	3989	3726
chrX:48509085-48509105:+	51	3870	1285	51	1860	2258	51	1586	2373	51	1528	1493
chrX:48509085-48509105:-	172	2511	322	172	1674	1413	172	1289	1266	172	1336	1402
chrX:48509098-48509118:-	321	4761	4040	321	2410	4943	321	3147	4652	321	3406	3376
chrX:48509102-48509122:-	504	3575	563	504	2905	1595	504	1649	2179	504	2104	2531
chrX:48509106-48509126:+	414	431	523	414	1301	567	414	1221	1350	414	1212	1629
chrX:48509114-48509134:-	274	8706	4012	274	3966	3147	274	3057	3049	274	3305	2710
chrX:48509128-48509148:+	421	7183	2598	421	4753	4174	421	3844	4967	421	3528	3528
chrX:48509132-48509152:+	218	3517	1731	218	2837	1971	218	2550	3036	218	3050	2647
chrX:48509135-48509155:-	331	3051	2670	331	906	1608	331	1050	1902	331	1501	1513
chrX:48509136-48509156:-	63	1178	722	63	1406	1196	63	1194	1220	63	1452	930
chrX:48509142-48509162:+	677	4690	2115	677	2512	2599	677	2950	2817	677	3311	2833
chrX:48509145-48509165:+	1407	1836	3262	1407	2673	2010	1407	3025	3565	1407	3953	3206
chrX:48509147-48509167:-	0	3457	3817	0	3002	2929	0	3234	4151	0	3526	3296
chrX:48509148-48509168:-	629	5153	4035	629	4298	3711	629	3399	4905	629	3809	4712
chrX:48509154-48509174:-	661	1435	1924	661	3326	1232	661	2308	2866	661	3230	2660
chrX:48509158-48509178:-	309	6519	1120	309	3499	2411	309	2223	2115	309	2102	2757
chrX:48509161-48509181:-	173	1247	1667	173	936	724	173	725	1359	173	807	1032
chrX:48509162-48509182:-	1100	13222	5470	1100	7979	6096	1100	6161	7542	1100	6296	6938
chrX:48509163-48509183:-	476	5998	2291	476	2188	2413	476	1967	2562	476	2382	2892
chrX:48509166-48509186:+	303	1401	2934	303	1307	2039	303	1334	1715	303	1036	1438
chrX:48509199-48509219:-	291	4241	1887	291	2272	2158	291	2801	2461	291	2284	2360
chrX:48509200-48509220:-	147	1301	1759	147	1292	1110	147	1231	1208	147	1243	1247
chrX:48509202-48509222:+	848	6775	1035	848	1078	1122	848	1167	1515	848	1560	937
chrX:48509207-48509227:-	302	2881	1444	302	1724	1053	302	820	1919	302	666	1504
chrX:48509212-48509232:-	368	0	1039	368	2220	1498	368	1837	1651	368	2931	1328
chrX:48509220-48509240:-	301	1	387	301	521	808	301	592	590	301	571	308
chrX:48509221-48509241:-	292	1289	1341	292	1898	589	292	861	931	292	1660	1042
chrX:48509244-48509264:+	541	1242	1873	541	2323	1837	541	2173	2988	541	2171	3110
chrX:48509245-48509265:+	640	2732	1058	640	1977	1888	640	1996	2112	640	2234	1929
chrX:48509249-48509269:+	319	6664	4368	319	2900	4919	319	3140	4757	319	3429	4135
chrX:48509249-48509269:-	517	2713	4026	517	2514	3179	517	2444	3807	517	2811	2691
chrX:48509257-48509277:-	396	1087	2868	396	3743	3802	396	3321	4315	396	3531	4302
chrX:48509258-48509278:-	772	5075	4305	772	5866	5601	772	4880	6362	772	5168	5778
chrX:48509259-48509279:+	520	8624	3752	520	3245	3895	520	3917	4327	520	3615	4026
chrX:48509259-48509279:-	683	7240	2973	683	5166	3796	683	3897	4931	683	3845	3766
chrX:48509260-48509280:-	469	5193	1878	469	2666	2330	469	2374	2720	469	2856	1886
chrX:48509262-48509282:+	317	480	0	317	1000	833	317	916	1052	317	880	1139
chrX:48509265-48509285:-	261	2055	1965	261	2650	2945	261	2060	2579	261	2005	2509
chrX:48509273-48509293:+	493	4372	4002	493	3224	2477	493	2832	3759	493	3706	3517
chrX:48509274-48509294:+	562	7661	9695	562	7634	7000	562	7599	7718	562	8401	7308
chrX:48509277-48509297:+	524	4749	3675	524	3131	4212	524	3070	4220	524	2836	3076
chrX:48509278-48509298:+	965	9690	8326	965	6815	6082	965	5976	7564	965	6431	7146
chrX:48509279-48509299:+	244	997	1733	244	1522	1450	244	1022	1688	244	1356	1673
chrX:48509288-48509308:-	871	5782	1852	871	2997	2771	871	3393	4089	871	3791	3360
chrX:48509295-48509315:-	583	289	1255	583	1647	1220	583	1783	1748	583	1351	1455
chrX:48509344-48509364:+	866	2673	1697	866	1614	1794	866	947	1561	866	1362	2141
chrX:48509344-48509364:-	232	693	1180	232	539	465	232	402	508	232	544	424
chrX:48509345-48509365:-	401	5051	1381	401	2631	2653	401	2210	3628	401	2813	3101
chrX:48509346-48509366:-	170	2697	152	170	534	444	170	593	374	170	523	584
chrX:48509351-48509371:-	526	600	356	526	444	563	526	466	335	526	496	476
chrX:48509358-48509378:+	333	788	1148	333	664	1099	333	789	1641	333	879	592
chrX:48509384-48509404:-	639	2383	3422	639	2060	1747	639	1680	2385	639	1788	2007
chrX:48509385-48509405:-	168	1237	1323	168	882	587	168	687	775	168	660	848
chrX:48509386-48509406:-	140	2475	1839	140	1413	887	140	1295	1686	140	1500	1374
chrX:48509387-48509407:-	503	490	1982	503	1500	2221	503	1014	2171	503	1673	1441
chrX:48509405-48509425:-	248	1	304	248	290	1034	248	671	1112	248	593	1045
chrX:48509414-48509434:-	257	710	632	257	865	725	257	646	1070	257	785	713
chrX:48509415-48509435:-	680	2178	596	680	920	1411	680	905	1433	680	1391	1171
chrX:48509416-48509436:+	751	2430	6614	751	2991	3611	751	3597	4757	751	3194	3965
chrX:48509418-48509438:-	386	4306	3315	386	3531	2737	386	2972	3190	386	2812	3311
chrX:48509424-48509444:+	190	1944	1376	190	2100	2250	190	1457	2366	190	1482	2367
chrX:48509425-48509445:+	171	1185	1703	171	1884	2952	171	1546	2689	171	1626	1861
chrX:48509436-48509456:-	401	2608	150	401	665	1088	401	648	768	401	615	779
chrX:48509445-48509465:-	282	2359	0	282	153	689	282	449	739	282	470	574
chrX:48509460-48509480:-	260	188	2413	260	1015	1254	260	975	1399	260	1473	1560
chrX:48509461-48509481:-	281	2161	899	281	644	724	281	1006	1347	281	979	889
chrX:48509462-48509482:+	177	1174	530	177	968	724	177	986	987	177	956	898
chrX:48509463-48509483:+	788	3527	2338	788	2699	2694	788	2561	3028	788	2916	2827
chrX:48509467-48509487:-	538	2693	1061	538	958	1289	538	665	1303	538	752	810
chrX:48509468-48509488:-	557	3622	1753	557	1720	1592	557	1640	2012	557	2082	1778
chrX:48509471-48509491:-	82	1500	979	82	432	270	82	748	642	82	963	824
chrX:48509472-48509492:-	419	8173	2853	419	3062	1390	419	2987	3013	419	3141	2914
chrX:48509473-48509493:-	419	819	199	419	672	216	419	908	799	419	731	644
chrX:48509489-48509509:-	589	0	1000	589	808	190	589	599	691	589	772	828
chrX:48509494-48509514:+	585	6041	1223	585	2155	2340	585	2259	1884	585	2552	1947
chrX:48509499-48509519:+	593	3884	3537	593	3100	2617	593	2405	3830	593	3413	2693
chrX:48509502-48509522:-	460	2833	982	460	991	1632	460	1085	1078	460	1187	940
chrX:48509506-48509526:-	290	4867	1720	290	3791	4439	290	3637	3693	290	3411	3678
chrX:48509507-48509527:-	478	1	3091	478	1520	1662	478	1570	1730	478	1555	1617
chrX:48509513-48509533:-	724	4402	2753	724	2505	1418	724	1953	2727	724	1544	2351
chrX:48509516-48509536:+	308	7741	5715	308	3130	4127	308	3015	6987	308	3229	4908
chrX:48509527-48509547:+	772	1886	1323	772	957	1896	772	1259	2313	772	1152	1496
chrX:48509545-48509565:+	328	2100	2873	328	1853	1439	328	1669	1498	328	1816	1721
chrX:48509552-48509572:+	380	1367	854	380	1702	2156	380	1449	2169	380	1463	1255
chrX:48509554-48509574:-	323	1352	710	323	524	336	323	274	1133	323	541	621
chrX:48509566-48509586:-	804	735	1090	804	2170	2363	804	1503	2140	804	2450	1887
chrX:48514044-48514064:+	721	2749	3287	721	2256	2299	721	1958	2952	721	2552	2559
chrX:48514045-48514065:+	448	2297	2570	448	2281	1099	448	1358	1565	448	1252	1848
chrX:48514062-48514082:-	436	6309	2412	436	3112	3171	436	3365	3126	436	2545	3067
chrX:48514094-48514114:+	451	1280	2456	451	1167	1514	451	1139	2069	451	1307	1524
chrX:48514095-48514115:+	783	5239	813	783	2334	2390	783	3120	2934	783	3277	2586
chrX:48514096-48514116:+	165	2149	384	165	590	536	165	1129	1028	165	693	863
chrX:48514097-48514117:+	617	2193	2381	617	1937	3455	617	1986	3640	617	2022	2729
chrX:48514104-48514124:+	290	5500	1381	290	2407	3601	290	3193	3531	290	2992	3378
chrX:48514104-48514124:-	354	2699	228	354	1065	1145	354	955	867	354	1430	882
chrX:48514105-48514125:+	511	8892	4372	511	4460	3210	511	4125	4835	511	4655	3955
chrX:48514106-48514126:+	382	3287	861	382	930	1232	382	811	930	382	791	1046
chrX:48514108-48514128:-	338	2818	2247	338	2635	1733	338	2118	3395	338	1910	2085
chrX:48514113-48514133:-	168	1520	1519	168	2193	1518	168	2067	1940	168	1888	1702
chrX:48514114-48514134:+	235	564	256	235	1378	1124	235	1591	660	235	1888	1068
chrX:48514114-48514134:-	384	39	2063	384	1066	663	384	1309	1534	384	1352	1210
chrX:48514115-48514135:-	192	1339	2349	192	2803	2896	192	2201	3290	192	3083	2834
chrX:48514119-48514139:+	1030	0	1422	1030	702	825	1030	837	921	1030	876	665
chrX:48514123-48514143:-	569	647	2642	569	1828	1618	569	1580	2605	569	1844	2445
chrX:48514124-48514144:-	149	7595	3590	149	3169	3033	149	2660	3917	149	2881	3077
chrX:48514134-48514154:-	185	1061	930	185	789	641	185	1322	1087	185	1128	1199
chrX:48514135-48514155:+	439	0	1817	439	2008	1751	439	1292	1187	439	1980	1107
chrX:48514136-48514156:+	484	2265	832	484	1222	834	484	711	1332	484	1238	968
chrX:48514137-48514157:+	476	2414	840	476	1239	778	476	771	1249	476	1256	1018
chrX:48514143-48514163:+	278	5255	826	278	1995	1731	278	1572	1867	278	1514	1552
chrX:48514157-48514177:+	193	5345	843	193	1284	1632	193	951	1290	193	1593	1555
chrX:48514160-48514180:+	225	1	1461	225	2608	2678	225	2292	2903	225	2884	2925
chrX:48514161-48514181:+	491	3435	2078	491	2870	2802	491	1583	2649	491	2092	2713
chrX:48514162-48514182:+	82	609	508	82	336	773	82	272	796	82	515	899
chrX:48514163-48514183:-	302	669	1792	302	2837	3194	302	2621	3308	302	2039	2104
chrX:48514164-48514184:-	349	2644	1537	349	2061	2367	349	1396	2260	349	1541	2006
chrX:48514173-48514193:+	301	3302	4435	301	1846	3002	301	2153	2338	301	2187	2324
chrX:48514201-48514221:-	714	1715	1498	714	2383	1288	714	1606	2140	714	1964	2238
chrX:48514217-48514237:+	185	2569	1713	185	5325	2352	185	4023	3397	185	4369	2859
chrX:48514220-48514240:+	599	2971	1063	599	1362	2041	599	1604	1997	599	2338	1934
chrX:48514222-48514242:-	100	1168	904	100	1444	1383	100	1751	1890	100	1403	1299
chrX:48514227-48514247:-	876	2463	2823	876	2591	2190	876	3165	3321	876	3108	2683
chrX:48514228-48514248:-	266	350	1499	266	1305	1159	266	1051	1363	266	1189	1140
chrX:48514229-48514249:-	268	1552	997	268	1547	1703	268	1401	2443	268	1413	1678
chrX:48514236-48514256:-	132	1387	1616	132	1277	1163	132	1334	1434	132	1170	1135
chrX:48514237-48514257:-	918	9227	7610	918	6912	7038	918	6588	8130	918	6748	6119
chrX:48514238-48514258:-	432	5722	2204	432	3055	2173	432	1912	2141	432	2845	1452
chrX:48514253-48514273:-	149	5251	3098	149	1743	2447	149	1544	2391	149	1793	1768
chrX:48514271-48514291:-	587	0	1629	587	964	623	587	748	1064	587	605	736
chrX:48514275-48514295:-	319	371	1178	319	1178	943	319	777	963	319	1228	1366
chrX:48514293-48514313:+	158	1015	1594	158	1348	2011	158	1210	1424	158	1284	1163
chrX:48514302-48514322:+	578	3544	3016	578	3419	4336	578	4380	4329	578	4289	4390
chrX:48514305-48514325:+	202	873	334	202	474	546	202	579	798	202	596	431
chrX:48514306-48514326:+	697	4815	1453	697	2380	2547	697	1983	2761	697	2369	2124
chrX:48514307-48514327:+	755	4912	1530	755	2478	2494	755	1964	2899	755	2359	2091
chrX:48514307-48514327:-	738	5781	2946	738	3932	2703	738	4351	4257	738	4695	3868
chrX:48514308-48514328:+	562	3356	2138	562	1868	3388	562	2408	3261	562	2887	2539
chrX:48514313-48514333:-	499	1419	1764	499	1795	1114	499	1450	2311	499	2210	1671
chrX:48514319-48514339:-	308	5911	7867	308	6238	5996	308	5225	7511	308	5756	6936
chrX:48514323-48514343:+	260	1827	955	260	1508	1184	260	1475	1394	260	1483	1097
chrX:48514329-48514349:+	219	3407	172	219	550	528	219	521	890	219	789	659
chrX:48514338-48514358:+	428	7584	2065	428	1318	2070	428	2300	1848	428	2334	1744
chrX:48514343-48514363:+	449	3769	955	449	854	1628	449	1026	1562	449	1186	1286
chrX:48514346-48514366:+	501	2285	2038	501	2206	1808	501	1838	2038	501	1811	1612
chrX:48514347-48514367:+	474	1907	110	474	1108	1431	474	975	1357	474	1564	1422
chrX:48514348-48514368:+	734	5146	997	734	1934	2201	734	1755	1821	734	2312	2030
chrX:48514349-48514369:+	275	3234	884	275	727	772	275	873	375	275	790	594
chrX:48514350-48514370:+	103	730	1154	103	765	1104	103	765	1382	103	643	872
chrX:48514351-48514371:+	188	1910	1125	188	1271	1530	188	1235	1819	188	1302	1472
chrX:48514375-48514395:+	444	3039	2887	444	2514	2310	444	2453	3097	444	2719	2751
chrX:48514376-48514396:+	166	1045	1591	166	1142	1396	166	1123	1160	166	1113	927
chrX:48514385-48514405:-	473	3450	842	473	1454	1626	473	1979	1850	473	1940	1443
chrX:48514386-48514406:-	248	2086	899	248	976	908	248	951	1299	248	1075	979
chrX:48514387-48514407:-	325	1487	2740	325	1880	2297	325	1148	1979	325	2093	2013
chrX:48514388-48514408:-	243	1480	856	243	1850	1921	243	1734	1852	243	1393	1961
chrX:48514389-48514409:+	560	5938	2005	560	2715	2849	560	2392	3183	560	3447	2366
chrX:48514393-48514413:-	846	2	1037	846	2321	741	846	1004	1454	846	1517	1222
chrX:48514394-48514414:-	770	3376	1360	770	2584	3747	770	1969	3266	770	2140	2400
chrX:48514398-48514418:+	202	2463	1253	202	1055	2098	202	1304	1336	202	1287	1722
chrX:48514399-48514419:+	441	2703	907	441	1628	1446	441	1271	1496	441	1934	1553
chrX:48514402-48514422:+	434	1524	1312	434	938	1359	434	1204	1197	434	1050	985
chrX:48514407-48514427:-	441	3260	1306	441	1560	1527	441	1747	1845	441	1739	1614
chrX:48514421-48514441:+	117	2344	3319	117	2077	2762	117	1789	2239	117	2194	2993
chrX:48514440-48514460:-	992	4318	3183	992	4122	4351	992	3853	4120	992	3648	3710
chrX:48514441-48514461:-	1103	7263	2073	1103	3511	2756	1103	2214	2538	1103	2342	2363
chrX:48514448-48514468:+	221	0	521	221	800	1366	221	722	1300	221	708	1161
chrX:48514451-48514471:+	502	0	1416	502	2407	1763	502	2239	2910	502	3015	1875
chrX:48514457-48514477:-	279	5502	4272	279	3210	3806	279	3743	5989	279	4100	4726
chrX:48514476-48514496:+	388	2731	2287	388	4419	1932	388	2982	2946	388	3481	2811
chrX:48514493-48514513:-	232	2	843	232	966	1042	232	886	1274	232	1267	1760
chrX:48514494-48514514:-	489	2517	1653	489	1955	1965	489	1574	2333	489	1277	1826
chrX:48514502-48514522:+	543	1498	648	543	642	437	543	881	976	543	839	743
chrX:48514503-48514523:+	877	0	176	877	542	520	877	308	546	877	482	507
chrX:48514512-48514532:+	98	3370	2037	98	1106	1043	98	943	1549	98	1392	1225
chrX:48514520-48514540:-	649	3655	2471	649	1533	1211	649	1451	1984	649	1577	1691
chrX:48514521-48514541:-	338	354	973	338	587	949	338	369	969	338	741	1022
chrX:48514522-48514542:-	768	7299	3724	768	4540	4548	768	4410	5749	768	5256	4257
chrX:48514523-48514543:-	658	1513	4332	658	2488	2060	658	2801	3590	658	2739	2786
chrX:48514530-48514550:-	252	1346	2720	252	1639	2151	252	1744	2803	252	1674	1911
chrX:48514533-48514553:+	98	4309	1687	98	1559	1451	98	1805	1708	98	1759	1450
chrX:48514541-48514561:-	458	7120	2501	458	2571	1368	458	1691	1678	458	2074	1605
chrX:48514544-48514564:+	222	4945	4663	222	4346	2975	222	4292	3714	222	3655	3250
chrX:48514546-48514566:-	346	5334	3382	346	4414	3266	346	3630	4207	346	4240	4085
chrX:48514551-48514571:+	365	2739	2770	365	2564	1592	365	2019	2158	365	2661	1610
chrX:48514554-48514574:+	404	2711	1424	404	2970	2222	404	3055	3132	404	2736	2466
chrX:48514564-48514584:-	401	5145	2095	401	1641	1386	401	2150	2478	401	1950	2060
chrX:48514571-48514591:+	240	1594	1147	240	999	735	240	952	1859	240	951	1959
chrX:48514592-48514612:+	1	5679	2047	1	3695	1813	1	2509	3148	1	2686	3065
chrX:48514599-48514619:-	137	2285	592	137	1072	933	137	650	968	137	824	508
chrX:48514603-48514623:-	214	4900	1940	214	2580	1027	214	2167	2530	214	2294	1984
chrX:48514604-48514624:-	228	1	1980	228	708	1506	228	832	1282	228	528	1020
chrX:48514636-48514656:+	637	1522	2000	637	2495	2700	637	2432	2999	637	3054	2374
chrX:48514636-48514656:-	598	3525	1357	598	2272	2071	598	2094	2591	598	2328	2880
chrX:48514644-48514664:-	409	674	1880	409	1589	469	409	1123	1986	409	2039	1591
chrX:48514645-48514665:+	509	0	0	509	625	468	509	428	628	509	585	656
chrX:48514649-48514669:-	195	2644	1354	195	2315	1945	195	1572	1622	195	2189	1243
chrX:48514666-48514686:-	267	21	428	267	1113	728	267	956	1037	267	856	759
chrX:48514705-48514725:-	1	2286	945	1	334	1350	1	837	702	1	901	675
chrX:48514724-48514744:-	391	1313	2697	391	2762	2433	391	2224	2389	391	3099	2371
chrX:48514731-48514751:-	344	1132	4311	344	1992	595	344	1650	2887	344	1721	2215
chrX:48514732-48514752:-	713	4430	2142	713	1875	2131	713	1841	3317	713	2281	2596
chrX:48514736-48514756:+	504	4120	2608	504	1494	1227	504	1675	1953	504	1768	1728
chrX:48514736-48514756:-	883	2972	1039	883	2204	1520	883	2456	2584	883	2013	1751
chrX:48514737-48514757:+	711	4043	5291	711	2598	3647	711	2718	3960	711	3454	3126
chrX:48514737-48514757:-	335	5882	1479	335	2487	1560	335	1579	1892	335	2012	1973
chrX:48514738-48514758:+	463	1984	1576	463	2180	1760	463	1965	2346	463	2194	1805
chrX:48514739-48514759:+	593	2234	2275	593	2637	2149	593	2755	2878	593	2877	2261
chrX:48514740-48514760:+	122	188	880	122	721	488	122	716	627	122	632	519
chrX:48514741-48514761:+	151	207	1612	151	1488	2105	151	1582	2106	151	1578	1485
chrX:48514844-48514864:+	524	2780	465	524	684	1283	524	1206	1491	524	1202	1043
chrX:48514852-48514872:+	412	1154	200	412	959	348	412	889	756	412	793	430
chrX:48521290-48521310:+	141	2725	0	141	1297	285	141	1078	1078	141	1152	311
chrX:48521291-48521311:+	798	1402	1049	798	1548	1458	798	1457	960	798	1153	968
chrX:48521311-48521331:-	267	2205	0	267	195	498	267	753	517	267	634	905
chrX:48521350-48521370:+	347	5970	5673	347	2395	3338	347	2742	4197	347	3393	2947
chrX:48521357-48521377:+	524	1198	1190	524	969	893	524	913	1364	524	987	1250
chrX:48521362-48521382:-	868	1033	994	868	1046	1784	868	1104	2294	868	986	1363
chrX:48521380-48521400:+	324	5421	3896	324	1395	1900	324	1670	2017	324	1933	2059
chrX:48521381-48521401:+	202	1976	388	202	675	944	202	706	982	202	874	1020
chrX:48521382-48521402:+	185	2018	359	185	644	872	185	662	949	185	860	949
chrX:48521385-48521405:+	276	2707	2807	276	1556	1233	276	1516	1899	276	1369	1875
chrX:48521386-48521406:+	321	4	591	321	424	468	321	1175	968	321	772	754
chrX:48521466-48521486:+	103	534	683	103	1812	994	103	1024	1444	103	1472	1367
chrX:48521467-48521487:+	266	1931	694	266	725	921	266	818	662	266	776	410
chrX:48521470-48521490:+	357	1896	1046	357	967	879	357	863	929	357	943	773
chrX:48521473-48521493:+	269	2664	2062	269	1686	989	269	1684	2019	269	1407	1840
chrX:48521480-48521500:+	202	3570	1598	202	1717	1312	202	896	2042	202	1202	1237
chrX:48521509-48521529:+	273	4387	2823	273	2031	2891	273	2194	4302	273	2632	3483
chrX:48521518-48521538:+	296	2198	1710	296	888	485	296	975	1827	296	1583	1732
chrX:48521519-48521539:+	597	2197	520	597	629	1174	597	997	1641	597	784	1401
chrX:48521528-48521548:-	567	2975	875	567	2284	1094	567	2133	2639	567	2111	2377
chrX:48521551-48521571:-	787	0	842	787	1077	718	787	1190	1379	787	1341	1057
chrX:48521562-48521582:-	167	258	495	167	300	253	167	478	384	167	614	294
chrX:48521563-48521583:-	474	3545	4846	474	2424	1726	474	2177	2013	474	2208	2409
chrX:48521564-48521584:-	540	2013	2095	540	1679	884	540	1502	1685	540	1437	1318
chrX:48521566-48521586:+	409	3642	114	409	951	491	409	838	1133	409	862	1077
chrX:48521567-48521587:+	353	2	685	353	1418	1318	353	754	935	353	790	712
chrX:48521568-48521588:+	442	465	1913	442	1369	2078	442	797	2461	442	1544	1732
chrX:48521582-48521602:+	395	1435	171	395	646	306	395	804	1174	395	513	830
chrX:48521598-48521618:+	407	613	4243	407	3709	3506	407	2092	4123	407	2835	3765
chrX:48521603-48521623:-	283	4053	3179	283	1377	1754	283	1702	1635	283	1261	1708
chrX:48521604-48521624:+	143	1947	1927	143	1051	1599	143	1036	1361	143	938	1226
chrX:48521628-48521648:+	231	3935	1524	231	2307	2200	231	1781	2893	231	1854	1840
chrX:48521632-48521652:-	494	1446	562	494	1171	908	494	1207	1392	494	1179	1906
chrX:48521640-48521660:-	543	11528	8518	543	8636	8038	543	8634	9454	543	9615	9121
chrX:48521641-48521661:-	259	3444	1386	259	2492	2137	259	1956	2731	259	2104	2482
chrX:48521648-48521668:-	519	4597	1958	519	3911	1946	519	3575	2493	519	3839	2523
chrX:48521659-48521679:-	232	1960	457	232	422	956	232	599	1143	232	714	1267
chrX:48521660-48521680:-	353	0	894	353	209	117	353	207	808	353	272	213
chrX:48521662-48521682:+	520	4678	2603	520	1414	1182	520	1332	2135	520	1585	1760
chrX:48521667-48521687:-	230	5043	3553	230	1516	1373	230	1498	2187	230	1408	1871
chrX:48521671-48521691:+	161	2453	544	161	1937	395	161	1316	1183	161	724	854
chrX:48521683-48521703:+	500	6177	3225	500	3559	3409	500	2886	4187	500	3598	3672
chrX:48521684-48521704:+	328	6018	6457	328	8163	6069	328	5621	7634	328	7264	5880
chrX:48521685-48521705:+	309	6970	6509	309	8091	6280	309	5782	7742	309	7085	5989
chrX:48521686-48521706:+	313	10760	4122	313	4718	4218	313	5369	6094	313	5222	5608
chrX:48521699-48521719:-	586	4927	7490	586	3461	5505	586	3762	5942	586	4919	4644
chrX:48521719-48521739:+	143	4340	1344	143	2501	1969	143	2677	2829	143	2285	1996
chrX:48521723-48521743:+	239	4162	2298	239	2443	3730	239	2783	3912	239	3218	3392
chrX:48521724-48521744:+	74	4902	942	74	2523	975	74	1850	1283	74	2121	1198
chrX:48521729-48521749:+	168	0	342	168	83	388	168	142	238	168	328	288
chrX:48521734-48521754:+	390	1054	1279	390	799	595	390	642	990	390	634	867
chrX:48521735-48521755:+	224	4205	681	224	1579	1699	224	2493	2199	224	2522	1834
chrX:48521759-48521779:+	434	2018	3992	434	3975	4710	434	4086	4725	434	4759	3818
chrX:48521761-48521781:-	550	4	307	550	908	698	550	859	774	550	1064	750
chrX:48521764-48521784:-	222	1469	579	222	745	520	222	657	682	222	1391	856
chrX:48521773-48521793:+	646	2147	3461	646	2600	1989	646	1588	2889	646	2479	2103
chrX:48521778-48521798:-	149	2305	1196	149	2243	2297	149	1389	2413	149	1764	1383
chrX:48521790-48521810:+	143	3178	752	143	2206	1841	143	2267	2813	143	2872	2646
chrX:48521791-48521811:+	496	3761	1809	496	1785	2529	496	2291	2543	496	2206	1953
chrX:48521792-48521812:+	72	724	821	72	756	703	72	554	967	72	898	832
chrX:48521807-48521827:-	852	3432	2778	852	3687	3172	852	3180	4320	852	3907	3319
chrX:48521808-48521828:+	364	7144	4458	364	4988	4607	364	4985	5570	364	5385	4736
chrX:48521808-48521828:-	319	4165	1652	319	2767	1850	319	1776	2395	319	2527	2181
chrX:48521809-48521829:+	251	2672	661	251	2894	2062	251	2327	2761	251	2053	2872
chrX:48521823-48521843:-	395	2924	1937	395	1848	1939	395	1711	2201	395	1975	1691
chrX:48521824-48521844:-	400	1	1260	400	1092	1034	400	1427	1709	400	1294	1327
chrX:48521848-48521868:+	446	2690	1343	446	1200	2380	446	1925	2330	446	1126	2410
chrX:48521853-48521873:-	446	3951	1803	446	1061	1284	446	1364	1886	446	1476	1435
chrX:48521854-48521874:-	421	2698	993	421	2230	1246	421	2282	2203	421	2390	1713
chrX:48521858-48521878:-	196	4170	1824	196	2453	1782	196	1888	2895	196	2352	2387
chrX:48521859-48521879:+	398	4644	1973	398	2853	2777	398	2588	3859	398	3544	3078
chrX:48521860-48521880:+	431	9259	6806	431	5535	3529	431	3918	5073	431	4838	5286
chrX:48521863-48521883:+	744	2018	1817	744	1897	1520	744	1297	2424	744	1753	1478
chrX:48521869-48521889:-	678	8567	2470	678	2113	2110	678	2025	2608	678	2044	3138
chrX:48521870-48521890:-	198	87	3060	198	2971	2799	198	2130	4313	198	2744	3583
chrX:48521876-48521896:-	750	1938	2545	750	4201	3242	750	4262	5256	750	4301	4179
chrX:48521885-48521905:+	632	8589	6882	632	5184	5575	632	5675	6147	632	6682	6547
chrX:48521889-48521909:-	413	1	1639	413	3098	2284	413	2088	2177	413	2651	2179
chrX:48521895-48521915:-	461	0	2388	461	2096	2121	461	2276	2999	461	2516	2182
chrX:48521903-48521923:+	494	9630	4718	494	3414	3024	494	4118	4900	494	5003	4134
chrX:48521905-48521925:-	572	3461	617	572	1314	1495	572	1254	2050	572	1447	1376
chrX:48521940-48521960:+	704	1	1295	704	1565	1209	704	953	1483	704	1027	1337
chrX:48521943-48521963:-	507	0	1745	507	2184	1289	507	1343	1675	507	1947	1633
chrX:48521944-48521964:-	203	1440	1112	203	628	840	203	566	710	203	634	718
chrX:48521951-48521971:+	255	4338	3237	255	1714	2249	255	1392	2109	255	1450	1683
chrX:48521952-48521972:-	962	8751	6391	962	5808	6002	962	5436	6323	962	5443	5065
chrX:48521953-48521973:-	313	3148	583	313	1433	1638	313	1597	1901	313	1454	1393
chrX:48521954-48521974:-	249	3019	2469	249	2810	2849	249	1844	2651	249	1881	2360
chrX:48521966-48521986:-	376	3202	2599	376	1957	1273	376	1052	1654	376	1075	1896
chrX:48521970-48521990:-	448	2593	1484	448	1795	2167	448	1114	1872	448	1234	1666
chrX:48521971-48521991:-	1064	645	666	1064	1014	2197	1064	1645	2694	1064	1444	1700
chrX:48521981-48522001:-	276	1937	1916	276	1143	976	276	1001	1739	276	1412	1940
chrX:48522010-48522030:-	481	1753	982	481	2665	2675	481	2511	2912	481	2890	2496
chrX:48522011-48522031:-	85	1797	336	85	1371	1423	85	1384	1775	85	1699	1643
chrX:48522012-48522032:-	457	14557	3603	457	4057	3478	457	4090	5328	457	3893	3852
chrX:48522015-48522035:-	548	2022	926	548	834	455	548	863	915	548	792	809
chrX:48522018-48522038:-	393	4324	799	393	1783	1268	393	743	1246	393	1434	1288
chrX:48522019-48522039:-	318	2246	2254	318	2148	2360	318	2160	2616	318	2423	2311
chrX:48522028-48522048:-	368	7845	1958	368	1904	1417	368	2586	2855	368	2310	2239
chrX:48522031-48522051:+	284	460	2106	284	2626	3104	284	2411	3293	284	3146	2861
chrX:48522039-48522059:-	782	1767	2683	782	2031	2261	782	1964	3971	782	3119	2924
chrX:48522040-48522060:-	338	771	565	338	195	543	338	282	564	338	578	293
chrX:48522041-48522061:-	347	3851	1131	347	2983	1969	347	2785	3527	347	3549	2775
chrX:48522042-48522062:+	387	1028	900	387	1381	2166	387	2742	1356	387	1782	1907
chrX:48522042-48522062:-	295	2100	3530	295	2031	2693	295	2094	3291	295	2000	2501
chrX:48522049-48522069:-	464	668	1444	464	2581	866	464	2575	2181	464	2640	2361
chrX:48522061-48522081:-	282	658	1226	282	992	970	282	769	1044	282	758	894
chrX:48522066-48522086:+	365	7059	3641	365	2698	2576	365	2368	2883	365	2629	3104
chrX:48522067-48522087:+	239	3713	1571	239	2289	1863	239	2097	2482	239	2016	2351
chrX:48522073-48522093:+	488	83	166	488	542	561	488	621	695	488	579	600
chrX:48522074-48522094:+	231	2833	1352	231	1375	1127	231	1036	1921	231	1291	1123
chrX:48522077-48522097:-	459	2597	1935	459	2063	3295	459	1829	3168	459	2020	2937
chrX:48522079-48522099:+	374	2970	1281	374	2544	1420	374	1966	1955	374	2067	1752
chrX:48522082-48522102:+	477	1482	2843	477	1486	739	477	1184	1421	477	1435	1099
chrX:48522083-48522103:+	430	1387	491	430	732	1340	430	855	1322	430	1000	1014
chrX:48522089-48522109:+	384	290	521	384	781	300	384	437	667	384	427	663
chrX:48522094-48522114:+	132	644	2705	132	2264	1223	132	2187	1460	132	2025	1419
chrX:48522103-48522123:+	271	2525	656	271	1189	1201	271	981	1454	271	839	1080
chrX:48522125-48522145:-	298	1511	1362	298	956	755	298	1038	855	298	1004	873
chrX:48522138-48522158:-	158	2796	1668	158	2378	1574	158	1358	1343	158	1496	940
chrX:48522141-48522161:+	286	4329	1619	286	3742	2126	286	2759	3410	286	3314	2435
chrX:48522156-48522176:-	392	1362	1405	392	697	385	392	1408	1574	392	1591	971
chrX:48522163-48522183:-	144	2612	848	144	1471	756	144	1512	1501	144	1309	1303
chrX:48522167-48522187:-	362	10270	1942	362	877	734	362	1186	710	362	1137	1237
chrX:48522170-48522190:+	712	2745	1726	712	2224	1136	712	2217	2457	712	2513	1674
chrX:48522177-48522197:+	295	4257	808	295	262	824	295	1203	1036	295	1263	1201
chrX:48522178-48522198:-	431	2889	369	431	1121	1801	431	1672	1964	431	1898	2014
chrX:48522187-48522207:-	583	2438	3408	583	2229	3377	583	2305	3164	583	2643	2794
chrX:48522188-48522208:-	522	2221	3455	522	2396	2031	522	1583	2449	522	2326	1956
chrX:48522195-48522215:+	576	1271	858	576	739	1034	576	702	998	576	737	1062
chrX:48522196-48522216:+	450	1775	2094	450	2047	2565	450	1920	2155	450	2461	2413
chrX:48522197-48522217:+	219	1268	1460	219	784	737	219	550	844	219	709	682
chrX:48522200-48522220:+	1	2372	2175	1	2468	1185	1	2186	2064	1	1548	1510
chrX:48522206-48522226:+	0	1779	1962	0	1269	1233	0	1142	1657	0	1010	1569
chrX:48522221-48522241:+	322	4975	970	322	1946	1557	322	1522	1645	322	1272	1463
chrX:48522229-48522249:+	438	1586	546	438	1957	1964	438	1376	2427	438	2248	2387
chrX:48522230-48522250:+	362	1983	3777	362	2516	1651	362	1731	2141	362	2010	1663
chrX:48522236-48522256:-	732	3802	3191	732	1481	1708	732	1482	1918	732	1782	1488
chrX:48522249-48522269:-	54	2876	1819	54	1727	1746	54	1523	2561	54	1468	1995
chrX:48522280-48522300:-	818	1354	1167	818	1298	2026	818	1708	1750	818	1266	1530
chrX:48522287-48522307:-	306	0	899	306	1030	908	306	672	688	306	491	581
chrX:48522288-48522308:-	148	2757	1331	148	731	1237	148	674	697	148	769	1113
chrX:48522289-48522309:-	649	10670	3414	649	2956	3975	649	3221	3185	649	3641	3219
chrX:48522290-48522310:-	272	7285	1184	272	3025	2215	272	2896	2586	272	2753	2629
chrX:48522298-48522318:+	305	1526	185	305	246	407	305	377	667	305	462	724
chrX:48522344-48522364:+	840	634	1342	840	1792	1453	840	1487	1908	840	1761	1513
chrX:48522355-48522375:+	403	3428	3477	403	4863	3463	403	3399	3613	403	4176	4855
chrX:48522357-48522377:-	97	692	1139	97	1702	1856	97	1273	2442	97	1234	1799
chrX:48522371-48522391:-	252	449	922	252	1218	1792	252	1281	1577	252	925	1482
chrX:48522376-48522396:-	82	0	0	82	390	856	82	720	1406	82	785	906
chrX:48522383-48522403:-	505	1365	1263	505	664	1360	505	1088	1924	505	1191	1106
chrX:48522387-48522407:+	426	6494	0	426	1386	1757	426	1427	2599	426	1508	1509
chrX:48522395-48522415:+	748	5841	5360	748	2580	2179	748	2908	3376	748	2192	2212
chrX:48522396-48522416:-	431	0	1644	431	726	1585	431	1822	2097	431	1792	1312
chrX:48522400-48522420:+	227	5951	1002	227	2424	2409	227	2395	1643	227	2618	1751
chrX:48522401-48522421:+	258	2980	8401	258	5768	5827	258	4059	7101	258	4698	5952
chrX:48522401-48522421:-	135	1722	1467	135	1437	1430	135	1362	1446	135	959	818
chrX:48522406-48522426:+	167	4376	2161	167	2280	3196	167	1668	2232	167	2725	2103
chrX:48522407-48522427:-	298	1800	1423	298	2397	2583	298	1806	1880	298	2326	2148
chrX:48522408-48522428:-	907	9652	3589	907	7060	5435	907	5474	5078	907	6166	4764
chrX:48522409-48522429:+	412	4165	1427	412	1833	1221	412	1498	1637	412	1433	1220
chrX:48522409-48522429:-	767	3487	4041	767	1978	1910	767	1700	2894	767	1927	2042
chrX:48522436-48522456:+	0	3411	140	0	2548	1223	0	2012	1580	0	2371	1716
chrX:48522447-48522467:+	235	2377	572	235	1603	1302	235	1323	1728	235	1861	1410
chrX:48522452-48522472:+	125	2389	3562	125	2876	3312	125	2598	4452	125	3095	2678
chrX:48522452-48522472:-	565	0	647	565	1345	1246	565	972	1511	565	1371	1303
chrX:48522453-48522473:-	143	1374	1335	143	2717	1300	143	1813	2076	143	2324	1848
chrX:48522468-48522488:-	101	1354	1150	101	2070	1468	101	1188	2021	101	1677	1566
chrX:48522473-48522493:-	90	1	1902	90	494	1131	90	763	1236	90	927	907
chrX:48522479-48522499:-	116	2500	540	116	1023	1302	116	830	1910	116	1136	1401
chrX:48522484-48522504:+	344	1397	2242	344	2339	2479	344	1615	2611	344	1317	1990
chrX:48522485-48522505:+	349	2131	296	349	1360	531	349	891	1279	349	1114	866
chrX:48522488-48522508:+	245	602	980	245	1872	1421	245	2060	1735	245	2277	1535
chrX:48522488-48522508:-	266	507	783	266	1435	837	266	1693	1464	266	1460	1011
chrX:48522489-48522509:+	456	2264	722	456	1219	1900	456	1712	2204	456	1728	1474
chrX:48522489-48522509:-	396	6778	3565	396	2432	1578	396	2239	1581	396	2513	1468
chrX:48522493-48522513:+	397	2081	1635	397	1438	1633	397	1251	1326	397	1580	1055
chrX:48522494-48522514:+	385	4638	3299	385	3263	3637	385	3287	3983	385	2909	3223
chrX:48522494-48522514:-	162	2515	2722	162	1329	2541	162	2579	3690	162	2765	3119
chrX:48522500-48522520:+	141	3543	816	141	1688	1537	141	874	1143	141	1303	1205
chrX:48522505-48522525:-	664	5088	3513	664	2441	2631	664	2083	2480	664	2231	2443
chrX:48522533-48522553:-	255	6	1669	255	2148	1878	255	2679	2274	255	2415	2472
chrX:48522534-48522554:-	532	4397	2046	532	1710	1800	532	1944	1745	532	2721	1601
chrX:48531322-48531342:+	161	3703	3102	161	2498	2714	161	2078	2622	161	2159	2378
chrX:48531331-48531351:+	181	1	1598	181	1324	615	181	1180	2107	181	1081	1174
chrX:48531358-48531378:+	287	655	1579	287	1672	2332	287	1639	2452	287	1689	1913
chrX:48531359-48531379:+	496	814	570	496	911	713	496	1241	1230	496	1239	1109
chrX:48531403-48531423:+	250	5872	2368	250	1720	1282	250	1241	1834	250	1321	1394
chrX:48531420-48531440:-	301	4285	1837	301	1392	1152	301	1738	1883	301	1682	1686
chrX:48531437-48531457:+	309	2185	2007	309	2700	2787	309	1942	3574	309	2821	2524
chrX:48531438-48531458:+	378	4252	3604	378	3061	2006	378	3141	2834	378	3016	2806
chrX:48531439-48531459:+	517	2568	2110	517	2276	1736	517	1834	1957	517	1880	1575
chrX:48531440-48531460:+	325	1085	424	325	835	673	325	708	845	325	880	649
chrX:48531442-48531462:-	439	0	1403	439	1428	1372	439	1095	2045	439	1264	1779
chrX:48531450-48531470:-	260	2221	1818	260	2534	2482	260	1746	3437	260	2639	2398
chrX:48531451-48531471:-	29	3420	2243	29	1637	2716	29	1007	1707	29	2015	1423
chrX:48531454-48531474:+	466	693	1595	466	2422	1042	466	1343	1982	466	1272	1886
chrX:48531454-48531474:-	162	2631	2961	162	3196	2225	162	2638	2142	162	3039	2753
chrX:48531462-48531482:+	263	2838	1662	263	1510	2094	263	1003	1892	263	1288	1827
chrX:48531466-48531486:-	99	2	777	99	67	76	99	225	208	99	208	120
chrX:48531467-48531487:+	811	720	2639	811	1174	1500	811	1183	1422	811	1414	1040
chrX:48531467-48531487:-	435	3157	1174	435	2178	2975	435	1668	2220	435	1820	2075
chrX:48531468-48531488:-	312	732	1014	312	1909	431	312	924	902	312	1278	455
chrX:48531470-48531490:+	0	2403	1	0	1097	598	0	1197	1374	0	1323	1261
chrX:48531475-48531495:-	402	2768	1752	402	1704	2051	402	2020	3477	402	2560	2370
chrX:48531490-48531510:+	180	0	161	180	216	335	180	418	608	180	503	268
chrX:48531491-48531511:+	580	4562	1711	580	2879	3323	580	2448	3691	580	2548	2965
chrX:48531494-48531514:+	395	2057	2256	395	1901	1707	395	1413	2377	395	1622	1736
chrX:48531502-48531522:+	167	5764	1992	167	2537	1766	167	1828	2807	167	1912	2368
chrX:48531503-48531523:-	153	5352	992	153	1526	1459	153	1838	2263	153	1449	1722
chrX:48531510-48531530:-	628	4160	1560	628	2655	3069	628	2738	3772	628	2381	2856
chrX:48531511-48531531:-	198	9703	5657	198	7030	3258	198	4262	5239	198	4515	4521
chrX:48531518-48531538:+	216	5519	2709	216	2606	2555	216	2632	3415	216	2619	3338
chrX:48531521-48531541:+	716	3584	821	716	1431	939	716	1209	972	716	910	969
chrX:48531523-48531543:-	502	1169	378	502	1297	831	502	1418	1101	502	1254	765
chrX:48531528-48531548:-	587	7834	2462	587	3301	3645	587	4026	3509	587	4322	3590
chrX:48531529-48531549:-	325	4665	2953	325	2064	1441	325	2133	1896	325	1663	2269
chrX:48531537-48531557:+	508	3386	884	508	1861	1612	508	1661	1847	508	1727	1224
chrX:48531545-48531565:+	709	2236	685	709	1098	1071	709	853	1305	709	940	1363
chrX:48531547-48531567:-	344	1796	1548	344	848	1860	344	1054	1632	344	1293	1606
chrX:48531548-48531568:+	513	1277	970	513	948	819	513	925	1380	513	810	1173
chrX:48531555-48531575:-	397	1	705	397	800	762	397	689	826	397	594	578
chrX:48531556-48531576:-	901	3927	363	901	2321	1323	901	1820	1808	901	1406	1697
chrX:48531566-48531586:+	147	5006	3367	147	2847	4704	147	3486	5131	147	3847	4295
chrX:48531567-48531587:+	363	3671	1738	363	3527	2760	363	2796	3784	363	2833	3353
chrX:48531580-48531600:-	507	1370	1421	507	1405	1667	507	1111	2653	507	1102	1974
chrX:48531581-48531601:-	161	0	384	161	368	239	161	280	276	161	240	335
chrX:48531582-48531602:-	208	2	910	208	447	1100	208	784	802	208	653	758
chrX:48531585-48531605:-	373	5509	1120	373	1421	1548	373	1836	1592	373	1759	1357
chrX:48531601-48531621:-	287	1053	930	287	1062	765	287	846	832	287	399	753
chrX:48531634-48531654:-	597	2615	1300	597	1617	803	597	1532	1132	597	1183	1294
chrX:48531656-48531676:-	112	2670	5135	112	2801	2554	112	1461	2722	112	2523	2508
chrX:48531666-48531686:-	304	0	1077	304	157	806	304	428	1010	304	439	628
chrX:48531667-48531687:-	316	0	1284	316	167	540	316	576	792	316	769	581
chrX:48531698-48531718:-	97	723	2173	97	1142	1700	97	1171	2089	97	1662	2073
chrX:48531702-48531722:+	391	3754	1127	391	1184	1598	391	1757	2355	391	1613	1520
chrX:48531709-48531729:-	304	3774	1915	304	3396	3724	304	2591	2830	304	2392	2711
chrX:48531720-48531740:-	311	5481	3200	311	3450	3440	311	3892	3107	311	3217	3615
chrX:48531728-48531748:-	36	2	1515	36	1615	1201	36	1224	1157	36	1074	908
chrX:48531754-48531774:+	573	0	2097	573	2941	2348	573	2127	3047	573	2543	2510
chrX:48531771-48531791:-	405	1142	1018	405	2513	1475	405	1731	2669	405	2471	1988
chrX:48531794-48531814:+	518	4339	712	518	1104	901	518	1120	1158	518	1326	1344
chrX:48531802-48531822:-	206	10551	4634	206	2860	3143	206	3754	4541	206	3554	3527
chrX:48531803-48531823:-	502	4970	1040	502	1588	1488	502	1365	1351	502	1861	1318
chrX:48531833-48531853:-	173	4273	511	173	1412	635	173	1637	1250	173	1801	1017
chrX:48531838-48531858:-	125	0	1254	125	371	517	125	523	531	125	669	478
chrX:48531839-48531859:-	145	0	1402	145	553	805	145	550	1081	145	893	1099
chrX:48531853-48531873:-	275	3401	686	275	1043	1412	275	1090	1196	275	1112	929
chrX:48531921-48531941:-	202	823	1494	202	1342	1316	202	1018	1513	202	1189	986
chrX:48531960-48531980:-	427	0	911	427	392	641	427	703	535	427	670	603
chrX:48531963-48531983:+	146	673	170	146	878	840	146	660	1111	146	1402	1044
chrX:48532024-48532044:-	262	1344	2668	262	1974	1895	262	1098	1458	262	1753	1369
chrX:48532038-48532058:-	224	5486	1516	224	4355	2313	224	3398	2713	224	3363	2895
chrX:48532039-48532059:-	93	5957	6325	93	5518	5192	93	5881	7196	93	6433	5645
chrX:48532048-48532068:-	241	3031	0	241	1693	1238	241	1873	2824	241	1677	1914
chrX:48532093-48532113:-	658	2024	3212	658	1779	2281	658	1887	2513	658	2188	1951
chrX:48532109-48532129:-	136	4345	911	136	967	851	136	1053	915	136	983	805
chrX:48532156-48532176:-	149	770	709	149	1079	661	149	690	523	149	933	715
chrX:48532175-48532195:-	177	2115	1673	177	1718	1364	177	1333	1570	177	1434	1394
chrX:48532186-48532206:-	520	945	2051	520	2210	836	520	1762	1495	520	1934	1379
chrX:48532193-48532213:-	449	0	2665	449	670	1440	449	1090	1242	449	1278	1204
chrX:48532236-48532256:+	255	0	1634	255	1261	891	255	1207	1273	255	1215	1046
chrX:48532350-48532370:-	238	1157	1011	238	1390	1524	238	1267	1775	238	1250	1531
chrX:48532364-48532384:-	0	0	719	0	902	434	0	772	962	0	1389	1096
chrX:48532365-48532385:+	574	1699	128	574	289	227	574	493	607	574	345	328
chrX:48532368-48532388:-	269	1850	1124	269	699	362	269	489	939	269	905	862
chrX:48532369-48532389:+	328	3941	852	328	582	492	328	979	796	328	560	639
chrX:48532369-48532389:-	471	3221	2429	471	2332	1731	471	2036	2055	471	2810	1529
chrX:48532370-48532390:+	350	3	610	350	1008	644	350	386	417	350	429	524
chrX:48532377-48532397:-	381	1813	1318	381	1196	940	381	1124	1083	381	1335	1274
chrX:48532378-48532398:-	574	779	1151	574	485	1081	574	1356	823	574	1008	659
chrX:48532381-48532401:+	372	0	303	372	212	493	372	503	389	372	464	467
chrX:48532401-48532421:+	233	478	432	233	898	281	233	365	567	233	453	438
chrX:48532402-48532422:+	553	546	1346	553	1662	863	553	1358	1859	553	1230	1398
chrX:48532403-48532423:-	338	1393	754	338	387	236	338	772	642	338	900	549
chrX:48532408-48532428:-	429	0	201	429	468	298	429	389	448	429	354	742
chrX:48532409-48532429:-	348	0	437	348	165	468	348	681	835	348	757	551
chrX:48532487-48532507:+	338	678	1876	338	1706	1084	338	861	1190	338	872	974
chrX:48532489-48532509:+	622	1767	1408	622	2561	1854	622	1976	2859	622	2094	2279
chrX:48532490-48532510:+	109	1014	204	109	791	294	109	761	910	109	831	751
chrX:48539305-48539325:+	372	5347	1104	372	2136	852	372	1324	1762	372	1389	1636
chrX:48539306-48539326:+	152	718	170	152	768	520	152	1088	961	152	1175	682
chrX:48539313-48539333:+	256	7674	2088	256	1754	1100	256	1832	2099	256	1539	1859
chrX:48539332-48539352:-	586	2222	2120	586	1170	1232	586	910	1539	586	1244	1106
chrX:48539348-48539368:+	430	2596	2031	430	2974	1841	430	3018	3014	430	4137	3332
chrX:48539355-48539375:+	200	2219	418	200	1455	765	200	1072	1526	200	1204	1321
chrX:48539364-48539384:-	1305	2503	2477	1305	2440	2877	1305	2100	2290	1305	2802	2964
chrX:48539365-48539385:+	112	2708	1249	112	2353	1618	112	1453	1768	112	2076	1527
chrX:48539368-48539388:+	451	2841	2253	451	2086	1850	451	2266	3031	451	2466	3000
chrX:48539369-48539389:+	4	415	379	4	653	446	4	578	349	4	390	387
chrX:48539370-48539390:+	283	2757	1088	283	2495	1712	283	2157	2164	283	1805	1389
chrX:48539376-48539396:+	166	1147	3318	166	4995	3573	166	2923	3854	166	3176	2640
chrX:48539402-48539422:-	764	677	1289	764	605	649	764	584	762	764	573	697
chrX:48539424-48539444:+	589	8031	3459	589	2491	1587	589	2445	3273	589	2596	3005
chrX:48539431-48539451:-	268	2204	689	268	1295	1422	268	1368	1416	268	1459	1375
chrX:48539432-48539452:-	273	2334	729	273	1243	1417	273	1351	1448	273	1467	1283
chrX:48539433-48539453:+	639	3035	696	639	852	427	639	823	729	639	1131	747
chrX:48539433-48539453:-	49	436	303	49	363	281	49	364	293	49	438	337
chrX:48539436-48539456:-	331	3137	2881	331	3405	3071	331	2883	2654	331	2897	3340
chrX:48539437-48539457:-	331	3130	2289	331	3199	2726	331	2951	2598	331	2745	3114
chrX:48539438-48539458:-	184	893	771	184	1134	1334	184	911	1030	184	991	1095
chrX:48539439-48539459:-	475	12154	3762	475	4323	3497	475	3363	4709	475	4652	4543
chrX:48539461-48539481:+	149	4563	769	149	3364	1318	149	2331	1734	149	2466	1764
chrX:48539472-48539492:-	35	1964	2529	35	2299	2631	35	1692	2930	35	2498	2339
chrX:48539475-48539495:-	303	6253	1028	303	1333	895	303	1274	2160	303	1706	1862
chrX:48539491-48539511:+	663	2532	634	663	636	933	663	1026	1272	663	766	902
chrX:48539492-48539512:+	187	3195	1368	187	2335	1775	187	1605	2289	187	2500	1686
chrX:48539493-48539513:+	584	2337	1753	584	1197	1576	584	1343	1229	584	1029	973
chrX:48539497-48539517:+	128	4744	1865	128	1860	2293	128	2308	2929	128	2131	2474
chrX:48539498-48539518:+	674	8061	2032	674	4676	3724	674	4484	3911	674	4218	3226
chrX:48539499-48539519:+	323	2052	2467	323	1546	1160	323	1382	1181	323	1348	1541
chrX:48539500-48539520:+	166	1032	1765	166	1250	519	166	1072	1001	166	983	1039
chrX:48539503-48539523:+	98	657	1586	98	397	632	98	828	825	98	816	667
chrX:48539506-48539526:-	504	1976	3620	504	2038	1357	504	1893	2979	504	2675	2092
chrX:48539534-48539554:-	346	3614	2869	346	1514	1836	346	1215	1750	346	1798	1741
chrX:48539562-48539582:+	211	4146	2442	211	1424	2947	211	2412	3539	211	2291	2649
chrX:48539576-48539596:-	234	873	1873	234	2020	1155	234	1940	2618	234	2145	2561
chrX:48539577-48539597:-	107	5373	3401	107	3917	2704	107	3295	4714	107	3443	4229
chrX:48539592-48539612:+	146	693	714	146	380	1374	146	933	1057	146	1013	1462
chrX:48539598-48539618:+	489	1773	1381	489	2526	1639	489	1879	2638	489	1560	1934
chrX:48539598-48539618:-	216	1347	989	216	1168	1957	216	1607	1726	216	2073	1564
chrX:48539606-48539626:+	653	5531	3080	653	2338	2523	653	2646	3807	653	2058	3328
chrX:48539617-48539637:+	318	6124	2875	318	1757	2393	318	2037	2403	318	3193	2266
chrX:48539621-48539641:+	352	1862	1093	352	2565	1336	352	2112	2019	352	2707	1725
chrX:48539622-48539642:+	537	5922	1557	537	4141	3453	537	3932	4464	537	4514	3525
chrX:48539627-48539647:+	196	2682	2479	196	2199	2549	196	1889	2699	196	3003	2592
chrX:48539630-48539650:+	357	2974	679	357	1009	1733	357	1407	1138	357	1781	724
chrX:48539631-48539651:+	378	1068	918	378	2163	2325	378	2775	2293	378	2952	2524
chrX:48539635-48539655:-	74	1403	1337	74	1991	2259	74	2026	3018	74	1985	2213
chrX:48539648-48539668:-	697	1871	2942	697	3724	3703	697	3972	4331	697	4136	4169
chrX:48539682-48539702:+	180	4308	2564	180	2649	1698	180	2260	1989	180	3242	1958
chrX:48539689-48539709:+	0	1	394	0	1907	2169	0	1634	2319	0	2023	1795
chrX:48539692-48539712:+	281	748	2144	281	1556	1035	281	1493	2099	281	1139	1273
chrX:48539693-48539713:+	909	4356	2875	909	2251	2906	909	2230	3429	909	2723	3034
chrX:48539694-48539714:+	171	1617	146	171	285	420	171	352	374	171	259	484
chrX:48539696-48539716:-	550	5639	415	550	1505	941	550	1833	1848	550	1733	1555
chrX:48539702-48539722:-	371	1132	1922	371	2037	1478	371	1519	1986	371	1426	1453
chrX:48539703-48539723:-	881	12493	8731	881	7826	6221	881	6588	6948	881	6304	5979
chrX:48539704-48539724:-	642	5335	4490	642	4859	4186	642	4663	5176	642	4673	4041
chrX:48539727-48539747:+	574	4991	1240	574	2762	1752	574	1907	1829	574	2000	1590
chrX:48539728-48539748:+	97	629	2744	97	1306	1324	97	1274	1828	97	1825	1347
chrX:48539729-48539749:+	95	0	0	95	1517	1403	95	1136	1644	95	1333	1067
chrX:48539749-48539769:-	0	6819	2178	0	2625	2552	0	2694	3877	0	2656	2642
chrX:48539763-48539783:+	378	4643	672	378	1978	2341	378	1759	2423	378	1556	2278
chrX:48539764-48539784:+	385	2232	2031	385	2166	1485	385	1728	3273	385	2288	2754
chrX:48539767-48539787:+	484	5847	2528	484	3573	2351	484	3428	4112	484	4551	3615
chrX:48539770-48539790:+	527	4046	1310	527	1761	1512	527	1158	1948	527	1905	1486
chrX:48539772-48539792:-	1324	1682	1479	1324	2454	1143	1324	1937	2702	1324	1920	2477
chrX:48539773-48539793:+	261	691	2580	261	2620	2449	261	2387	1766	261	2560	2077
chrX:48539774-48539794:+	447	2451	4521	447	3139	2464	447	2569	3749	447	3167	3003
chrX:48539778-48539798:-	545	11188	3662	545	3229	4093	545	2207	3280	545	3067	2800
[truncated: 13,338 more rows]
